# Supplementary material for: Comparative proteomic analysis reveals the effects of different light spectra on protein expression in Hericium erinaceus mycelium
Source: Front Fungal Biol. 2026 Mar 9;7:1791721. doi: 10.3389/ffunb.2026.1791721 (PMC13006603; doi:10.3389/ffunb.2026.1791721)
Supplement: Supplementary file 2 [file Table1.xlsx]

## Sheet: S1
Table S1. DEPs identified in the BL vs CT comparison
	logFC	AveExpr	t	P.Value	adj.P.Val	B
A0A5B1QTC8	-7.53205	17.1028	-26.6843	1.22046e-12	1.44624e-09	18.4801
A0A5B1R8D1	-8.33475	16.3025	-32.9616	3.13007e-12	1.54338e-09	16.9933
A0A4Y9YP26	9.31797	17.6013	24.3343	3.90728e-12	1.54338e-09	17.5796
A0A5B1REN9;A0A5B1RD49	6.12508	17.588	21.9497	1.4289e-11	4.23312e-09	16.5249
A0A4Y9YMS3	7.99713	16.0009	26.3203	3.49997e-11	7.60189e-09	15.3622
A0A4Y9YFA0	7.07821	18.802	26.0875	3.84906e-11	7.60189e-09	15.2925
A0A4Y9ZJX1	9.55509	20.0663	25.6821	4.55089e-11	7.62646e-09	15.1687
A0A4Y9ZH81	6.22151	18.1344	19.812	5.14866e-11	7.62646e-09	15.4344
A0A5B1RFL9	-6.94543	17.2697	-24.1483	8.78617e-11	1.15685e-08	14.6708
A0A4Y9Z9G0	3.93189	18.009	18.0118	1.68365e-10	1.99512e-08	14.3887
A0A4Y9ZX29	-7.73892	15.9547	-21.0494	3.79085e-10	4.08378e-08	13.5014
A0A4Y9XKY3	-6.74732	17.6399	-28.8919	4.53226e-10	4.47561e-08	12.7712
A0A4Y9ZFE8;A0A4Y9ZIN0	-5.02169	16.5498	-19.4406	8.8024e-10	8.02373e-08	12.7917
A0A5B1QPX7	6.50672	18.413	19.1338	1.04142e-09	8.62764e-08	12.6471
A0A4Y9ZXH4	-5.86659	17.2795	-19.048	1.09211e-09	8.62764e-08	12.6061
A0A4Y9ZPM8	-6.32478	18.2435	-18.8532	1.21731e-09	9.01568e-08	12.5121
A0A5B1QP58	4.60856	17.2571	14.8424	1.82059e-09	1.26906e-07	12.1953
A0A4Y9ZIR8	-4.47938	19.3151	-14.5931	2.23798e-09	1.40575e-07	12.0001
A0A5B1QDY8	-3.96957	18.1375	-14.5472	2.32531e-09	1.40575e-07	11.9639
A0A5B1R7K0	-6.32966	16.4729	-17.6964	2.37257e-09	1.40575e-07	11.9262
A0A4Y9YE64;A0A5B1QLV8	4.03078	18.2998	14.4532	2.51607e-09	1.41978e-07	11.8891
A0A4Y9ZMY3	4.58236	16.7787	14.1898	3.1462e-09	1.69466e-07	11.6765
A0A4Y9Z8Y2	-4.76897	15.4585	-16.9493	3.73261e-09	1.92311e-07	11.5207
A0A5B1QXR0	5.31516	18.0242	13.8668	4.15889e-09	2.05345e-07	11.41
A0A4Y9ZI81	5.66008	18.3285	15.8574	7.49335e-09	3.296e-07	10.886
A0A5B1QVJ7	4.49829	16.8758	13.197	7.55815e-09	3.296e-07	10.8356
A0A5B1QJR9	-4.19746	16.7817	-13.1775	7.69354e-09	3.296e-07	10.8184
A0A4Y9YCI2	-4.03033	15.3858	-15.799	7.78801e-09	3.296e-07	10.8505
A0A4Y9Y9X7	-5.43938	19.8751	-20.4984	9.08242e-09	3.66414e-07	10.5768
A0A4Y9Z7Y8;A0A4Y9Y7L7;A0A5B1QSB4;A0A4Y9XYW6	4.3721	17.9235	12.974	9.27631e-09	3.66414e-07	10.6374
A0A5B1R651	-5.08874	18.3866	-20.3027	9.87153e-09	3.74351e-07	10.509
A0A5B1QRH5;A0A4Y9YV74	-5.49569	17.3035	-12.8525	1.03844e-08	3.74351e-07	10.528
A0A5B1QI71	-6.68468	16.293	-12.8483	1.0425e-08	3.74351e-07	10.5242
A0A4Y9XNJ2	6.01894	20.1164	20.0447	1.1031e-08	3.84463e-07	10.418
A0A5B1R6X4	5.24825	18.6638	15.0881	1.25813e-08	4.20276e-07	10.406
A0A4Y9YZ46	-4.68405	17.8602	-12.6326	1.27679e-08	4.20276e-07	10.3272
A0A4Z0A8P7	4.83009	18.517	14.954	1.38046e-08	4.4212e-07	10.3193
A0A5B1QH17	4.95877	17.2763	19.3493	1.49845e-08	4.58432e-07	10.1641
A0A5B1QTH4	-4.88383	16.8972	-14.8266	1.50876e-08	4.58432e-07	10.2362
A0A4Y9YQF1	6.11151	16.5575	14.6932	1.65726e-08	4.90963e-07	10.1481
A0A5B1QBS3	3.01458	18.4772	12.097	2.14025e-08	6.18584e-07	9.82288
A0A4Z0AD47	-5.71757	15.5444	-18.3987	2.31801e-08	6.54009e-07	9.79502
A0A5B1Q9L5	-4.6008	15.9646	-18.2716	2.46115e-08	6.78247e-07	9.74366
A0A4Y9Z974	3.05829	17.7912	14.054	2.6266e-08	7.07392e-07	9.71322
A0A4Y9ZT43	4.79307	17.8908	18.0592	2.72299e-08	7.17054e-07	9.65666
A0A4Y9XZ85	4.34879	19.5207	13.8687	3.01243e-08	7.76029e-07	9.58291
A0A5B1RDJ2	3.83648	18.0013	11.7129	3.13784e-08	7.91136e-07	9.44723
A0A5B1QWP0	-4.42228	17.5827	-17.2311	4.08339e-08	1.00809e-06	9.30364
A0A5B1R3N4	-4.71297	18.3418	-13.4341	4.18188e-08	1.01133e-06	9.26946
A0A4Y9YK79	-4.39847	15.1621	-16.4363	6.13211e-08	1.45331e-06	8.9427
A0A4Y9XP63	3.37014	18.6916	12.8855	6.41541e-08	1.49064e-06	8.85732
A0A5B1RCH3	4.0124	16.6312	10.9313	7.06858e-08	1.61082e-06	8.6445
A0A5B1QZ09	5.45692	16.618	16.0753	7.42156e-08	1.65935e-06	8.77108
A0A4Y9Z768;A0A5B1QYB9	-6.59074	17.3802	-12.6082	8.01426e-08	1.74849e-06	8.64166
A0A4Y9ZR78	-3.56756	17.8027	-10.8028	8.11535e-08	1.74849e-06	8.50733
A0A4Y9XZ68	-3.51821	18.2393	-12.552	8.38805e-08	1.77497e-06	8.59736
A0A5B1QE94	-4.01238	16.071	-10.7505	8.58787e-08	1.78537e-06	8.45106
A0A4Y9ZHX4	-6.46087	16.8534	-15.7722	8.73878e-08	1.78542e-06	8.62308
A0A4Y9ZB25	-4.31373	18.5118	-10.694	9.13062e-08	1.83386e-06	8.39009
A0A4Y9XW84;A0A5B1R725	4.16214	16.7254	15.6383	9.40189e-08	1.84789e-06	8.55651
A0A5B1QLN3	-3.47791	18.0213	-12.3982	9.51236e-08	1.84789e-06	8.47496
A0A5B1Q8Q6	4.02282	18.451	15.4694	1.03189e-07	1.97223e-06	8.47153
A0A4Y9ZGX9	3.98838	18.6538	15.3069	1.12956e-07	2.12465e-06	8.38866
A0A4Y9XXU3	-3.80519	19.2194	-15.1926	1.20446e-07	2.23014e-06	8.32965
A0A5B1R5Y2	-3.73738	20.1182	-14.9967	1.34582e-07	2.45353e-06	8.22732
A0A4Y9Z999	-4.2579	20.6734	-11.9324	1.40414e-07	2.52107e-06	8.09429
A0A5B1QD71;A0A4Y9XNN7	-3.82978	17.8	-14.8776	1.4408e-07	2.54829e-06	8.16423
A0A5B1REX4	5.54599	17.8784	14.8493	1.46439e-07	2.55192e-06	8.14918
A0A5B1REH1	-3.72929	17.2171	-11.8521	1.50369e-07	2.58242e-06	8.02708
A0A5B1R5E7	5.92011	16.3892	11.7886	1.58783e-07	2.65402e-06	7.97359
A0A5B1QZ15	-2.9346	17.3709	-11.7869	1.59017e-07	2.65402e-06	7.97215
A0A4Z0A8E8	-5.21127	15.2096	-14.6377	1.65536e-07	2.72445e-06	8.03532
A0A4Y9ZW10	-2.8438	18.173	-10.077	1.81661e-07	2.94888e-06	7.70337
A0A4Y9YUP2	-6.71957	17.5262	-10.0441	1.88629e-07	3.02062e-06	7.66568
A0A4Y9ZYE2	4.11464	19.3736	11.5639	1.92909e-07	3.02499e-06	7.78198
A0A5B1QKU3	-3.39985	18.0309	-10.0154	1.94931e-07	3.02499e-06	7.63276
A0A4Z0A7V8	-3.94446	16.7926	-11.5424	1.96561e-07	3.02499e-06	7.76349
A0A5B1Q9P6	4.99356	17.3172	14.2781	2.04654e-07	3.10916e-06	7.83712
A0A4Y9XJ99	4.16138	18.637	14.2035	2.13989e-07	3.20073e-06	7.79526
A0A5B1QLZ7	5.44759	15.4011	14.185	2.16377e-07	3.20073e-06	7.78484
A0A4Y9XNU8;A0A4Y9YT07	-7.68896	17.1357	-9.9135	2.19216e-07	3.20073e-06	7.51508
A0A4Y9XRV8	4.03892	15.8031	14.1462	2.21485e-07	3.20073e-06	7.76291
A0A4Y9YW69	-4.30495	17.8012	-14.1012	2.27573e-07	3.21554e-06	7.73741
A0A4Y9ZV43	-4.75165	20.6502	-11.3743	2.27937e-07	3.21554e-06	7.61729
A0A4Z0A3D8	3.2446	15.5616	9.76847	2.59503e-07	3.61777e-06	7.34578
A0A4Y9YHP6	6.68466	17.8452	19.6185	2.81283e-07	3.87581e-06	7.46492
A0A5B1QI07	5.23144	17.7948	11.1139	2.87748e-07	3.91933e-06	7.38659
A0A4Y9YW72	-3.12995	16.8252	-11.0263	3.11552e-07	4.19533e-06	7.30773
A0A4Y9ZHU4	-2.46682	19.2212	-9.57539	3.25855e-07	4.30394e-06	7.11697
A0A5B1R5T0	4.59932	17.8103	9.57274	3.26881e-07	4.30394e-06	7.1138
A0A4Y9YVA7;A0A5B1QC90	-3.47856	19.126	-9.48616	3.62445e-07	4.71975e-06	7.00988
A0A4Y9ZYN8	3.43352	18.22	13.3094	3.71752e-07	4.76241e-06	7.27194
A0A5B1QSK2	-3.9709	16.829	-13.301	3.73759e-07	4.76241e-06	7.2668
A0A4Y9ZLU5	-3.23678	15.6647	-10.8047	3.81806e-07	4.81319e-06	7.10555
A0A4Y9ZTT6;A0A4Y9ZMK4	-3.57189	17.2942	-12.9789	4.59899e-07	5.73663e-06	7.06796
A0A4Y9Z1B7	-3.57355	17.5579	-10.5924	4.65497e-07	5.74598e-06	6.90796
A0A5B1QUN7	3.72996	17.9229	9.21545	5.0295e-07	6.14429e-06	6.67971
A0A5B1RE45	4.40458	16.5732	9.20585	5.08894e-07	6.15346e-06	6.66786
A0A4Y9XZK0	-3.26872	17.4533	-10.4793	5.18044e-07	6.20083e-06	6.80112
A0A5B1QQD9	2.77611	14.3529	9.11613	5.68231e-07	6.73353e-06	6.55654
A0A4Y9YUQ7	-4.30801	15.1492	-12.5077	6.28343e-07	7.37215e-06	6.76655
A0A5B1R2S3	3.05473	17.7963	10.1578	7.05837e-07	8.20016e-06	6.49132
A0A4Y9Y5F7	2.26687	18.1918	8.91782	7.27204e-07	8.36638e-06	6.30727
A0A4Y9Y9G2	-5.82841	17.4384	-12.2616	7.42713e-07	8.39917e-06	6.604
A0A4Z0A862	3.97714	17.7862	12.2586	7.4423e-07	8.39917e-06	6.60201
A0A4Y9ZT81	2.53531	17.3087	10.0762	7.64448e-07	8.54595e-06	6.41124
A0A5B1QC76	3.13267	19.319	9.9758	8.43959e-07	9.34665e-06	6.31179
A0A4Y9ZS72	-2.89354	17.5159	-8.79152	8.52727e-07	9.35631e-06	6.14616
A0A4Y9XWQ5	5.18815	18.3089	16.5738	8.74928e-07	9.51183e-06	6.51673
A0A4Z0A944	-2.23355	18.0074	-8.75736	8.90515e-07	9.59328e-06	6.10227
A0A4Y9ZJC4	-3.50909	17.8813	-11.9216	9.40522e-07	1.00193e-05	6.37329
A0A4Y9ZRC0	-4.8646	15.0625	-16.3794	9.46974e-07	1.00193e-05	6.44759
A0A4Y9YGI2	-3.84031	17.5721	-8.69769	9.60876e-07	1.00354e-05	6.02526
A0A4Y9YA28	-3.17759	20.2381	-11.8844	9.65428e-07	1.00354e-05	6.34767
A0A4Z0A607	5.354	17.6322	8.67721	9.86363e-07	1.01638e-05	5.99874
A0A4Y9YVB7	-3.70075	16.6964	-9.71295	1.09772e-06	1.12138e-05	6.04706
A0A4Y9Y2U6	2.34858	16.895	8.57865	1.11955e-06	1.12616e-05	5.87038
A0A4Y9ZSI0	3.06538	16.4652	8.57736	1.12141e-06	1.12616e-05	5.86869
A0A4Y9ZDH3	3.07007	15.8293	11.5554	1.22109e-06	1.2002e-05	6.11666
A0A5B1RD47;A0A5B1R799	2.93653	13.8279	9.6018	1.22892e-06	1.2002e-05	5.93314
A0A4Y9ZBI6	4.02786	17.566	9.60043	1.23065e-06	1.2002e-05	5.93172
A0A5B1RDX1	-3.5624	16.5197	-9.59645	1.23565e-06	1.2002e-05	5.92762
A0A5B1R053	3.21863	17.2765	11.523	1.25009e-06	1.20388e-05	6.09351
A0A5B1R9R2	-2.70226	17.4609	-9.57755	1.25975e-06	1.20388e-05	5.90812
A0A5B1R248	4.18939	18.1343	15.4987	1.37095e-06	1.29966e-05	6.11955
A0A5B1QVT9	-3.96343	16.2617	-9.46304	1.41706e-06	1.33151e-05	5.78921
A0A4Y9XSI7	-3.01752	18.2484	-9.45374	1.43074e-06	1.33151e-05	5.77949
A0A4Y9YWT9	3.96958	18.7956	15.388	1.43825e-06	1.33151e-05	6.07649
A0A5B1QC78	-3.41704	17.3688	-9.41918	1.48283e-06	1.36214e-05	5.74332
A0A5B1QU06	-3.83685	17.0443	-8.30583	1.59849e-06	1.45709e-05	5.50899
A0A4Y9YIR2	-2.94436	17.0392	-8.28284	1.64782e-06	1.49059e-05	5.47811
A0A5B1R152	3.06063	17.4671	9.30186	1.67558e-06	1.50421e-05	5.61962
A0A4Y9YD85	-3.27539	17.7404	-11.0865	1.72458e-06	1.53657e-05	5.77493
A0A5B1QCW8	-4.703	17.892	-9.24408	1.78032e-06	1.57439e-05	5.55819
A0A5B1QAE7	2.32662	16.642	8.19217	1.85874e-06	1.63156e-05	5.35573
A0A4Y9XVD8	4.59448	18.5271	14.7555	1.90344e-06	1.65852e-05	5.82225
A0A5B1QFH1	4.19082	16.2624	14.7143	1.93927e-06	1.6774e-05	5.80519
A0A4Y9XPF5	2.45035	17.5505	9.11642	2.03773e-06	1.74979e-05	5.42125
A0A5B1QG60	2.97328	15.2045	9.09562	2.08337e-06	1.77611e-05	5.39877
A0A4Y9Y6S5	2.85923	17.6204	10.6293	2.44552e-06	2.06996e-05	5.42665
A0A5B1QRI0;A0A4Y9Y1E4	3.45163	17.0713	10.6141	2.47464e-06	2.07975e-05	5.4148
A0A5B1RED8	4.28421	16.6187	13.9868	2.7181e-06	2.26827e-05	5.49317
A0A5B1QFW9	5.26847	16.6695	8.81607	2.81658e-06	2.33402e-05	5.09232
A0A4Y9ZLJ5	-3.73084	16.5739	-13.8594	2.88855e-06	2.37703e-05	5.43637
A0A4Y9Z2H9	-2.31416	17.7047	-7.85968	2.91451e-06	2.38186e-05	4.89809
A0A4Y9YZY2	2.86397	15.2024	10.3808	2.97283e-06	2.41288e-05	5.2309
A0A4Y9YX34	3.58446	17.464	7.83579	3.01177e-06	2.41715e-05	4.86466
A0A5B1QP39	-4.55279	18.0821	-10.3615	3.01889e-06	2.41715e-05	5.21546
A0A4Y9Y4S6	-3.38029	16.1972	-10.2732	3.23949e-06	2.57637e-05	5.14455
A0A4Y9Z8A3	5.25206	16.6846	8.66621	3.32094e-06	2.62354e-05	4.92458
A0A4Z0ABD5	-3.01857	18.0748	-10.2186	3.38473e-06	2.65623e-05	5.10042
A0A5B1REG7	-3.39317	17.7116	-8.56429	3.71928e-06	2.89957e-05	4.80909
A0A4Y9ZHV8	4.63818	15.7381	10.0541	3.8674e-06	2.99198e-05	4.96605
A0A4Y9XTW2	-2.22643	17.6142	-8.52245	3.89747e-06	2.99198e-05	4.76136
A0A5B1R2R2	2.63103	17.6162	10.0396	3.91356e-06	2.99198e-05	4.95408
A0A5B1QB18	3.10959	17.5366	8.46889	4.13919e-06	3.1442e-05	4.69995
A0A4Y9XKJ8	-4.55657	19.1924	-7.57088	4.35388e-06	3.27112e-05	4.48903
A0A5B1Q8Y3	2.5522	18.5137	9.90771	4.36149e-06	3.27112e-05	4.84459
A0A5B1R1G6	-2.56963	18.6993	-9.88793	4.43344e-06	3.30416e-05	4.82805
A0A5B1QB70	-2.31296	15.5921	-7.53906	4.55357e-06	3.37249e-05	4.44329
A0A4Y9Z7R8	2.63586	17.9585	9.8307	4.6491e-06	3.42185e-05	4.77998
A0A5B1QEH3	2.82793	17.6727	8.31864	4.90791e-06	3.57195e-05	4.52595
A0A4Z0A8C9	2.7494	16.9632	7.48306	4.92898e-06	3.57195e-05	4.36246
A0A4Z0A1U5	2.71845	18.067	9.74958	4.9749e-06	3.57195e-05	4.71138
A0A5B1QCE3	2.62445	18.0126	9.74491	4.99442e-06	3.57195e-05	4.70741
A0A4Y9ZET1	8.29852	17.8674	9.74268	5.00374e-06	3.57195e-05	4.70552
A0A5B1QLU2	-2.93942	19.089	-9.7313	5.05173e-06	3.58461e-05	4.69585
A0A4Y9YZB4	-2.44208	17.341	-9.62493	5.52571e-06	3.8976e-05	4.60488
A0A4Y9ZXN4	-3.03344	16.2645	-9.60375	5.62585e-06	3.94475e-05	4.58664
A0A4Y9Y7W7	1.96128	16.9468	8.17216	5.80758e-06	4.04106e-05	4.35382
A0A5B1QJ50;A0A4Y9ZA09	-3.78658	14.4423	-12.4644	5.8314e-06	4.04106e-05	4.76793
A0A4Y9ZXN8	2.13882	16.2642	8.14034	6.02566e-06	4.1514e-05	4.3161
A0A4Y9Z2L9	-3.06866	16.8302	-8.12463	6.13656e-06	4.20337e-05	4.29743
A0A4Y9Z8T2	-2.41228	17.5061	-8.09424	6.35736e-06	4.32958e-05	4.26124
A0A4Y9YTN8	-6.00301	18.3165	-7.28385	6.55436e-06	4.43824e-05	4.07154
A0A4Y9ZBG1	-2.77582	16.8667	-8.0271	6.87626e-06	4.62975e-05	4.18089
A0A5B1RDJ1	-3.21053	15.1173	-12.0807	7.16572e-06	4.79367e-05	4.56786
A0A5B1QIA5;A0A4Y9YK92	-2.74182	17.5877	-7.21888	7.20061e-06	4.79367e-05	3.9755
A0A5B1QVW3	3.29728	17.6169	12.0365	7.34075e-06	4.85966e-05	4.54432
A0A5B1RBJ7	-2.80459	16.9667	-7.94436	7.57941e-06	4.98978e-05	4.08112
A0A4Y9ZCB8	2.531	19.6067	7.14593	8.00771e-06	5.24262e-05	3.86696
A0A5B1QLG3;A0A4Y9Z014	-3.14284	21.0044	-7.09536	8.62298e-06	5.61442e-05	3.79131
A0A4Z0A073	2.92825	18.1475	11.658	9.05592e-06	5.86408e-05	4.33853
A0A5B1R4M7	-2.64637	16.7535	-7.73551	9.7231e-06	6.26189e-05	3.82562
A0A4Y9ZFA7	-3.99285	18.8473	-11.4653	1.01018e-05	6.45451e-05	4.23075
A0A4Y9ZAT3	-1.8634	18.2211	-7.69329	1.02312e-05	6.45451e-05	3.77332
A0A5B1R770	4.53547	17.7224	11.4408	1.02444e-05	6.45451e-05	4.2169
A0A4Y9YB99	-1.80863	18.2143	-7.69181	1.02495e-05	6.45451e-05	3.77149
A0A5B1QGL7	1.99023	16.8665	6.97491	1.02998e-05	6.45451e-05	3.60968
A0A5B1QYC8;A0A4Y9YWA3	4.51525	17.8085	11.4175	1.03819e-05	6.45451e-05	4.20372
A0A4Y9ZCH2	5.17496	16.8463	6.96725	1.04175e-05	6.45451e-05	3.59806
A0A5B1QG67	-2.41015	17.5806	-8.89594	1.04579e-05	6.45451e-05	3.95419
A0A5B1QLI2	-2.88873	16.6108	-11.353	1.07746e-05	6.61548e-05	4.16697
A0A4Y9ZPK3	-3.23537	15.2604	-11.2486	1.14458e-05	6.99135e-05	4.10706
A0A5B1R8Q2	2.74589	17.7745	11.1948	1.18107e-05	7.17725e-05	4.07589
A0A4Z0A5X2	2.25765	17.8158	7.54815	1.22082e-05	7.38098e-05	3.59183
A0A5B1QV18	-3.60901	20.3932	-8.70402	1.24592e-05	7.49452e-05	3.77458
A0A5B1QG02	3.34	17.5595	10.9312	1.37997e-05	8.21542e-05	3.92082
A0A4Y9YYG3	-3.07815	15.2244	-8.59049	1.38395e-05	8.21542e-05	3.66662
A0A4Y9ZJE0	2.67156	17.7999	8.58846	1.38657e-05	8.21542e-05	3.66468
A0A4Y9Z2D1	-3.09475	20.3523	-10.8892	1.41508e-05	8.34266e-05	3.89571
A0A4Y9ZQ67	-2.82997	16.9124	-6.75499	1.43171e-05	8.39891e-05	3.27287
A0A4Y9Z8I5;A0A4Y9ZA78	3.69224	16.2543	8.54756	1.44045e-05	8.40507e-05	3.62547
A0A5B1QIF8	2.10972	17.8313	6.74799	1.44695e-05	8.40507e-05	3.26204
A0A4Y9ZCK0	3.87228	18.2884	7.39918	1.46719e-05	8.46752e-05	3.40279
A0A4Y9XJD6;A0A5B1R2S7	4.27755	17.4845	6.73666	1.47199e-05	8.46752e-05	3.24449
A0A4Y9Y759	-2.53847	18.3931	-6.71593	1.51896e-05	8.69552e-05	3.21235
A0A5B1R506	2.80186	16.2882	7.32243	1.61459e-05	9.19851e-05	3.30429
A0A5B1QED3	-1.92643	18.5844	-6.65378	1.66961e-05	9.46647e-05	3.11559
A0A4Y9ZCZ6	-3.86041	15.4923	-8.3599	1.71913e-05	9.70082e-05	3.44335
A0A4Y9YFW4	3.80623	18.2351	10.5212	1.77009e-05	9.94104e-05	3.67109
A0A4Z0A9X4	2.71313	15.1476	8.29734	1.82483e-05	0.000102001	3.38182
A0A4Y9Z8A8	-2.87804	19.2951	-10.3999	1.90851e-05	0.000106178	3.59518
A0A4Y9XW88	-2.39956	17.4567	-6.55458	1.94369e-05	0.000107605	2.96004
A0A4Y9ZPW3	-2.10246	18.0494	-8.22698	1.95232e-05	0.000107605	3.31213
A0A4Y9Y8W0	-3.61557	17.6352	-10.3522	1.96642e-05	0.00010788	3.56499
A0A5B1QK24	2.58641	15.1032	8.21155	1.98158e-05	0.000108211	3.29678
A0A4Y9XW72;A0A5B1QB86	2.90332	14.3825	10.2649	2.07735e-05	0.00011292	3.5095
A0A4Z0A3B1	-3.7233	16.5647	-8.09781	2.21266e-05	0.000119726	3.18283
A0A4Z0ACW2	4.11217	18.743	7.05361	2.27032e-05	0.000122287	2.95322
A0A5B1QDU3;A0A4Y9YG27	4.17783	16.886	8.04257	2.33545e-05	0.000125227	3.12699
A0A4Y9XVK4	2.69794	17.4267	10.0626	2.36327e-05	0.000126148	3.37875
A0A4Y9Z6B5	2.62658	16.5692	8.02252	2.38187e-05	0.00012657	3.10664
A0A5B1QUG1	-2.81508	16.5682	-6.98792	2.47079e-05	0.000130675	2.86599
A0A4Y9ZEM7	4.04213	18.8626	6.98468	2.48117e-05	0.000130675	2.86167
A0A5B1QVS3	-2.52713	18.2257	-9.91519	2.59971e-05	0.000136312	3.28176
A0A4Y9ZXV5	-2.03852	16.021	-7.91667	2.6443e-05	0.00013804	2.99846
A0A5B1R393	2.44437	16.8692	7.89518	2.70136e-05	0.000140102	2.97635
A0A5B1QRU1	2.60428	16.4602	7.89291	2.70747e-05	0.000140102	2.97402
A0A4Y9ZCF2	1.91268	17.7864	7.87897	2.74531e-05	0.000141443	2.95964
A0A5B1RD22	-4.53809	18.1595	-6.31427	2.82458e-05	0.000144897	2.57744
A0A5B1QCB1	2.75304	17.5306	9.71269	2.96981e-05	0.00015169	3.14595
A0A5B1QY83	2.38019	16.407	6.27517	3.00395e-05	0.000152776	2.5144
A0A4Z0A5P0	-2.26955	15.9529	-7.75012	3.1239e-05	0.000158197	2.82574
A0A5B1QUG0	2.02456	17.2344	6.23508	3.20036e-05	0.00016138	2.44956
A0A4Y9ZTX7	2.35647	14.1532	9.5832	3.23779e-05	0.000162548	3.05753
A0A5B1QGA4	3.70568	17.5568	6.22517	3.25095e-05	0.000162548	2.4335
A0A4Y9YSF9	4.13897	18.7529	6.20384	3.36282e-05	0.000167435	2.39886
A0A5B1R3K5	2.99264	15.4629	6.1988	3.38984e-05	0.000168073	2.39066
A0A5B1RA53	2.20287	16.535	6.74206	3.4077e-05	0.000168255	2.53433
A0A5B1RER1	2.6986	17.3215	7.61174	3.59544e-05	0.000176788	2.67984
A0A5B1QRS4;A0A4Y9YR22	-5.21351	17.9659	-7.60399	3.62408e-05	0.00017746	2.6716
A0A4Y9ZGC0	-5.79008	18.5476	-6.15215	3.65096e-05	0.00017804	2.31468
A0A5B1RAU2	-1.91305	17.2751	-6.66629	3.7684e-05	0.000183015	2.43046
A0A4Y9ZEZ7	3.78162	15.6143	9.33077	3.84319e-05	0.000185885	2.88153
A0A5B1QKS0;A0A4Y9YXU7	4.79653	15.2191	9.30601	3.90918e-05	0.000188308	2.864
A0A4Z0A338	-2.77606	16.0845	-6.099	3.97454e-05	0.000190682	2.22773
A0A4Y9ZMT3;A0A4Y9ZNR1	-3.88314	17.4111	-6.09546	3.9972e-05	0.000190995	2.22191
A0A4Y9YY00	-2.27341	15.1118	-6.55834	4.35483e-05	0.000206722	2.2811
A0A4Y9Y0G1	3.21924	18.7665	7.42477	4.36122e-05	0.000206722	2.47918
A0A4Y9ZH79	3.73612	14.323	9.05275	4.66375e-05	0.000220181	2.68193
A0A4Y9YW54	1.80132	17.256	7.35043	4.71401e-05	0.000221671	2.39825
A0A5B1QGH2	2.58134	18.8495	9.00217	4.83354e-05	0.000226393	2.64495
A0A5B1QU02	-4.88171	18.5792	-6.46629	4.93228e-05	0.000230108	2.15248
A0A4Y9ZXE8	3.07194	16.3439	7.26865	5.13862e-05	0.000238795	2.30847
A0A5B1QUU6	3.4164	15.593	7.20973	5.47053e-05	0.000253226	2.24327
A0A4Y9ZK71	-2.23035	16.8305	-5.88741	5.59515e-05	0.000257986	1.87758
A0A5B1QVA9	2.80238	15.1408	8.78493	5.6472e-05	0.000259377	2.48371
A0A5B1QU34	-1.60797	19.2206	-6.36159	5.69049e-05	0.000260357	2.00473
A0A4Y9Z4M1;A0A5B1QHG5	-4.20658	16.4564	-6.34248	5.84185e-05	0.000266253	1.9776
A0A5B1QJ45	-2.70154	18.6941	-6.33036	5.94014e-05	0.000269696	1.96035
A0A4Y9XRS6	1.69754	17.1238	6.3109	6.10159e-05	0.000275969	1.93264
A0A5B1QBF6	2.12418	16.6964	7.09597	6.17986e-05	0.000278446	2.11619
A0A5B1RFC8	-2.77104	16.0408	-7.08785	6.23422e-05	0.000279832	2.10706
A0A5B1QG82;A0A4Y9YTA5	2.92044	16.1178	7.07693	6.3082e-05	0.000281728	2.09476
A0A4Z0A8D6;A0A4Y9ZG48;A0A4Z0A8E6	4.03951	16.8746	5.81257	6.32402e-05	0.000281728	1.75221
A0A5B1QQT1	2.8553	17.3638	6.26578	6.49429e-05	0.00028823	1.86817
A0A4Y9YIT1	2.20603	18.4458	5.76721	6.81384e-05	0.000301283	1.67584
A0A4Y9ZIP5	2.24696	16.4009	6.21542	6.96475e-05	0.000306812	1.79587
A0A5B1R4V5	-3.11961	16.207	-5.74523	7.06539e-05	0.000309429	1.63873
A0A4Y9YGG1	3.39595	16.506	5.74386	7.0814e-05	0.000309429	1.63642
A0A5B1QCS9;A0A4Y9YV77	3.28343	16.9857	6.96775	7.1025e-05	0.000309429	1.97103
A0A5B1QP74	-2.59552	16.5827	-6.92791	7.41906e-05	0.000322036	1.92551
A0A5B1QXZ4	3.28273	18.9553	5.71288	7.45353e-05	0.000322351	1.58399
A0A5B1QJY5	2.17108	20.236	6.16404	7.48247e-05	0.000322427	1.72174
A0A5B1RD14	-4.58934	16.4551	-6.15283	7.60088e-05	0.0003256	1.70551
A0A5B1R462	-1.96721	16.2244	-6.15187	7.61106e-05	0.0003256	1.70413
A0A5B1R7X0	-3.25451	15.3417	-5.69093	7.7296e-05	0.000328605	1.54677
A0A4Y9XK24	-1.64596	16.1339	-6.14018	7.73678e-05	0.000328605	1.68719
A0A4Y9Z544	-2.34221	16.7768	-5.68502	7.80576e-05	0.000330351	1.53673
A0A4Z0A7U7	-3.82862	16.9842	-5.66712	8.04132e-05	0.000339109	1.5063
A0A4Y9Y0L5	-2.63633	17.9916	-8.30264	8.07399e-05	0.000339279	2.1112
A0A4Y9Y773	-2.30923	15.5322	-6.84583	8.12121e-05	0.000340058	1.83108
A0A4Y9YMK8	-2.19643	17.0637	-5.6573	8.17373e-05	0.000341052	1.48959
A0A4Y9ZTV4	-2.78323	15.7469	-8.24851	8.41371e-05	0.000349833	2.06809
A0A5B1QEM0	1.92056	17.1561	6.80542	8.49336e-05	0.00035191	1.78428
A0A4Y9XZL0	3.70281	15.7546	5.5473	9.82294e-05	0.000405582	1.3015
A0A4Y9Y513	-3.02986	17.7266	-5.53449	0.000100364	0.000412956	1.27951
A0A5B1R6M4	2.4936	14.3581	6.65233	0.000100819	0.000413393	1.60505
A0A4Y9Z0E2	4.17265	19.1877	5.94935	0.00010136	0.000414178	1.40789
A0A4Y9YEH2	-2.16289	17.4147	-5.90952	0.000107305	0.000436966	1.34894
A0A5B1RED9	-2.41379	17.6932	-5.4918	0.000107843	0.000437652	1.20597
A0A4Y9YJX6	2.12526	16.8165	5.4758	0.000110793	0.000448088	1.17837
A0A5B1QC04	-1.88916	16.5664	-5.87868	0.000112165	0.000451871	1.30314
A0A4Y9YWF6	-1.41719	17.8011	-5.87666	0.000112491	0.000451871	1.30013
A0A5B1R2F8	2.18557	17.9823	7.86715	0.000113223	0.000453088	1.75654
A0A4Y9ZVF2	1.53478	17.1663	5.87009	0.000113559	0.000453088	1.29036
A0A4Z0AAC8	2.6319	15.7847	5.86183	0.000114918	0.000456973	1.27806
A0A5B1QAC2	2.60443	18.7525	7.81591	0.000117939	0.000467417	1.7136
A0A4Y9ZDF8	-5.09526	16.4184	-6.46751	0.000124468	0.000490724	1.38458
A0A5B1RA84	1.74473	16.8358	5.80556	0.000124648	0.000490724	1.194
A0A4Y9Z8P9;A0A5B1QGH7	-1.53939	17.0384	-5.39959	0.00012606	0.000494639	1.04632
A0A5B1R0F5	-2.11475	15.7699	-5.37763	0.000130858	0.00051177	1.00812
A0A4Z0AAK2	1.93684	19.5795	7.67301	0.000132306	0.000515731	1.59248
A0A5B1QU94	-2.36306	15.7432	-5.75615	0.000133918	0.000520305	1.11981
A0A4Y9ZS15	2.5023	15.9652	6.39582	0.000135221	0.000522656	1.29782
A0A4Y9ZLE6	-1.79226	16.7981	-5.35757	0.000135405	0.000522656	0.97319
A0A4Y9ZMJ3	2.06993	17.5327	7.60422	0.000139921	0.000538333	1.53344
A0A4Y9ZWR0	-1.91502	14.8973	-6.3595	0.000141051	0.000540925	1.25362
A0A5B1R085	2.32115	16.2328	5.32181	0.000143931	0.000550189	0.910754
A0A5B1QBY4	2.13468	18.9492	6.30336	0.000150613	0.000573879	1.18491
A0A5B1QF45	2.40385	17.997	7.48038	0.000154913	0.000588371	1.42592
A0A4Y9YX83	-1.81402	18.2113	-6.26079	0.000158333	0.00059944	1.13254
A0A4Y9Z977;A0A5B1QFL2	2.1474	18.1318	5.26247	0.000159341	0.000601334	0.806779
A0A4Y9ZMY7	-2.22668	19.0713	-6.18	0.0001742	0.000655325	1.03245
A0A4Z0A593	5.75533	18.2183	6.15302	0.000179878	0.000673868	0.998838
A0A4Y9YXP4;A0A5B1QTP6	1.66986	16.9186	5.5539	0.000180267	0.000673868	0.812458
A0A5B1QT73	-1.5732	18.6518	-5.18082	0.000183419	0.000683496	0.66296
A0A5B1QAK0	-4.66962	19.3842	-5.17736	0.000184522	0.000685449	0.656836
A0A4Y9XZQ0	2.0734	17.9736	6.11357	0.000188549	0.000698093	0.949484
A0A4Z0A3K7	-1.76025	17.8652	-5.52169	0.000189104	0.000698093	0.762974
A0A4Z0A4G9	2.3472	15.8573	7.21635	0.00019335	0.000711551	1.19126
A0A4Y9Y9P7	2.15547	16.7616	5.50323	0.000194375	0.000712922	0.734544
A0A4Y9ZEI9	3.32971	18.2347	5.14568	0.000194925	0.000712922	0.600798
A0A4Z0AC80	2.73795	14.8725	7.15917	0.00020303	0.000739218	1.13945
A0A4Z0ABC1	-2.62133	17.0118	-5.12127	0.000203363	0.000739218	0.557512
A0A4Y9YZH6	-3.75659	19.125	-5.10264	0.000210058	0.00076122	0.524427
A0A4Z0A5B9	2.68922	16.7137	7.09557	0.000214445	0.000773172	1.08139
A0A4Y9YZ20	1.65408	18.2656	5.43686	0.000214661	0.000773172	0.631908
A0A4Y9XQF2	-5.73387	15.81	-5.97977	0.000221517	0.000795447	0.780507
A0A4Y9YR86	-2.8849	16.9044	-7.05339	0.000222416	0.000796262	1.04264
A0A4Y9ZLC2	-2.52776	18.1028	-7.02191	0.000228582	0.000815407	1.01358
A0A5B1QE20	2.21379	19.9543	5.39344	0.00022914	0.000815407	0.564433
A0A5B1QKI3	1.46897	17.0274	5.05007	0.000230219	0.000816795	0.430839
A0A4Y9YXY6	2.02706	14.7928	5.03903	0.000234705	0.000830224	0.411137
A0A4Y9YBI6	2.48293	14.8815	5.37135	0.000236902	0.000835504	0.529993
A0A5B1QNG0	2.1624	16.5999	5.84427	0.000261406	0.000919188	0.606814
A0A4Y9YV81	2.70747	17.5866	4.96043	0.000269394	0.000944473	0.270436
A0A5B1QJZ0	-1.5837	16.3356	-5.27914	0.000272447	0.000952359	0.385506
A0A5B1RCV6	-1.72738	16.7607	-6.80531	0.000276635	0.000964155	0.810624
A0A4Y9XS74	3.19474	16.6223	5.25364	0.000283248	0.000984307	0.34533
A0A4Y9YPZ3	3.52759	15.4086	4.92971	0.000284368	0.00098531	0.215242
A0A5B1QHC6;A0A4Y9Y776	1.28237	16.4225	5.23293	0.00029235	0.00101001	0.312649
A0A5B1RE07	1.88661	17.8692	6.73556	0.000294461	0.00101435	0.744106
A0A4Z0A7B0	-1.86163	19.1223	-4.89373	0.00030302	0.00104056	0.150435
A0A5B1QPW1	2.03345	17.4418	4.89223	0.000303825	0.00104056	0.147728
A0A4Y9ZZF6	-2.21244	15.1156	-5.19236	0.0003111	0.00105936	0.248421
A0A5B1R1M2	-1.78028	16.3607	-5.70395	0.000311104	0.00105936	0.424177
A0A4Y9ZHL7	-2.19757	16.4773	-5.68819	0.000317298	0.00107736	0.403487
A0A4Y9ZGG2	-2.4193	17.0317	-6.64784	0.000318745	0.00107918	0.659631
A0A4Y9XPF6	-1.98696	16.2512	-5.17213	0.000320924	0.00108346	0.216303
A0A4Y9ZEL2;A0A5B1QK03	2.88986	15.4848	4.8465	0.000329454	0.0011091	0.065141
A0A4Y9ZHF2	-1.72772	17.8594	-5.64563	0.000334701	0.00112357	0.347446
A0A4Y9ZBE1	-1.59377	17.278	-6.57202	0.000341562	0.00114336	0.585877
A0A4Y9ZP45	-3.37179	18.347	-5.11507	0.000350439	0.00116977	0.125425
A0A5B1QFF6	-3.52904	19.0089	-4.80549	0.000354354	0.00117793	-0.00913737
A0A4Y9Z778	-1.94886	16.8371	-4.80467	0.00035487	0.00117793	-0.0106206
A0A5B1R979	-1.70271	17.7264	-6.50663	0.000362727	0.00120065	0.521702
A0A4Z0A5X4	-2.18147	16.1142	-5.05114	0.000386956	0.00127728	0.0230609
A0A4Y9ZAY4	-1.65042	17.4536	-5.0398	0.000393846	0.00129641	0.00483948
A0A5B1QGH6	3.45211	17.539	4.73365	0.000402811	0.00132225	-0.139741
A0A4Y9ZNP0	1.37738	17.3814	4.99461	0.000422612	0.00138341	-0.0679363
A0A4Y9ZV34	-2.93188	16.4209	-4.69394	0.000432497	0.00141187	-0.212167
A0A4Y9YQS0;A0A5B1R099	-2.12703	17.1294	-5.41469	0.000449154	0.00146222	0.0387238
A0A4Z0A005	2.03741	18.115	4.65824	0.000461135	0.00149413	-0.277446
A0A4Y9Y974	-2.18341	18.0474	-4.65783	0.000461477	0.00149413	-0.278201
A0A4Y9Y868	-2.83377	18.505	-4.65431	0.000464408	0.00149952	-0.284645
A0A5B1QQ53	-4.29397	16.0226	-4.64567	0.000471681	0.00151886	-0.300464
A0A5B1R2R1	2.25482	16.5344	4.6365	0.000479536	0.00153997	-0.317276
A0A4Z0ABI5	1.46818	16.447	5.35197	0.000487128	0.00156012	-0.0464644
A0A5B1QWA1	3.49296	15.6002	5.34867	0.000489219	0.0015626	-0.050961
A0A4Z0A7E7	-1.92801	16.7083	-5.34347	0.000492533	0.00156895	-0.0580463
A0A4Y9Z851	2.06738	17.5979	4.60732	0.000505429	0.00160572	-0.370791
A0A4Y9Y161	1.46765	15.9759	4.87032	0.000513798	0.00162794	-0.269539
A0A4Y9YSG8;A0A5B1QS27	3.73872	20.5425	4.58998	0.000521505	0.00164642	-0.402648
A0A4Y9YDX8	-1.93035	14.2498	-6.12022	0.00052241	0.00164642	0.131603
A0A4Y9ZNR6	-2.50519	18.1324	-6.09129	0.000537233	0.00168759	0.101639
A0A4Y9ZC83	1.9691	15.8113	5.27476	0.000538717	0.00168759	-0.15212
A0A5B1QCN3	-1.49716	16.6232	-4.83919	0.000539745	0.00168759	-0.320354
A0A4Z0A1K9;A0A4Y9ZPX5	1.70219	19.399	4.83665	0.000541926	0.00168995	-0.324513
A0A5B1RCL6	1.86485	16.7916	4.83494	0.000543401	0.00169011	-0.327317
A0A5B1QEY6	1.77905	17.0093	6.07151	0.000547644	0.00169884	0.0810808
A0A5B1QJ03;A0A4Y9Z8X9	3.76427	19.2614	4.54765	0.00056301	0.00174195	-0.480537
A0A4Z0A7Y6	-1.36629	15.4755	-4.5458	0.000564901	0.00174325	-0.483945
A0A5B1QP67	-4.13792	17.4578	-4.54265	0.000568139	0.00174869	-0.489757
A0A4Y9ZP11	-1.931	16.9581	-5.2169	0.000581248	0.0017844	-0.231867
A0A4Y9ZBA4	2.15141	17.2735	5.99322	0.00059113	0.00181005	-0.000789258
A0A4Y9ZJN2	-1.31492	16.4732	-4.75188	0.000620198	0.00189099	-0.463604
A0A4Y9ZXZ3	1.65024	17.9925	5.16712	0.000620755	0.00189099	-0.300875
A0A4Y9Y7R7	1.8633	17.3954	5.9327	0.000627409	0.00190563	-0.064634
A0A4Y9ZCA6	1.58029	16.3494	5.15743	0.000628778	0.00190563	-0.31435
A0A5B1QXY4	-1.66531	16.4362	-4.73731	0.000634812	0.00191901	-0.487608
A0A5B1QWQ2	-1.28252	17.3529	-5.12997	0.000652128	0.00196634	-0.35261
A0A4Z0A1N7	-2.17678	15.3557	-5.07373	0.000702929	0.00211414	-0.431317
A0A4Z0A105	2.5962	16.766	5.78724	0.000725265	0.0021758	-0.22008
A0A4Y9ZEQ5	-1.19109	16.8912	-5.02982	0.000745571	0.00223106	-0.4931
A0A4Y9Y333;A0A5B1R737	-1.82938	17.2071	-4.6256	0.000759651	0.00226747	-0.67255
A0A4Y9XQP7	2.0739	18.3984	4.62232	0.000763686	0.00227379	-0.678004
A0A4Y9ZR46	-1.59239	16.2743	-5.00165	0.000774385	0.00229986	-0.532875
A0A5B1R1T1	1.99194	15.0725	4.60599	0.000784113	0.00232293	-0.705181
A0A4Y9ZRQ4	-1.86206	17.261	-5.68745	0.000802283	0.00237084	-0.328388
A0A4Y9YPE4	-3.7234	20.6674	-4.58759	0.00080782	0.00238126	-0.735844
A0A4Y9ZTU7	1.41901	16.2418	4.34534	0.000814256	0.00239428	-0.855318
A0A5B1QLA1	3.62251	16.2195	4.33845	0.000824613	0.00241873	-0.86814
A0A5B1QX45	1.09746	17.9382	4.3046	0.00087755	0.00256765	-0.931244
A0A4Y9Z912	-1.80134	18.4017	-5.57164	0.000903379	0.00263671	-0.45581
A0A5B1QKK6	-2.45225	15.2053	-4.28492	0.000909932	0.00264931	-0.96798
A0A4Y9XPD5	1.12347	20.3535	4.28014	0.000917985	0.00266621	-0.976911
A0A4Z0A3K4	-1.50089	17.4773	-5.53471	0.00093856	0.0027193	-0.49684
A0A4Y9ZFJ5	1.52356	17.1648	5.52745	0.00094565	0.00273316	-0.504923
A0A4Y9ZLY6	1.79131	16.4952	4.48575	0.0009534	0.00274885	-0.906322
A0A4Y9ZA43	-2.91627	17.7841	-4.48308	0.00095757	0.00275418	-0.91081
A0A4Y9ZF48	-2.21784	17.8927	-4.84123	0.000963154	0.00276353	-0.761621
A0A4Y9YWE5	-1.47676	16.4852	-4.81516	0.000998265	0.00285735	-0.799151
A0A4Z0AAZ0	1.40766	17.6449	4.43841	0.00103024	0.00294178	-0.986017
A0A5B1QAZ9;A0A4Y9Z0J3	-1.89001	17.3123	-5.44101	0.0010349	0.00294797	-0.601802
A0A4Y9ZD19;A0A5B1Q9L9	-3.07275	17.5002	-4.21322	0.00103871	0.00295173	-1.10209
A0A4Y9YX42	-2.28034	16.8354	-4.76202	0.00107418	0.00304522	-0.875962
A0A4Y9Y4V9	3.19838	20.5414	4.18636	0.00109168	0.00308744	-1.15245
A0A4Z0A559	-1.5891	16.7081	-5.38723	0.00109515	0.0030899	-0.662606
A0A4Y9XQL2	-1.35895	17.9138	-5.38235	0.00110081	0.00309847	-0.668139
A0A5B1QC86	1.97941	17.3545	5.36584	0.0011202	0.00314559	-0.686904
A0A4Y9ZIZ4	1.21372	17.3047	4.17082	0.00112357	0.0031476	-1.1816
A0A4Y9XZ21	-4.09823	19.7538	-4.1439	0.00118114	0.00330106	-1.23216
A0A4Y9ZA12;A0A5B1R0G3	4.42051	17.8421	4.35246	0.00118681	0.0033091	-1.13137
A0A4Y9ZKD1	-1.02274	17.2499	-4.1313	0.0012091	0.00336335	-1.25583
A0A4Z0A9P4	2.02286	15.9135	4.67108	0.00121888	0.0033826	-1.00835
A0A4Y9Y4L5	2.87503	18.1017	4.66665	0.00122645	0.00339565	-1.01483
A0A4Y9ZT36	1.38173	16.8998	5.27471	0.00123432	0.0034063	-0.791158
A0A4Y9ZBN0	1.97974	17.2632	4.11945	0.00123604	0.0034063	-1.27811
A0A4Z0A507	-1.43866	17.6782	-4.1052	0.00126925	0.00348971	-1.30492
A0A4Z0A8Z1	-1.48903	17.2637	-4.62644	0.00129745	0.00355898	-1.07376
A0A4Y9Z453	2.21457	16.9106	4.57768	0.00138954	0.0038003	-1.14555
A0A5B1QVQ3	-2.6457	17.2525	-4.05572	0.00139184	0.0038003	-1.3981
A0A4Z0A039	-1.11873	16.6121	-4.24167	0.00142629	0.00388541	-1.32
A0A5B1QFD1	3.87127	17.2816	4.55179	0.00144128	0.00391676	-1.1838
A0A4Y9YAQ4	-1.74989	16.5273	-4.23409	0.00144441	0.00391676	-1.33294
A0A5B1QKX0;A0A4Y9Y6H4	-1.31943	16.6133	-5.09111	0.00150583	0.00407398	-1.00487
A0A4Z0A893	1.15372	16.3061	4.19742	0.00153561	0.00414509	-1.39571
A0A5B1QR01	-1.54678	16.6858	-4.49435	0.00156358	0.004211	-1.26902
A0A4Y9YKW3	-1.81933	16.241	-4.48556	0.00158324	0.00425428	-1.28208
A0A4Y9ZHC8	4.34817	16.2826	3.96716	0.00164256	0.00440369	-1.56529
A0A4Y9Y9D1	-1.38187	17.5454	-4.99157	0.00168044	0.00448893	-1.12281
A0A5B1QNP6	4.03835	17.1244	4.14309	0.00168193	0.00448893	-1.48896
A0A4Y9XTK8	1.12421	17.0755	4.41229	0.00175796	0.00468132	-1.39154
A0A5B1R326	2.32038	18.0086	4.09838	0.00181325	0.00481026	-1.56593
A0A4Z0A5L3	1.21547	16.1571	4.92266	0.0018145	0.00481026	-1.20532
A0A5B1R0D9	-2.03223	17.9797	-3.89507	0.0018806	0.00497435	-1.70171
A0A4Y9ZSN2	-1.45721	15.2951	-4.05258	0.00195892	0.00516997	-1.64499
A0A4Z0A8L9	1.89394	17.9751	3.86064	0.00200647	0.0052837	-1.76694
A0A5B1QEF1	3.29463	17.388	3.85468	0.00202913	0.00533152	-1.77825
A0A4Y9ZVR3	1.48883	18.7354	4.02165	0.00206412	0.00541147	-1.69848
A0A5B1QBH2	-1.41346	18.4317	-4.76071	0.00217894	0.00569987	-1.40203
A0A4Y9YZP8	-2.66443	16.93	-3.97918	0.00221829	0.00578041	-1.77209
A0A4Z0AAQ9	-1.61157	16.9534	-4.25103	0.00221948	0.00578041	-1.63502
A0A4Y9YB02	-1.29205	17.9827	-4.73045	0.00225565	0.00586172	-1.43921
A0A4Y9ZWW5	1.83985	15.7512	4.71529	0.00229522	0.00595149	-1.45789
A0A4Y9XND0	1.29218	18.3396	4.70904	0.00231176	0.0059813	-1.46561
A0A5B1R7Z8	1.4238	15.6383	4.70552	0.00232112	0.00599243	-1.46995
A0A5B1R1G1	2.5435	16.4066	4.21214	0.00234916	0.00605163	-1.69427
A0A4Z0A9M4	-1.19999	16.8347	-3.94158	0.00236479	0.00607869	-1.83741
A0A4Z0AA76	1.05146	16.1165	3.94028	0.00237003	0.00607898	-1.83967
A0A5B1R5Y6	1.50639	16.9257	4.67656	0.00239984	0.00614214	-1.50578
A0A4Y9ZBS1	-1.25331	17.2475	-3.74301	0.00250544	0.00639858	-1.99023
A0A4Z0A5J8	3.84905	16.814	4.62693	0.0025417	0.00647724	-1.56748
A0A4Y9YZ75	-1.19544	16.2541	-3.89667	0.00255301	0.0064921	-1.91557
A0A4Y9Y4I1	-1.29638	17.0718	-4.14932	0.00257602	0.00653657	-1.79039
A0A4Y9ZNX8	-1.25593	17.6539	-4.60734	0.00260024	0.00658393	-1.59193
A0A4Y9YND2	2.35321	15.6539	3.71248	0.00265457	0.00670718	-2.04827
A0A4Y9YBF2	-2.58935	15.0497	-4.10401	0.00275404	0.0069437	-1.86003
A0A4Y9XN10	-1.26304	17.899	-3.67376	0.00285675	0.00718737	-2.12189
A0A4Y9ZHL8	1.08804	17.7134	4.07391	0.00287955	0.00722938	-1.90645
A0A5B1R1V2	2.32336	16.6921	3.82271	0.00289763	0.00725939	-2.04464
A0A5B1QZS6	-1.53568	15.6285	-4.06382	0.00292298	0.00730744	-1.92203
A0A5B1R7M3	3.04397	17.6723	4.04415	0.0030096	0.00750815	-1.95244
A0A4Y9ZPL2	-1.19766	18.1289	-3.63724	0.00306184	0.00762244	-2.19137
A0A4Y9ZVH7	1.27084	17.7354	3.63393	0.00308116	0.00765445	-2.19767
A0A4Z0AA93	-1.16083	16.129	-4.01082	0.00316274	0.00784069	-2.00409
A0A4Y9Z4G2	-2.78377	16.1716	-3.75826	0.00323728	0.00800872	-2.15749
A0A4Y9YRK8	-2.8048	17.0935	-3.98619	0.00328123	0.00810053	-2.04234
A0A5B1QQD8	-1.84583	15.6914	-4.39584	0.00333679	0.00822057	-1.85967
A0A4Y9Z9V4;A0A5B1QRQ5	-1.16187	17.0688	-3.59081	0.00334433	0.00822206	-2.27972
A0A4Z0A1L4	-0.896501	16.6824	-3.71415	0.00349328	0.00857046	-2.23488
A0A5B1QFG6	-3.56268	16.8852	-3.5645	0.00351603	0.00860846	-2.32979
A0A4Y9XYU2	0.756944	15.9047	3.70472	0.00355066	0.00867531	-2.25144
A0A4Y9ZZY3	4.79521	18.2252	3.92039	0.00362143	0.00883003	-2.1449
A0A4Y9YYD1	-2.13996	14.0289	-3.54662	0.0036378	0.00885173	-2.36383
A0A4Y9XJT4	-1.51829	15.4555	-3.91566	0.0036473	0.00885667	-2.15229
A0A4Y9ZX51	-1.5117	17.6681	-3.6749	0.00373862	0.00905986	-2.30385
A0A4Z0A2G5	0.999784	18.004	3.87305	0.00388925	0.00940563	-2.219
A0A5B1QJQ6	-1.30351	16.1437	-3.65055	0.00389976	0.00941184	-2.34669
A0A5B1R0L5	1.0675	18.0634	3.50452	0.00394167	0.00949366	-2.44396
A0A5B1RCI7	1.18565	16.9901	3.85651	0.00398767	0.00958496	-2.24494
A0A4Y9ZPU8	1.18082	15.9379	4.24449	0.004005	0.00960714	-2.05541
A0A4Y9ZXZ6	-2.01541	15.7675	-3.84741	0.00404296	0.0096786	-2.25923
A0A4Y9Y3K6	1.76456	20.2477	3.47963	0.00413335	0.00987503	-2.49134
A0A4Y9YFZ4	-1.01831	17.6821	-3.82403	0.00418875	0.00998726	-2.29599
A0A4Y9YJ51;A0A5B1QHR8;A0A4Y9ZWG0	2.38878	17.2792	3.8121	0.00426529	0.0101493	-2.31477
A0A4Y9XV22	3.72096	15.2899	3.59632	0.00428481	0.0101753	-2.44221
A0A4Y9YG90	-1.29431	16.8454	-3.45954	0.00429488	0.0101778	-2.52957
A0A4Z0A5M3	-2.04177	18.2259	-3.59388	0.00430302	0.0101778	-2.44651
A0A5B1QUB5	1.44308	16.8834	4.17051	0.00438423	0.0103492	-2.15233
A0A4Y9ZBJ1	-1.09926	18.8975	-3.56403	0.00453254	0.0106781	-2.49917
A0A4Y9YJM7	-1.19111	14.8954	-3.42583	0.00458038	0.0107693	-2.59371
A0A4Y9ZEY7	3.10555	19.3172	3.41021	0.00471912	0.0110736	-2.62342
A0A4Y9ZW72	-1.09976	18.09	-3.53867	0.00473739	0.0110945	-2.54393
A0A5B1QMI4	-2.06168	18.24	-4.09209	0.00482984	0.0112887	-2.25596
A0A5B1QLV3	2.47041	15.796	3.39316	0.00487546	0.0113729	-2.65587
A0A5B1QH86	2.38892	17.6705	3.48551	0.00519828	0.0121021	-2.63785
A0A5B1RDU2	-1.70167	18.507	-3.35427	0.00525175	0.0121897	-2.7298
A0A5B1QJQ0	-0.90288	16.7949	-3.47915	0.00525648	0.0121897	-2.6491
A0A5B1RBZ5	-1.14377	17.8116	-3.45905	0.00544461	0.012578	-2.68463
A0A5B1QJE6	-2.86363	17.713	-3.33536	0.00544517	0.012578	-2.76574
A0A4Z0A8N3	0.898695	16.6469	3.44885	0.0055428	0.0127786	-2.70269
A0A4Y9XST9	-2.01076	17.0916	-3.31513	0.00566014	0.0130238	-2.80418
A0A5B1R7K3	1.37369	16.268	3.96112	0.00568911	0.0130651	-2.43106
A0A4Y9ZJ31	-1.37012	18.04	-3.61984	0.00572515	0.0131224	-2.61949
A0A4Z0A3Y6	2.39385	16.9576	3.30508	0.00577006	0.0131998	-2.82327
A0A5B1R8W7	1.22424	20.3363	3.94585	0.00579974	0.0132422	-2.45164
A0A5B1R0E4	2.4062	16.3197	3.29649	0.00586568	0.0133544	-2.83958
A0A4Y9Y6D4	-2.01916	16.8507	-3.60351	0.00587141	0.0133544	-2.64555
A0A5B1R6X3	1.6546	15.9896	3.89362	0.00619632	0.0140661	-2.52228
A0A5B1QSW9	-2.75818	17.1853	-3.38423	0.00620809	0.0140661	-2.81706
A0A4Z0AAV5	2.95296	17.0583	3.88584	0.00625789	0.0141289	-2.53283
A0A5B1QFW4	-3.83393	17.5965	-3.26174	0.00626919	0.0141289	-2.90554
A0A5B1QK15	3.11487	17.4617	3.26154	0.00627158	0.0141289	-2.90592
A0A4Y9ZDH4	-1.13031	16.7362	-3.54347	0.00644374	0.0144892	-2.74155
A0A5B1QUR5	1.99435	14.2905	3.35945	0.00648449	0.0145533	-2.86096
A0A4Y9YZ41	2.65289	17.8029	3.21946	0.00679786	0.0152277	-2.98571
A0A5B1QSA5	-2.16724	18.3166	-3.32818	0.00685124	0.0153183	-2.91635
A0A4Z0A7Z6	1.39382	16.4245	3.21127	0.00690532	0.0154088	-3.00122
A0A4Z0A7P9	-0.851957	17.306	-3.3227	0.00691769	0.0154088	-2.92606
A0A5B1QXF8	1.17777	16.3821	3.20773	0.00695226	0.0154567	-3.00792
A0A4Z0A794	-4.02025	19.7324	-3.19129	0.00717471	0.0159214	-3.03906
A0A4Y9ZKV0	1.03127	16.6759	3.46972	0.00722792	0.0160095	-2.8599
A0A5B1QNH8	-1.08098	15.1925	-3.76169	0.00733646	0.0162196	-2.70243
A0A5B1R871	1.22035	18.0962	3.28736	0.00736214	0.0162461	-2.98868
A0A4Z0A5L9	-1.30907	18.3121	-3.28252	0.00742529	0.016355	-2.99727
A0A5B1QHA5	2.29863	16.5606	3.16453	0.00755212	0.0166034	-3.08971
A0A4Y9ZXN7	2.56089	19.1161	3.27028	0.00758732	0.0166324	-3.01896
A0A4Y9XXM5	0.964579	18.0835	3.16169	0.00759337	0.0166324	-3.09509
A0A4Y9ZQK6	-1.87782	16.0585	-3.15352	0.00771315	0.0168636	-3.11054
A0A4Y9ZDS5	-0.984089	16.5907	-3.2558	0.00778375	0.0169866	-3.04463
A0A4Z0A6P1	0.900664	17.133	3.41877	0.00782759	0.0170509	-2.9419
A0A5B1R9H2	1.02985	17.3144	3.2504	0.0078583	0.0170633	-3.0542
A0A5B1QIM6	-1.53714	18.7504	-3.24944	0.00787161	0.0170633	-3.0559
A0A4Y9YW25	-1.12612	18.0611	-3.4148	0.00787648	0.0170633	-2.94831
A0A5B1QAP8	-1.86247	15.3427	-3.39034	0.00818473	0.0176987	-2.98776
A0A5B1RB96	1.38835	16.5984	3.6658	0.00830842	0.0179335	-2.83489
A0A4Y9ZRU1	1.31427	16.4306	3.21101	0.00842457	0.0181511	-3.124
A0A4Y9YZH1;A0A5B1QPU1	-1.40928	16.3423	-3.09828	0.00857407	0.0184397	-3.21488
A0A4Y9YRJ4	3.03657	16.5161	3.35111	0.00870571	0.0186889	-3.05113
A0A4Y9XVC0	1.68771	18.1635	3.33667	0.00890598	0.0190842	-3.07447
A0A4Y9ZNT8	-1.26369	14.7126	-3.6108	0.00892844	0.0190978	-2.91142
A0A4Y9YWA8	1.23402	17.1442	3.06807	0.00908473	0.0193971	-3.27183
A0A4Y9Y8H4	2.56804	17.9319	3.06629	0.00911578	0.0194284	-3.27519
A0A4Y9YSA4	1.64938	18.606	3.05072	0.00939167	0.0199805	-3.30451
A0A4Y9XWU1	1.78993	16.0159	3.04424	0.00950893	0.0201937	-3.3167
A0A4Y9ZMD6	0.821188	17.7853	3.13663	0.00960989	0.0203716	-3.25581
A0A4Y9YYA3	1.0376	18.1624	3.28614	0.00964591	0.0204114	-3.15628
A0A4Y9XS97	-3.86872	16.5342	-3.03439	0.00969	0.0204682	-3.33524
A0A4Z0A3L2	-0.936817	18.5417	-3.12897	0.00974104	0.0205095	-3.26936
A0A4Y9ZHK6	-1.11528	16.3402	-3.54445	0.00974419	0.0205095	-3.00427
A0A4Y9ZS36	-0.935938	17.6947	-3.27744	0.00977962	0.0205476	-3.17038
A0A5B1QFP2	1.22098	16.0619	3.12291	0.00984633	0.0206512	-3.2801
A0A5B1QGP7	-1.25931	15.8763	-3.26788	0.00992875	0.0207872	-3.18588
A0A4Y9ZA72	1.78418	17.1324	3.11283	0.0100237	0.0209491	-3.29795
A0A4Z0ACS6	-1.27382	15.9427	-3.51571	0.0101222	0.0211176	-3.04465
A0A5B1QMU1	1.05566	17.5041	3.10534	0.0101578	0.0211546	-3.31122
A0A4Y9Z308	-1.20893	17.2013	-3.50335	0.0102897	0.0213917	-3.06205
A0A5B1QD96	-1.1718	16.9747	-3.49866	0.0103541	0.0214879	-3.06867
A0A5B1RAY7;A0A4Y9Z7X0	-4.79519	17.0505	-2.98633	0.0106237	0.022009	-3.42553
A0A4Y9YJF8	1.48702	16.3953	3.05845	0.0110387	0.0228099	-3.39421
A0A4Y9YRJ5	0.838468	17.772	2.96583	0.0110489	0.0228099	-3.46398
A0A5B1QZD2	-1.42019	16.0053	-2.95922	0.0111894	0.0230598	-3.47635
A0A4Y9ZQP3	-2.63135	15.8374	-2.94218	0.01156	0.0237579	-3.50825
A0A4Y9Z2N2	1.26408	15.6959	3.03206	0.0115682	0.0237579	-3.44089
A0A4Y9XP55	-1.11315	15.4642	-3.15975	0.0117904	0.0241723	-3.36151
A0A4Z0A8C1	2.12196	18.3987	3.01651	0.011892	0.0242871	-3.46837
A0A5B1QY01	-1.17502	19.6745	-3.39444	0.0119019	0.0242871	-3.21621
A0A4Y9ZT78	-2.71299	17.3079	-3.15353	0.0119078	0.0242871	-3.37163
A0A4Y9ZTT8	2.2541	17.2824	2.92184	0.0120186	0.0244709	-3.5463
A0A4Y9ZMK3	1.40721	14.0522	2.91827	0.0121009	0.0245961	-3.55297
A0A5B1QAT6	-1.31229	17.8182	-2.9919	0.0124233	0.0252082	-3.51185
A0A4Y9YSI9	1.53761	16.9026	2.9764	0.0127703	0.025868	-3.53923
A0A4Z0A894	0.991303	16.6019	3.10199	0.0129296	0.026146	-3.45552
A0A4Y9ZL21	-0.915258	16.9555	-2.87842	0.0130583	0.0263613	-3.62733
A0A4Y9ZE13	1.26759	17.0759	3.30127	0.0134984	0.0272033	-3.3492
A0A4Y9ZUL9	-1.26885	17.4716	-3.29603	0.0135948	0.0273511	-3.3567
A0A4Y9ZTV2	0.924507	17.601	3.06161	0.0137933	0.0277035	-3.52131
A0A5B1R8C5	-1.93076	17.9446	-2.92876	0.0138987	0.0278679	-3.62327
A0A4Z0A1Q2	2.52271	16.9826	3.0482	0.0140933	0.0282103	-3.54317
A0A4Y9XQG7	-2.94278	17.0658	-2.90382	0.014529	0.0290335	-3.66722
A0A4Y9XQ62	-1.61472	17.7284	-3.02797	0.0145584	0.0290432	-3.57615
A0A5B1QYZ4	2.26288	18.3848	2.89997	0.0146288	0.0291346	-3.674
A0A5B1R705	1.07024	20.2237	3.0179	0.0147957	0.0294177	-3.59257
A0A4Y9Y1R8;A0A5B1QD93	-1.28338	15.5811	-3.22464	0.0149843	0.0297426	-3.45928
A0A5B1R541	1.03133	16.9777	2.99581	0.0153306	0.0303793	-3.6286
A0A4Y9ZDM4	-1.01297	16.4841	-3.20409	0.0154121	0.0304898	-3.48892
A0A4Y9YAE6	0.855268	16.0829	2.86821	0.0154788	0.0305706	-3.72988
A0A4Y9Y668	0.749378	20.5686	2.85492	0.0158491	0.0312499	-3.75325
A0A5B1QBY5	0.701599	16.5838	2.77156	0.0160099	0.0314631	-3.8256
A0A5B1QX14	-1.91895	17.0319	-2.84923	0.0160103	0.0314631	-3.76325
A0A5B1QEE1	1.91522	18.0749	2.76922	0.0160814	0.0315505	-3.82992
A0A4Y9XQ98;A0A5B1QZD9	2.41325	17.1899	2.76664	0.0161607	0.0316535	-3.83469
A0A4Y9ZUM7	-1.20583	17.9569	-2.76488	0.016215	0.0317075	-3.83795
A0A5B1QSI0	-1.60721	17.1411	-2.74906	0.0167104	0.0326224	-3.86713
A0A4Y9YXG4	1.16301	14.4907	2.92526	0.0171757	0.0334758	-3.74367
A0A5B1QL08	0.858479	18.3909	2.72148	0.0176104	0.0342665	-3.91792
A0A5B1QXK5	2.34576	18.1282	2.90808	0.0176589	0.0343045	-3.77171
A0A4Y9ZG49	0.631476	16.7309	2.78851	0.0178361	0.0345922	-3.86977
A0A4Y9XT66	1.20212	16.8054	2.69103	0.0186589	0.0361287	-3.97384
A0A4Y9YF82	-1.57838	17.22	-2.68865	0.0187434	0.0362331	-3.9782
A0A4Z0A4B2	1.02276	15.7917	2.85508	0.0192383	0.0371292	-3.85815
A0A4Z0A8J7;A0A4Y9YHT3	1.73703	18.1829	2.85145	0.0193514	0.0372321	-3.86406
A0A5B1R7Q2	2.1543	16.4437	2.85136	0.0193544	0.0372321	-3.86422
A0A4Z0A4B8	-1.23275	14.5975	-2.74003	0.0194421	0.0373401	-3.95457
A0A5B1QAY7	-1.14838	16.1438	-3.03282	0.0195291	0.0374465	-3.73737
A0A5B1QMJ0	-1.43246	17.7328	-2.66497	0.0196046	0.0375306	-4.02156
A0A4Z0A019	2.25951	16.4686	2.65017	0.020162	0.0385354	-4.04859
A0A4Y9Z9M8	-2.05227	17.1382	-2.69516	0.021056	0.0401793	-4.03281
A0A4Y9XR14	1.05542	16.7914	2.97417	0.0211965	0.0403825	-3.82302
A0A5B1QFS7	1.77969	17.0314	2.68036	0.0216171	0.0411177	-4.05857
A0A5B1RC38;A0A5B1RC04;A0A5B1RD23	-0.975165	17.0337	-2.67288	0.0219065	0.0415893	-4.07159
A0A4Y9Y6R0	3.60361	16.4101	2.6718	0.0219484	0.0415893	-4.07346
A0A5B1R531	-3.18664	17.105	-2.67124	0.0219704	0.0415893	-4.07444
A0A5B1R8Z8	-0.73048	16.4674	-2.76812	0.0221491	0.0418608	-3.99987
A0A4Y9Z6Z7	2.32608	16.088	2.66501	0.022215	0.0419184	-4.08527
A0A4Y9Z944	-3.02893	16.2741	-2.64721	0.0229284	0.0431369	-4.11618
A0A5B1QMQ9	1.10482	15.5735	2.64708	0.0229336	0.0431369	-4.1164
A0A5B1QSJ7	0.716153	20.5498	2.57912	0.0230617	0.0433093	-4.17779
A0A4Y9Z772	3.13392	17.5999	2.74197	0.0231098	0.0433308	-4.04245
A0A5B1QS26	3.97579	18.2614	2.57524	0.0232312	0.0434897	-4.18481
A0A5B1RB74	1.02544	14.7943	2.62994	0.0236421	0.044189	-4.14612
A0A5B1QW09	-2.19473	18.8267	-2.89338	0.0237455	0.0443124	-3.9414
A0A4Y9Z8R0	0.866545	16.722	2.62348	0.0239146	0.0445579	-4.1573
A0A4Y9ZS45	0.90897	15.8865	2.7134	0.0242072	0.0450322	-4.08892
A0A4Y9YWV0	-1.80604	16.376	-2.54345	0.0246664	0.0458146	-4.24225
A0A5B1QK96;A0A4Y9XM84	0.794096	18.3392	2.69956	0.024758	0.0459128	-4.11143
A0A5B1R5U5	-0.991368	18.1741	-2.69539	0.0249265	0.046153	-4.11821
A0A5B1RF57	1.59964	16.1867	2.59707	0.025062	0.0463314	-4.203
A0A4Y9ZRY0	0.752399	18.1672	2.69073	0.025116	0.0463589	-4.12578
A0A4Y9YN85	-2.46083	17.1011	-2.53015	0.0252923	0.0466117	-4.26622
A0A5B1QAL9	2.66642	17.9858	2.52008	0.025776	0.0474295	-4.28434
A0A4Y9Z7E8	0.786522	15.7992	2.67293	0.0258537	0.0474986	-4.15471
A0A4Y9ZYH6	1.031	19.0548	2.66806	0.0260592	0.0478021	-4.16261
A0A4Y9YRB3	0.836476	18.0808	2.82507	0.0261538	0.0479016	-4.0418
A0A4Y9XWJ4	1.35214	19.1003	2.66265	0.0262894	0.0480756	-4.17139
A0A5B1QDL6	1.48087	15.812	2.81595	0.0264944	0.0483757	-4.05522
A0A5B1QG79	-0.934488	17.1929	-2.50038	0.0267485	0.0487646	-4.3197
A0A5B1RDK6	-2.09303	16.8946	-2.64224	0.0271769	0.0494696	-4.20451
A0A4Z0A4S9	0.810112	16.3491	2.48673	0.0274427	0.0498768	-4.34414
A0A4Y9ZGB0	-0.946545	16.827	-2.78833	0.0275547	0.049971	-4.0959
A0A4Y9YE17	2.90945	16.7208	2.63322	0.027579	0.049971	-4.21915
A0A4Y9YES5;A0A5B1QDW4;A0A4Y9ZV95	-2.50723	17.2961	-2.5377	0.0278429	0.0503723	-4.30532
A0A4Y9XX92	2.50851	17.8173	2.47645	0.0279773	0.0505264	-4.36253
A0A5B1QGS6;A0A4Y9Z7G7	1.39678	17.1131	2.47576	0.0280134	0.0505264	-4.36376
A0A5B1R6T1	-2.46623	16.9784	-2.52156	0.02865	0.0515962	-4.33304
A0A5B1QWH6	-1.74144	17.5118	-2.46161	0.0287666	0.0517275	-4.38902
A0A4Y9YYX0	-0.764992	17.3358	-2.56682	0.0307281	0.0550982	-4.32667
A0A4Y9ZIH7	0.990568	17.5264	2.42626	0.0307341	0.0550982	-4.4519
A0A4Z0A993	-0.863591	16.0292	-2.55959	0.0310918	0.0556553	-4.33835
A0A5B1QA86;A0A4Y9YV87	0.765493	17.427	2.47059	0.0313523	0.0560369	-4.42028
A0A5B1QPJ9	-0.578804	16.9279	-2.54802	0.0316837	0.0565439	-4.35704
A0A4Z0A170	0.973548	14.7465	2.46318	0.0317651	0.056604	-4.43292
A0A4Y9ZQS6	1.72268	16.9617	2.40667	0.0318793	0.0567222	-4.4866
A0A4Y9ZAQ3	1.04069	17.4582	2.4039	0.0320444	0.0569304	-4.4915
A0A5B1QF40	-0.902318	15.2537	-2.52642	0.0328185	0.0582184	-4.3919
A0A4Y9ZI42	-1.5477	16.5552	-2.38837	0.032986	0.0584282	-4.51892
A0A4Y9XVM8	-0.970901	16.5486	-2.50299	0.0340954	0.060303	-4.42966
A0A5B1R9R8	2.01335	16.6759	2.36908	0.0341921	0.060384	-4.55289
A0A4Z0A2F6	-0.858194	16.3204	-2.41964	0.0343019	0.0604877	-4.50699
A0A4Z0A309	0.658937	16.9812	2.49739	0.0344078	0.0605844	-4.43867
A0A5B1QD92;A0A5B1QD79	-0.915747	17.5159	-2.34532	0.0357358	0.0628293	-4.59458
A0A5B1QG10	-0.577671	18.054	-2.39069	0.0360966	0.0633695	-4.55603
A0A4Z0A682	2.66997	17.4313	2.32972	0.0367855	0.0644835	-4.62187
A0A5B1R306	-0.68814	17.477	-2.45472	0.0368856	0.0645635	-4.50728
A0A4Y9ZPQ8	2.23855	18.5703	2.32595	0.0370435	0.0647441	-4.62845
A0A4Y9ZP32	-2.0579	17.6411	-2.37044	0.0374054	0.0652566	-4.59022
A0A4Z0ABH1	0.763499	16.3907	2.44545	0.0374468	0.0652566	-4.52215
A0A5B1RE05	1.88314	17.5971	2.44423	0.0375216	0.0652909	-4.52412
A0A4Y9Z0C8;A0A5B1R8V8	-0.958721	14.9665	-2.44025	0.0377655	0.0656189	-4.53049
A0A4Z0A6Y9	0.762148	20.8833	2.31281	0.0379565	0.0658542	-4.65137
A0A5B1R0B5	-0.733644	17.8885	-2.33809	0.0395929	0.068593	-4.64465
A0A5B1QLF9	-0.609663	18.0119	-2.40215	0.040184	0.0695153	-4.5915
A0A4Z0A5J6	-0.922054	15.77	-2.32455	0.0405451	0.0700378	-4.66737
A0A4Y9ZC98	2.76354	15.5218	2.31172	0.0414678	0.0714837	-4.68886
A0A5B1QRI7	0.810618	19.6195	2.26445	0.0415028	0.0714837	-4.73521
A0A4Y9YED6	1.6924	15.9443	2.3075	0.0417757	0.0718493	-4.69592
A0A4Y9ZIN7	2.64913	16.5112	2.255	0.0422313	0.0725277	-4.75151
A0A4Y9XN78	-0.921691	17.3513	-2.36008	0.0430329	0.0737973	-4.65862
A0A4Y9Y2X8	-1.78006	19.7489	-2.27892	0.0439186	0.0752075	-4.74359
A0A5B1QHI9	-1.78281	15.6747	-2.2257	0.0445693	0.0762116	-4.80187
A0A5B1R7L8	-0.906334	15.232	-2.258	0.0455543	0.0777837	-4.77837
A0A5B1R7H8	1.00518	16.1535	2.31637	0.0462058	0.0787825	-4.7281
A0A5B1QL25	0.703412	16.7449	2.42628	0.0463933	0.0789886	-4.63047
A0A5B1QZ91	2.38594	18.6321	2.20252	0.0465036	0.0790539	-4.84149
A0A4Y9YWT3	3.2214	18.1799	2.20161	0.0465813	0.0790539	-4.84304
A0A4Y9ZBA2	1.60674	16.8934	2.20102	0.0466318	0.0790539	-4.84405
A0A4Y9Z4J8	-2.7085	17.407	-2.19911	0.0467955	0.079218	-4.84731
A0A4Y9ZQN8;A0A5B1QX51	-0.706463	15.9657	-2.21714	0.0489189	0.0826946	-4.84595
A0A4Y9ZEJ4;A0A5B1QFZ0;A0A4Z0ACH4	0.72805	17.6821	2.38492	0.0492699	0.0831693	-4.69144
A0A4Y9ZWV3	-0.868787	15.9759	-2.21119	0.0494281	0.0833176	-4.85575
A0A4Y9ZK86	-2.74258	18.5805	-2.20668	0.0498173	0.0838545	-4.86317
A0A5B1QFY5	-2.00982	18.0581	-2.20033	0.0503711	0.0846664	-4.87362
A0A5B1R6U1	-0.641797	17.1749	-2.16745	0.053332	0.0895163	-4.92752
A0A5B1R260	2.06541	17.4663	2.16601	0.0534646	0.0896118	-4.92986
A0A4Y9XXH4	-1.07203	19.134	-2.117	0.0543474	0.0909628	-4.98606
A0A4Y9YGP2	2.53898	17.5393	2.10763	0.0552779	0.0923896	-5.00173
A0A5B1QAJ1	-1.39992	17.1183	-2.09624	0.0564296	0.0941817	-5.02075
A0A4Y9Z947	0.88156	19.0353	2.18135	0.0575308	0.0958846	-4.94062
A0A4Y9Z8C7	-0.748749	15.6405	-2.27721	0.0576492	0.0959471	-4.84976
A0A5B1QZQ1	1.77461	17.2166	2.08089	0.0580168	0.0963485	-5.04629
A0A4Y9Y988	2.01923	16.8612	2.11837	0.0580608	0.0963485	-5.00737
A0A5B1R0U8	-0.682569	14.9921	-2.1749	0.0581343	0.0963485	-4.95067
A0A4Z0AC97	-1.85102	16.768	-2.07332	0.0588141	0.097339	-5.05884
A0A5B1QBM5	0.944703	17.7316	2.10637	0.0592755	0.0977371	-5.02677
A0A4Y9Z238	-1.40147	16.4488	-2.16284	0.0592807	0.0977371	-4.96947
A0A5B1R412	2.45791	20.1717	2.06874	0.0593021	0.0977371	-5.06643
A0A4Y9Z2V2	-1.14952	16.7789	-2.10375	0.0595444	0.0979678	-5.03101
A0A4Y9YX11	-2.25149	17.6084	-2.15926	0.059625	0.0979678	-4.97504
A0A5B1QWG0	1.69113	16.3445	2.06512	0.0596901	0.0979678	-5.07242
A0A4Y9ZTD6	-0.957267	15.7057	-2.09897	0.0600378	0.0984021	-5.03873
A0A5B1R544	-1.98989	18.2777	-2.06013	0.0602295	0.0985801	-5.08069
A0A4Y9ZCZ7	-0.719068	20.2525	-2.05774	0.0604888	0.0988679	-5.08463
A0A4Y9ZJ90	-1.27203	17.8907	-2.05639	0.060636	0.098972	-5.08686
A0A5B1QSE7	1.08131	18.4416	2.23456	0.0613567	0.100011	-4.91221
A0A4Y9ZZL5	-0.635503	17.6038	-2.08211	0.061807	0.100606	-5.06588
A0A5B1QT03	-0.472409	17.1704	-2.08071	0.0619556	0.10071	-5.06812
A0A5B1QEA2;A0A4Y9YMR6	-2.66692	17.4347	-2.07893	0.0621465	0.10086	-5.071
A0A4Y9Z401	2.6169	17.4221	2.07814	0.0622302	0.10086	-5.07225
A0A4Z0A679	-0.927139	16.5129	-2.0413	0.0623036	0.10086	-5.11173
A0A5B1QCM0	-0.622854	15.936	-2.04031	0.0624145	0.100874	-5.11336
A0A4Y9Y296	1.61532	15.9451	2.0397	0.0624823	0.100874	-5.11435
A0A4Y9ZYE0	0.754024	18.0963	2.12614	0.0629056	0.101419	-5.02646
A0A4Y9YQ88	1.09867	16.273	2.1243	0.0630929	0.101583	-5.02931
A0A5B1RCC2	0.519352	18.846	2.1176	0.0637801	0.10255	-5.03969
A0A4Y9ZAP2	-0.677181	15.5706	-2.10854	0.0647197	0.10392	-5.05369
A0A5B1QP47	-2.88011	19.0834	-2.01555	0.0652473	0.104625	-5.15395
A0A5B1QZ78	0.684602	16.9795	2.10254	0.0653492	0.104647	-5.06294
A0A5B1QZF5	-1.70578	16.4082	-2.04592	0.0657723	0.105182	-5.12385
A0A4Z0AC35	2.16439	17.2011	2.09448	0.0662054	0.105601	-5.07539
A0A5B1RG25	-1.09585	17.3657	-2.04203	0.0662124	0.105601	-5.13005
A0A4Z0A1D9	0.78707	17.5713	2.02371	0.0683234	0.108822	-5.15921
A0A5B1QVM8;A0A4Z0A286;A0A4Y9Z032	0.777471	15.4932	2.0735	0.0684826	0.108929	-5.10766
A0A4Y9ZD80	-0.964889	18.2573	-2.02088	0.0686557	0.109058	-5.16371
A0A4Y9ZKZ0	-1.66094	16.2412	-2.01563	0.0692749	0.109894	-5.17204
A0A4Y9XPS0	1.34164	16.5905	1.96675	0.0711791	0.112764	-5.23319
A0A4Z0A9X3	0.914465	17.555	1.99827	0.0713592	0.112898	-5.19949
A0A4Y9YWU1	-0.554222	16.4456	-2.03507	0.0728525	0.115107	-5.16651
A0A4Z0A4S1	1.91649	16.3681	1.94903	0.0734542	0.115903	-5.26173
A0A4Y9ZPZ2	0.887958	14.7666	2.02162	0.0744442	0.117309	-5.18702
A0A4Y9Z6X0	-1.84031	16.8443	-1.97005	0.074874	0.11783	-5.24391
A0A4Z0ACI8;A0A4Z0A2F7	1.41148	17.3379	1.93652	0.0750994	0.117895	-5.28178
A0A4Y9Y2F9	1.40764	17.3924	1.9364	0.0751147	0.117895	-5.28196
A0A4Y9YRM7	0.840438	16.357	1.9644	0.0755971	0.118496	-5.25277
A0A5B1QBF7	1.10299	16.987	1.95997	0.0761689	0.119133	-5.25971
A0A5B1QKP4	-1.78563	16.9048	-2.00706	0.0762049	0.119133	-5.20916
A0A4Y9YW32	1.08599	16.39	1.94946	0.0775403	0.121061	-5.27613
A0A4Y9YVW2	-0.584446	16.2898	-1.991	0.0781923	0.121918	-5.2335
A0A4Y9Z8W0	-2.16854	17.5122	-1.94053	0.078724	0.122586	-5.29006
A0A5B1RB19	-2.14924	16.0057	-1.90399	0.0795361	0.123688	-5.33359
A0A4Y9ZRP5;A0A4Y9ZK18	0.531204	17.382	1.95711	0.0825511	0.12817	-5.28464
A0A4Y9ZN20	0.56516	18.5461	1.88224	0.0826343	0.12817	-5.36796
A0A5B1R7R2	0.762298	15.764	1.95412	0.0829468	0.128486	-5.28914
A0A4Y9YWS0	-1.36671	16.8831	-1.90182	0.08405	0.130025	-5.35007
A0A4Y9YQ02	-0.625959	17.8042	-1.86252	0.0855376	0.132154	-5.39893
A0A5B1Q9Z3	-0.614488	15.154	-1.99394	0.0872547	0.134631	-5.26048
A0A4Y9ZBT4;A0A5B1R9C7	-0.886357	17.1902	-1.92028	0.0875499	0.134911	-5.33984
A0A4Y9ZZI1	-0.499651	18.9531	-1.91515	0.0882691	0.135843	-5.3475
A0A4Y9ZIP8	1.20538	17.0181	1.8421	0.0886416	0.136239	-5.43081
A0A4Y9Z8T4	-1.37661	17.0072	-1.90502	0.0897038	0.137693	-5.36258
A0A4Y9ZX35	-0.627571	16.5279	-1.89839	0.090655	0.138973	-5.37243
A0A4Y9YD40	2.941	18.5163	1.85596	0.0907885	0.138998	-5.42036
A0A5B1QPA6	0.574334	15.6193	1.85093	0.0915569	0.139993	-5.42802
A0A5B1QXY2	-1.44525	17.5511	-1.83803	0.0935557	0.142603	-5.44761
A0A5B1QQN2	-0.968402	15.4383	-1.87848	0.0935705	0.142603	-5.40196
A0A4Y9Z2D0	1.30249	17.7263	1.83759	0.0936249	0.142603	-5.44828
A0A4Y9ZF31	-1.03943	15.8937	-1.83072	0.0947059	0.144065	-5.45868
A0A4Y9YNZ7	0.484989	16.0659	1.93411	0.0952295	0.144676	-5.34563
A0A4Y9Z231	-1.02339	15.4903	-1.86533	0.0955425	0.144965	-5.42137
A0A4Y9XYC8	-0.935155	15.9152	-1.81942	0.0965098	0.146246	-5.47575
A0A5B1QPC4	-0.541091	17.2513	-1.78611	0.0976758	0.147823	-5.51713
A0A4Y9YHM9	1.75089	17.3593	1.7781	0.0990348	0.149681	-5.52936
A0A5B1RF48	1.40878	17.4227	1.77739	0.0991558	0.149681	-5.53044
A0A4Y9ZZT9	-0.926539	18.6233	-1.77549	0.0994809	0.149981	-5.53333
A0A5B1QB96	0.550224	19.3257	1.83797	0.0997739	0.150231	-5.46159
A0A4Y9ZXV2	-0.742163	17.3341	-1.79137	0.101123	0.151983	-5.51787
A0A4Y9ZF11;A0A5B1R971	-0.485753	15.7567	-1.8925	0.101194	0.151983	-5.40441
A0A4Y9ZDW0	1.20963	17.6138	1.8252	0.101809	0.152713	-5.48028
A0A4Y9Z829	1.40474	15.8844	1.81821	0.102939	0.154214	-5.49049
A0A5B1QXC5	-0.440685	17.3099	-1.74473	0.104875	0.156915	-5.57991
A0A4Y9ZK38	-0.911389	16.3885	-1.805	0.105106	0.157063	-5.50972
A0A4Z0A8U3	-1.87271	14.6705	-1.76392	0.105829	0.157943	-5.55873
A0A4Y9ZTY7	0.461304	16.7604	1.75677	0.107087	0.159621	-5.56932
A0A5B1Q9X2	-0.809302	16.2263	-1.7509	0.108131	0.160973	-5.578
A0A4Z0A4W6	-0.870989	16.6424	-1.74912	0.108449	0.161245	-5.58063
A0A4Y9ZSR0	-2.23662	20.2882	-1.72164	0.109092	0.161998	-5.61454
A0A4Y9Z0T4	-0.46507	17.3174	-1.82986	0.110864	0.164423	-5.49214
A0A5B1QZR0	-0.456199	16.8006	-1.73002	0.111917	0.165777	-5.60874
A0A4Y9Z828	-1.32831	16.7461	-1.70475	0.112273	0.166097	-5.6397
A0A5B1RE60	-0.568459	17.1108	-1.81159	0.113851	0.168222	-5.51756
A0A4Z0A5I6	-0.593729	16.7617	-1.7408	0.116256	0.171561	-5.60224
A0A4Z0ABE1	-0.580076	17.3316	-1.67891	0.117296	0.17288	-5.67788
A0A5B1R863	-0.836056	16.5662	-1.72022	0.120056	0.176728	-5.63156
A0A4Y9XNL0	-0.547066	17.1292	-1.6542	0.122285	0.179786	-5.71406
A0A5B1QTB3	0.942252	17.2282	1.6751	0.122448	0.179803	-5.68856
A0A4Z0A0G1	-0.49509	18.6859	-1.70403	0.123126	0.180574	-5.65452
A0A4Y9ZLQ3	-1.12606	16.4635	-1.64637	0.123902	0.181488	-5.72544
A0A4Z0A413	0.563567	16.1043	1.64222	0.124767	0.18253	-5.73145
A0A4Y9ZTM4	-1.65411	21.0285	-1.69278	0.1253	0.183083	-5.67039
A0A4Z0A1J4	0.635903	16.2223	1.65773	0.125959	0.183819	-5.7135
A0A5B1QHY2	-0.798103	17.9456	-1.63138	0.127053	0.185188	-5.74714
A0A5B1R551	1.44549	17.1474	1.67998	0.127817	0.186072	-5.68839
A0A5B1QU09	0.84654	16.2304	1.6436	0.12888	0.18739	-5.73367
A0A4Y9Z630	1.86381	17.9355	1.64144	0.129332	0.187816	-5.73674
A0A4Y9Z292	-2.68791	15.4982	-1.65898	0.132047	0.191524	-5.71778
A0A4Y9Z8C6	-0.887884	17.6534	-1.65746	0.132358	0.191742	-5.7199
A0A5B1QBP2	-2.00502	16.1342	-1.7054	0.132795	0.19197	-5.66338
A0A5B1REF5	1.38027	17.325	1.60468	0.13284	0.19197	-5.78548
A0A4Y9XS22	-0.638125	16.7556	-1.62228	0.133401	0.192546	-5.7639
A0A4Y9YX23	1.68644	18.6192	1.5893	0.136274	0.196453	-5.80736
A0A5B1R7Q5	-0.464165	16.6015	-1.68346	0.137069	0.19736	-5.69309
A0A5B1QYC7	-0.357258	18.4295	-1.56767	0.141235	0.203111	-5.83791
A0A4Y9Y5H1	-0.991521	16.7142	-1.61133	0.142121	0.204137	-5.78373
A0A5B1QFB0	-1.64779	17.8543	-1.55182	0.144968	0.207975	-5.86012
A0A4Y9ZRV1	1.96691	18.6776	1.56176	0.147008	0.210647	-5.84842
A0A5B1QUU2	1.89302	16.9445	1.55367	0.148915	0.213121	-5.85955
A0A4Y9Y4D3	0.891686	16.3689	1.54338	0.151372	0.216376	-5.87368
A0A4Y9ZT45	0.519054	21.3363	1.51049	0.155103	0.221442	-5.91729
A0A4Y9YYM1	-0.509061	17.1348	-1.59536	0.155566	0.221836	-5.81072
A0A4Z0A5V9	2.46528	18.7826	1.5193	0.157263	0.223986	-5.9065
A0A4Y9ZW42	0.605537	17.1377	1.5784	0.159385	0.226737	-5.83305
A0A4Y9YVQ2;A0A5B1QJS5;A0A4Z0A350	1.1912	16.9252	1.5081	0.160069	0.227436	-5.92164
A0A5B1QZE8	1.24786	17.0184	1.48995	0.160359	0.227575	-5.9453
A0A4Y9YKQ7	0.667682	17.2218	1.48824	0.160804	0.227934	-5.94762
A0A5B1QI08	-0.787689	16.9145	-1.52858	0.16127	0.228321	-5.89574
A0A5B1QFJ7	-0.74843	16.7207	-1.4911	0.164411	0.232491	-5.94449
A0A5B1R4V4	-0.354353	16.9052	-1.4901	0.164671	0.232581	-5.94584
A0A4Y9XT65	0.819664	16.6763	1.51156	0.165482	0.233447	-5.91836
A0A4Y9Z4W5	1.70377	16.6621	1.46525	0.16688	0.235141	-5.97863
A0A4Y9YYC5	1.0841	16.5977	1.47261	0.169249	0.237731	-5.96916
A0A4Y9ZU10	-0.370409	16.6061	-1.45636	0.169281	0.237731	-5.99053
A0A4Y9Y8B1	1.55982	17.5784	1.45621	0.169321	0.237731	-5.99073
A0A4Y9XLE6	0.440362	21.1036	1.45091	0.170767	0.239477	-5.9978
A0A4Y9Z8Q1	0.615172	16.5369	1.48787	0.171506	0.24023	-5.94959
A0A4Y9YW97	2.19837	19.4306	1.44632	0.172026	0.240675	-6.0039
A0A4Y9XWG4	-0.618815	16.5896	-1.436	0.174888	0.24439	-6.01759
A0A4Y9Z0K9	0.548195	18.2456	1.44364	0.177076	0.247155	-6.0074
A0A4Y9ZKP9	-0.529651	17.9738	-1.46123	0.178509	0.248862	-5.98435
A0A4Y9YW82	0.357097	16.5723	1.45687	0.179678	0.250198	-5.99001
A0A4Y9ZEK9	1.04845	16.6195	1.43094	0.1806	0.251186	-6.02399
A0A5B1QQZ2	-0.405246	16.8751	-1.44887	0.181845	0.252622	-6.00037
A0A4Y9ZDU7	-0.602506	17.89	-1.42276	0.182904	0.253795	-6.03463
A0A4Z0A2B9	-0.431026	16.2459	-1.41998	0.183691	0.25459	-6.03824
A0A4Y9YS76	-0.546931	15.7124	-1.41852	0.184106	0.254867	-6.04013
A0A5B1R4Q4	1.11658	16.6126	1.39526	0.186575	0.257983	-6.07089
A0A4Y9Z6C4	-0.698675	17.044	-1.42963	0.187142	0.258465	-6.02511
A0A4Y9XXM2	0.548432	17.9152	1.38537	0.189508	0.261339	-6.08367
A0A4Y9XXL3	0.416107	18.2525	1.39923	0.189664	0.261339	-6.06499
A0A4Y9Z9I4	-1.64671	16.9117	-1.38405	0.189904	0.261366	-6.08537
A0A5B1QUM3	0.702334	15.9806	1.41876	0.190194	0.261462	-6.039
A0A5B1RDU5	-0.440957	15.4874	-1.39485	0.190947	0.262192	-6.07061
A0A4Y9Y4K7	-0.994952	16.5281	-1.3917	0.191874	0.26316	-6.07465
A0A5B1QDC2	1.27842	16.9155	1.36638	0.195246	0.267475	-6.108
A0A4Y9ZMC6	-2.0672	17.299	-1.39601	0.196721	0.269185	-6.06785
A0A5B1QKI5	-1.87165	17.6666	-1.35187	0.199726	0.272982	-6.12643
A0A5B1QNA3;A0A4Y9Y916	0.662739	16.8759	1.36002	0.201399	0.274952	-6.11482
A0A4Y9ZP43	-1.20303	17.6957	-1.37424	0.203146	0.277017	-6.09518
A0A4Y9ZRV9	0.976736	18.862	1.33963	0.203569	0.277275	-6.14185
A0A5B1QRK4	1.1389	17.1698	1.33179	0.206062	0.280349	-6.15168
A0A4Y9ZDN8;A0A5B1QYY0	0.51889	17.1656	1.33083	0.20637	0.280446	-6.15288
A0A4Y9YP04	1.81999	15.8822	1.36196	0.206848	0.280773	-6.11047
A0A4Y9ZD05	1.24174	16.9913	1.33076	0.210546	0.285466	-6.15134
A0A4Y9ZII5	-0.896824	15.5425	-1.34676	0.211513	0.286449	-6.12928
A0A4Y9YVC1	-0.848444	16.5231	-1.30761	0.21391	0.289298	-6.18171
A0A5B1QCN9	0.614502	15.6997	1.33843	0.214105	0.289298	-6.13953
A0A5B1R3Q8	1.10388	15.7731	1.30549	0.21461	0.28965	-6.18432
A0A5B1RDF9	1.03276	19.34	1.30321	0.215363	0.290336	-6.18713
A0A5B1QI97	-1.49752	17.5386	-1.29835	0.216977	0.292179	-6.19309
A0A4Y9XK90	0.690024	17.0979	1.30255	0.219687	0.295493	-6.18602
A0A5B1QJQ1	-0.511131	19.6721	-1.29839	0.221062	0.297005	-6.19109
A0A5B1QDX0	1.25211	17.9921	1.27892	0.22353	0.299651	-6.21679
A0A5B1QCT3	1.76912	17.0256	1.30883	0.223537	0.299651	-6.1756
A0A4Y9YYV9	0.424422	17.3562	1.29007	0.223831	0.299705	-6.20118
A0A5B1QSD3	-1.47072	16.8933	-1.27597	0.224539	0.300315	-6.22036
A0A4Z0A2R8	-0.438847	16.7221	-1.3283	0.226593	0.302721	-6.14793
A0A4Y9Z2N8;A0A5B1R1C8	0.645311	13.7331	1.28096	0.226899	0.302788	-6.21219
A0A4Z0ACR3	-1.3466	15.5334	-1.3263	0.22722	0.302874	-6.15033
A0A4Y9ZQS0	-2.23743	18.4717	-1.27802	0.227895	0.303433	-6.21572
A0A5B1REC5	-0.338626	17.5196	-1.31948	0.22937	0.305054	-6.15849
A0A5B1QVB7	-0.308692	16.6818	-1.27781	0.233797	0.310594	-6.21282
A0A5B1R3M7	1.03545	18.0379	1.2763	0.234307	0.310922	-6.21462
A0A5B1QNG6	-0.387246	18.3473	-1.29748	0.236422	0.313181	-6.18464
A0A4Y9ZMT2	2.60293	16.3115	1.26972	0.236538	0.313181	-6.22243
A0A4Y9ZG68	-0.3	17.138	-1.25135	0.237103	0.31358	-6.24755
A0A5B1QLS2	-0.835555	15.3513	-1.23799	0.237853	0.31422	-6.2658
A0A4Y9YU84	0.483088	18.4356	1.24493	0.239365	0.315866	-6.25514
A0A5B1QVN1	0.736737	18.4498	1.22987	0.24078	0.31738	-6.27538
A0A4Z0A9Q3	0.306414	17.0311	1.24472	0.24517	0.3225	-6.25184
A0A4Y9XZB0	-1.54222	17.3973	-1.22849	0.245232	0.3225	-6.27443
A0A4Y9YCG8	-1.2582	16.636	-1.21699	0.245481	0.3225	-6.29046
A0A5B1QGP8	1.33686	19.7352	1.24202	0.246118	0.322979	-6.255
A0A5B1QBT3	0.398913	15.3216	1.21984	0.248365	0.325487	-6.2845
A0A4Y9YEV6	0.768957	15.4369	1.26007	0.248844	0.325487	-6.22848
A0A4Y9ZKX3	0.400102	15.0735	1.2185	0.248854	0.325487	-6.28606
A0A5B1R711	-0.392774	17.3275	-1.23179	0.249736	0.325969	-6.2669
A0A4Y9ZRL1	-0.673731	18.9996	-1.21599	0.249772	0.325969	-6.28898
A0A5B1QXX4	0.404432	17.2824	1.21073	0.251702	0.328126	-6.29506
A0A5B1QHW6	0.388588	16.433	1.19429	0.257808	0.335367	-6.31395
A0A4Y9ZTV8	0.894481	16.0019	1.18406	0.257822	0.335367	-6.32845
A0A5B1QJJ7	0.781091	18.0986	1.20682	0.258753	0.336208	-6.29566
A0A5B1QD99	0.285021	21.6151	1.20546	0.259249	0.336484	-6.29721
A0A5B1QRY2	1.11679	18.6905	1.18941	0.259647	0.336632	-6.31953
A0A4Y9YD78	0.881458	16.641	1.17266	0.262206	0.339578	-6.34141
A0A4Y9Z396	0.476238	17.9903	1.18173	0.262556	0.339661	-6.32825
A0A4Y9YBA9	-0.325582	16.9378	-1.20983	0.266406	0.344265	-6.2861
A0A4Y9ZF40	0.969762	16.5837	1.18165	0.268106	0.346085	-6.32422
A0A5B1R2Y4;A0A4Y9XLR3;A0A5B1R4Y6	-0.591785	15.7528	-1.15634	0.268579	0.346318	-6.35978
A0A5B1QUR2	0.407928	15.0638	1.1709	0.272183	0.350584	-6.33628
A0A4Y9XQ01	-0.277506	15.4786	-1.16961	0.272674	0.350835	-6.33772
A0A5B1QB49	0.914051	16.6626	1.15329	0.273556	0.351587	-6.3602
A0A4Y9ZB90	0.477555	17.2624	1.13825	0.275788	0.354072	-6.37991
A0A5B1QCR4	-0.659148	16.7564	-1.13322	0.277815	0.356289	-6.38546
A0A4Z0A385	-1.04892	15.3479	-1.15354	0.278872	0.357258	-6.35559
A0A4Y9XSF1	-0.72705	19.0534	-1.12915	0.279466	0.357632	-6.38993
A0A4Y9YB07	-0.347132	17.8423	-1.14993	0.280281	0.358288	-6.35959
A0A4Y9YMP7	-0.888054	17.4025	-1.12041	0.283036	0.361419	-6.3995
A0A4Z0A842	0.475248	15.5458	1.1287	0.283354	0.361437	-6.38733
A0A4Z0A8M2	0.351088	17.615	1.15969	0.284968	0.363104	-6.34208
A0A4Y9XWZ0	-0.365065	20.3154	-1.10948	0.287549	0.366	-6.41138
A0A5B1R748	-0.555037	15.3339	-1.10752	0.292009	0.371278	-6.41033
A0A4Y9Y3N6	-0.647757	18.3838	-1.10571	0.292758	0.37183	-6.41227
A0A5B1QH21	-0.551088	15.9187	-1.08172	0.302823	0.384202	-6.43787
A0A5B1QGR2	0.36065	18.0694	1.0807	0.303257	0.384341	-6.43895
A0A4Y9ZI93	0.992911	16.9263	1.09046	0.304295	0.385245	-6.42397
A0A4Y9ZDR9	1.46292	16.6853	1.05539	0.310681	0.39291	-6.46873
A0A4Z0A228	-0.543518	22.6262	-1.05062	0.312785	0.39515	-6.47368
A0A5B1R109;A0A5B1R1H8;A0A4Y9YYX4	0.906968	16.6955	1.06745	0.314007	0.39627	-6.44818
A0A4Y9ZL49	1.12343	17.1775	1.05379	0.314871	0.396938	-6.46709
A0A4Y9Y680	-0.443823	15.5259	-1.0514	0.315917	0.397622	-6.46956
A0A4Y9YRH0	1.0964	16.7075	1.06253	0.316115	0.397622	-6.45331
A0A4Y9ZFD2	-0.445727	17.434	-1.06181	0.31642	0.397622	-6.45404
A0A4Y9XXY3	1.04197	17.4492	1.02955	0.322203	0.40446	-6.49528
A0A5B1QJT8	-0.429081	16.3306	-1.0249	0.324309	0.406673	-6.5
A0A5B1QCG0	-0.973281	17.9831	-1.0234	0.324994	0.407101	-6.50152
A0A4Y9Z9A4	0.508243	16.5088	1.03006	0.325385	0.407161	-6.49143
A0A4Y9ZGD4	0.6826	17.5153	1.01906	0.32697	0.408712	-6.5059
A0A4Y9ZL31	-0.622929	16.5982	-1.01675	0.328029	0.409604	-6.50823
A0A4Y9ZZH6	-0.304046	22.4743	-1.01068	0.330818	0.412652	-6.51432
A0A4Z0AC10	0.320629	16.4169	1.02568	0.332243	0.413652	-6.4911
A0A5B1R8F6;A0A4Y9Y091	0.296964	16.7229	1.02552	0.332318	0.413652	-6.49127
A0A5B1R278	-0.299596	17.5032	-1.02102	0.334328	0.41535	-6.49581
A0A4Z0A6V0	0.323479	16.5473	1.0209	0.334383	0.41535	-6.49593
A0A4Z0ABL1	-0.223424	18.0106	-1.01891	0.335275	0.416021	-6.49793
A0A4Y9ZZZ6	-1.28577	16.8925	-1.02637	0.339564	0.420903	-6.48296
A0A5B1QWV6	-1.07016	17.1298	-0.996284	0.340803	0.421997	-6.5253
A0A4Y9YUI1	0.332963	16.6004	1.00502	0.341558	0.422173	-6.51184
A0A4Y9YLX3	0.967213	17.586	0.987423	0.341657	0.422173	-6.53737
A0A4Y9ZSY0	-1.60492	16.7982	-1.01787	0.343314	0.423778	-6.49153
A0A4Y9Z0A1	1.30776	15.9598	0.980788	0.344797	0.425165	-6.54386
A0A5B1R0I2	0.324194	16.9027	0.984824	0.350853	0.432184	-6.53179
A0A4Z0A0W8	-0.697738	17.4945	-0.971324	0.352534	0.433803	-6.54972
A0A4Y9ZVJ6	0.752931	19.5118	0.968674	0.353796	0.434905	-6.55228
A0A5B1R5F1	1.04464	17.9462	0.972516	0.356609	0.437908	-6.54378
A0A5B1QL45	0.734719	17.9764	0.957562	0.359125	0.440542	-6.56296
A0A4Z0A911	0.195821	19.5177	0.946447	0.361373	0.44284	-6.57685
A0A5B1QH44	0.3811	17.2198	0.951787	0.361917	0.44305	-6.56847
A0A4Y9YEP2	0.56581	17.2154	0.950673	0.362458	0.443254	-6.56953
A0A4Z0A9F5	-0.449904	14.8969	-0.956053	0.364417	0.445189	-6.55964
A0A4Y9ZTD3	-0.292382	18.9109	-0.954637	0.365094	0.445558	-6.56099
A0A4Y9ZK69	0.730495	16.3608	0.939427	0.367946	0.448576	-6.58017
A0A5B1QL59	-0.327312	16.8143	-0.936781	0.369246	0.449698	-6.58266
A0A4Y9Z8C9	-1.02205	17.3528	-0.929696	0.369658	0.449739	-6.59258
A0A5B1REX3	0.357946	18.3725	0.921836	0.373592	0.454058	-6.59987
A0A5B1Q8L3	1.09952	19.0513	0.920893	0.374066	0.454168	-6.60074
A0A5B1QFL6	0.586966	18.0311	0.924113	0.375514	0.455459	-6.59448
A0A5B1QZH6	0.336527	15.9961	0.942765	0.377832	0.457802	-6.56488
A0A4Y9ZXI3	0.640469	18.0102	0.899567	0.384892	0.465321	-6.62024
A0A4Z0A8A2	1.49196	15.554	0.913955	0.384951	0.465321	-6.59918
A0A4Y9YDE7	-0.379221	18.2832	-0.898938	0.385215	0.465321	-6.62081
A0A4Y9ZN78	0.290489	16.1665	0.915697	0.390901	0.471708	-6.59026
A0A5B1QXU4	-0.258008	17.6381	-0.892725	0.391366	0.471789	-6.62319
A0A5B1QDQ3	0.247286	19.0935	0.900315	0.39178	0.471809	-6.61167
A0A5B1R0S9	0.254311	17.0855	0.896589	0.393661	0.473592	-6.61506
A0A4Y9ZRU8	-0.250903	17.2216	-0.894199	0.401519	0.482556	-6.61
A0A5B1RCP3	1.33748	16.4076	0.863595	0.406488	0.488033	-6.64906
A0A5B1Q9I0	0.241747	16.2085	0.868702	0.407938	0.489278	-6.64003
A0A5B1Q9G1	-0.655764	16.3918	-0.859708	0.408536	0.4895	-6.65246
A0A5B1R2E9	0.372527	17.0812	0.852736	0.409413	0.490055	-6.66164
A0A4Y9Z800	-0.846658	16.9699	-0.849921	0.41092	0.491362	-6.66406
A0A5B1RES1	0.207257	16.5266	0.861882	0.41788	0.499181	-6.63899
A0A4Y9ZH88	0.352175	17.6737	0.840905	0.41854	0.499466	-6.6687
A0A4Y9ZHF3	-0.406077	15.9148	-0.833145	0.419974	0.500275	-6.67837
A0A5B1QF18	-0.612223	18.1674	-0.838071	0.420062	0.500275	-6.67112
A0A4Y9YZV2	1.62887	19.2728	0.836228	0.421054	0.500952	-6.67269
A0A5B1R2F1	-0.309109	15.3391	-0.831812	0.427376	0.507965	-6.67204
A0A4Y9ZBR8;A0A5B1R5M9	1.0322	17.0569	0.808511	0.433505	0.514733	-6.69891
A0A5B1QZL8	0.25371	15.8935	0.816933	0.435394	0.516459	-6.68462
A0A4Y9YDI6	0.479583	16.7345	0.797917	0.442025	0.523799	-6.70464
A0A5B1QSV3	0.331963	18.2616	0.804832	0.447927	0.530263	-6.68804
A0A5B1QT92	0.777872	16.2528	0.785529	0.44895	0.530944	-6.71468
A0A5B1QXG9	0.473316	16.6194	0.777419	0.450982	0.531932	-6.72405
A0A4Z0ABY6	0.279973	17.7109	0.7773	0.45105	0.531932	-6.72414
A0A4Y9ZM57	-0.231161	16.8043	-0.788256	0.451133	0.531932	-6.7083
A0A4Y9Z050	-0.971635	17.1675	-0.783938	0.453535	0.534233	-6.71181
A0A5B1R2C0	0.228694	18.5675	0.77554	0.454585	0.534939	-6.72268
A0A5B1QZ56	-0.583377	15.825	-0.780725	0.455328	0.535282	-6.7144
A0A4Y9ZBF5	0.304247	13.4966	0.763363	0.465098	0.545494	-6.72827
A0A4Y9Y2S1	0.783285	18.1221	0.752438	0.465344	0.545494	-6.74359
A0A5B1QSE8	-1.10057	18.0596	-0.752348	0.465396	0.545494	-6.74366
A0A4Z0ABC3	-0.88005	16.8824	-0.755348	0.466114	0.545796	-6.73857
A0A5B1RBQ6	-0.302647	18.493	-0.764907	0.469836	0.549611	-6.72071
A0A5B1QT43	1.01747	19.0744	0.740383	0.472375	0.552036	-6.75281
A0A4Y9Z8N9	0.304722	15.4406	0.737829	0.473873	0.553241	-6.75475
A0A4Y9ZR19	0.227385	16.5931	0.745387	0.475357	0.554061	-6.74233
A0A4Y9YBT0	0.480224	16.3289	0.74512	0.47551	0.554061	-6.74254
A0A4Y9YBA2	-0.330139	15.7619	-0.732611	0.479317	0.557947	-6.75601
A0A4Y9ZWM3	0.685995	17.4661	0.730765	0.480399	0.558242	-6.7574
A0A4Z0A5I8	0.754859	18.8545	0.736449	0.480512	0.558242	-6.74922
A0A4Y9Z6K9	-0.702132	16.0552	-0.720169	0.484311	0.562104	-6.76797
A0A4Y9XRS0	-0.319602	16.1856	-0.72747	0.485727	0.563196	-6.75606
A0A4Z0ABJ5	-0.521087	17.4606	-0.719565	0.486996	0.564116	-6.7658
A0A4Y9ZFM5	0.652745	17.7791	0.722286	0.488753	0.565598	-6.75998
A0A4Z0A6Q8	-0.607604	18.6411	-0.711857	0.49157	0.568303	-6.7715
A0A4Y9ZQ92	-0.267565	15.454	-0.717739	0.496643	0.573608	-6.7575
A0A5B1R4R0	0.172763	19.1274	0.705063	0.498896	0.575649	-6.77281
A0A5B1QBV1	-0.18463	18.4082	-0.699731	0.502062	0.578739	-6.77673
A0A5B1QRY0	0.817906	16.7969	0.685276	0.50534	0.581951	-6.79322
A0A4Y9ZKD6	-0.2477	16.535	-0.69207	0.506633	0.582857	-6.78231
A0A4Y9Y1Q4	0.243788	18.1251	0.682378	0.50711	0.582857	-6.79526
A0A4Y9Z380	0.247936	20.8361	0.681615	0.512913	0.588955	-6.78983
A0A5B1QDS5	0.871805	18.9519	0.671998	0.513482	0.589038	-6.80252
A0A5B1QIH4	0.685562	16.8161	0.65951	0.521209	0.597324	-6.81112
A0A4Y9ZL91	0.400018	16.8693	0.665018	0.52298	0.598774	-6.80157
A0A4Y9YTV3	0.772921	17.6004	0.652547	0.525547	0.601132	-6.81584
A0A5B1R1K5	-0.469901	17.4089	-0.640502	0.535133	0.611507	-6.82167
A0A4Y9ZKR2	0.672002	16.7306	0.634796	0.541613	0.618316	-6.82227
A0A4Y9YPD5;A0A5B1R1Q3	-0.221496	16.6094	-0.62881	0.542479	0.618708	-6.82942
A0A4Y9ZZJ3	0.705287	17.589	0.61859	0.548947	0.624749	-6.83609
A0A5B1RD57;A0A4Y9ZAS5	0.468864	17.4386	0.6184	0.549067	0.624749	-6.83621
A0A4Z0A647	0.312685	16.5443	0.629599	0.549357	0.624749	-6.82079
A0A4Z0A356	-0.725042	16.194	-0.613263	0.5504	0.625334	-6.84163
A0A5B1QHX4	-0.44903	17.0993	-0.609004	0.553133	0.627838	-6.84433
A0A5B1QWG9	0.634108	18.3461	0.6075	0.5541	0.628333	-6.84528
A0A5B1QZV4	-0.273328	16.9953	-0.612476	0.555623	0.629458	-6.83699
A0A4Z0AAL9	-0.178064	16.6804	-0.60681	0.556456	0.6298	-6.84365
A0A5B1QKA7;A0A4Y9YN04	0.663638	15.4292	0.601232	0.558139	0.630926	-6.84922
B1Q4V2;A0A5B1QF34;A0A4Y9ZD88	-0.516693	17.3552	-0.600649	0.558516	0.630926	-6.84959
A0A4Y9Z8Y5	0.467251	18.1322	0.598822	0.559697	0.631658	-6.85073
A0A4Z0A0Y8	0.157709	16.1574	0.603651	0.565507	0.637608	-6.83802
A0A4Z0A4F5;A0A4Z0A7F2	0.166847	13.3348	0.600749	0.56733	0.639056	-6.83991
A0A4Y9XXG0	0.529471	15.4595	0.587556	0.568851	0.64016	-6.85571
A0A4Z0A859	-0.376032	16.0356	-0.587624	0.571463	0.64249	-6.85282
A0A5B1QJF8	-0.560328	19.675	-0.579645	0.573987	0.644715	-6.86056
A0A4Y9YCR0	0.161315	19.7182	0.574504	0.575543	0.645851	-6.86559
A0A4Y9Y563	-0.167309	17.3912	-0.574016	0.580243	0.650509	-6.86122
A0A4Z0A8Q3	0.148627	17.5877	0.570105	0.58278	0.652736	-6.86361
A0A5B1QGM0	0.378109	16.7667	0.55522	0.592491	0.662986	-6.87254
A0A4Y9YSN6	0.688924	17.3455	0.545481	0.596454	0.666397	-6.8808
A0A5B1QDS7	0.662011	19.5567	0.542634	0.596664	0.666397	-6.88417
A0A5B1QMJ2	-0.278588	17.2073	-0.538537	0.601076	0.670692	-6.88477
A0A4Y9YXP0	-0.215555	16.6849	-0.538187	0.60371	0.672674	-6.88248
A0A5B1QAK6	0.363419	16.913	0.534175	0.603988	0.672674	-6.88724
A0A4Y9ZKN6	0.395816	18.9071	0.532	0.605443	0.673662	-6.88846
A0A4Y9YI46	-0.315646	17.5669	-0.51785	0.614953	0.683602	-6.89631
A0A5B1QAF3	0.430816	17.0519	0.51443	0.617263	0.685526	-6.89818
A0A4Y9XVF9	-0.303051	16.7938	-0.516781	0.617967	0.685666	-6.89457
A0A5B1RE87	-0.261956	15.3654	-0.516651	0.621644	0.689101	-6.89099
A0A4Y9Y6K6	0.421712	17.8281	0.508587	0.623471	0.690314	-6.89908
A0A4Y9Z2Q9;A0A5B1QS38	0.792891	17.1648	0.502368	0.623904	0.690314	-6.90621
A0A4Y9ZLR2	-0.393473	18.0155	-0.497727	0.627082	0.693183	-6.90864
A0A4Y9YL28	0.781799	17.6781	0.484093	0.636463	0.702897	-6.91567
A0A4Y9ZBK7	0.187136	17.7123	0.482655	0.641048	0.707083	-6.91289
A0A4Y9YZD4	0.136511	17.5739	0.482072	0.641446	0.707083	-6.91319
A0A4Y9XXK5	0.169817	17.7922	0.478656	0.643781	0.708997	-6.91496
A0A5B1QKY1	0.392798	16.2528	0.471734	0.645024	0.709706	-6.92188
A0A5B1QSV7	-0.487594	16.367	-0.468411	0.648756	0.71315	-6.92215
A0A4Y9ZB02	0.134142	16.9022	0.460955	0.653929	0.718171	-6.92584
A0A4Y9Y0S0	0.214027	22.1429	0.455755	0.657549	0.721477	-6.92837
A0A4Y9XP57	-0.393159	15.6021	-0.455027	0.66004	0.723541	-6.92685
A0A4Y9Z5R7	0.293368	17.0109	0.440489	0.666899	0.730384	-6.93687
A0A5B1QV55	0.315009	18.0996	0.436366	0.66981	0.732887	-6.93878
A0A4Y9ZFD4	0.351545	19.4978	0.434693	0.670993	0.732887	-6.93955
A0A5B1QMI6	-0.49686	17.995	-0.439199	0.67104	0.732887	-6.93449
A0A4Y9XQT7	0.460326	16.3623	0.432557	0.672505	0.73381	-6.94052
A0A5B1R8W9	-0.596519	17.749	-0.430394	0.674037	0.734806	-6.94151
A0A4Y9Y1N9	-0.15517	16.7144	-0.428742	0.678352	0.73883	-6.9394
A0A5B1RCJ4;A0A5B1RAF6;A0A5B1R8C4;A0A5B1R6P3;A0A5B1RBX7	0.461099	17.4959	0.4232	0.682242	0.742385	-6.94195
A0A5B1QIF0	-0.183977	15.4598	-0.414268	0.688533	0.748543	-6.946
A0A4Y9ZE54	0.255833	17.3527	0.412922	0.689483	0.748888	-6.9466
A0A5B1R791	-0.30972	17.6987	-0.411887	0.690214	0.748996	-6.94707
A0A5B1QG90	0.395727	17.6611	0.396356	0.698343	0.757124	-6.95636
A0A4Y9YU50	0.104914	18.57	0.390876	0.703451	0.761354	-6.95765
A0A4Y9YXZ1	0.163169	16.3306	0.390768	0.703529	0.761354	-6.95769
A0A5B1RBU2	-0.137533	15.5261	-0.383121	0.709026	0.766602	-6.96086
A0A4Y9XKF2	-0.325717	17.9254	-0.353445	0.729484	0.788002	-6.97338
A0A5B1R9J2	0.430719	18.1524	0.353602	0.730409	0.788283	-6.9725
A0A4Y9XZS6	0.31967	17.732	0.349416	0.732435	0.78975	-6.97488
A0A5B1QB22	-0.413094	17.0483	-0.348994	0.733769	0.790306	-6.97423
A0A4Y9Z5Y0	0.211784	15.6599	0.346894	0.734284	0.790306	-6.97581
A0A5B1QT82	-0.24168	16.5945	-0.343084	0.737081	0.792322	-6.9772
A0A4Y9ZD03;A0A4Y9YTZ0	-0.341037	20.7583	-0.343895	0.737495	0.792322	-6.97613
A0A5B1R9B9	-0.318265	17.5891	-0.335744	0.74248	0.796956	-6.97984
A0A4Y9YF81;A0A5B1QEB0	0.142717	16.5436	0.332627	0.745751	0.799485	-6.98021
A0A4Y9XWP0	-0.297303	17.6666	-0.328425	0.747879	0.799485	-6.98242
A0A4Z0A3W9	0.0720821	16.6814	0.329522	0.748032	0.799485	-6.98132
A0A5B1QRV4	-0.429961	16.3894	-0.329418	0.748109	0.799485	-6.98135
A0A4Y9XSA0;A0A4Y9ZHJ1	-0.407493	17.0366	-0.327977	0.74821	0.799485	-6.98258
A0A4Y9YJ05	-0.347828	17.1375	-0.321565	0.752951	0.803485	-6.98479
A0A4Y9Y5P7	0.306366	16.8662	0.321081	0.753309	0.803485	-6.98495
A0A5B1QWK7	0.120237	18.82	0.317246	0.75615	0.80579	-6.98625
A0A4Z0A4Y3	0.332144	16.315	0.309255	0.762982	0.81234	-6.98827
A0A5B1R5H6	0.104383	16.1561	0.308123	0.763821	0.812503	-6.98864
A0A4Y9ZNX3	-0.0773349	16.0227	-0.308561	0.764791	0.812805	-6.98757
A0A4Y9Z120	0.301635	17.6161	0.302233	0.767309	0.81475	-6.99119
A0A5B1R1N6	0.0803234	19.0548	0.303845	0.768265	0.815035	-6.98915
A0A4Y9ZLK3	0.326509	19.2932	0.299274	0.770383	0.816551	-6.99153
A0A5B1QBM4	0.332338	18.2964	0.293208	0.774043	0.819697	-6.99404
A0A4Z0A283	0.26367	18.8964	0.278683	0.784921	0.829944	-6.99846
A0A5B1R3F9	-0.254047	17.8592	-0.281061	0.78512	0.829944	-6.99644
A0A5B1QQ21	-0.309084	17.3257	-0.275922	0.786994	0.831183	-6.99927
A0A5B1R3U4	-0.364968	16.0704	-0.272259	0.790532	0.834177	-6.99983
A0A5B1RCB2	-0.0810548	17.7537	-0.26125	0.79879	0.842141	-7.003
A0A4Y9ZMV1;A0A4Y9ZG58	-0.0829356	17.4899	-0.255866	0.802838	0.845656	-7.0045
A0A4Y9Y5L6	-0.0842964	17.4476	-0.254403	0.803939	0.846064	-7.0049
A0A4Y9YWT2	-0.124014	16.1514	-0.247744	0.808246	0.849841	-7.00712
A0A5B1R9I2;A0A4Y9XZB5	0.152813	16.6335	0.244898	0.810401	0.851352	-7.00787
A0A4Y9YVC3	0.197836	16.019	0.240587	0.814358	0.854752	-7.00858
A0A5B1QRK6	-0.123348	16.6319	-0.236814	0.81721	0.856773	-7.00955
A0A5B1QDB1	-0.0648393	17.8966	-0.237424	0.81773	0.856773	-7.00884
A0A5B1RCW1	-0.11867	15.7217	-0.221811	0.828579	0.867373	-7.01327
A0A5B1QH08	-0.181319	15.6913	-0.221705	0.829572	0.867646	-7.0128
A0A4Y9Y006	-0.109946	16.0437	-0.212359	0.836635	0.874262	-7.01503
A0A5B1QEC6	0.298742	17.8572	0.204819	0.841503	0.878346	-7.01718
A0A4Z0A6T1	-0.122559	19.2117	-0.203375	0.842026	0.878346	-7.01778
A0A4Y9ZKP8	-0.0567735	15.8434	-0.191754	0.853491	0.889522	-7.01902
A0A4Y9YPW2	0.0647087	17.8452	0.18748	0.854743	0.890044	-7.02085
A0A4Y9ZC35;A0A5B1R2K3	-0.210574	20.0321	-0.176966	0.862293	0.897118	-7.02314
A0A4Y9XZH0	0.0713546	16.8629	0.174494	0.865401	0.899562	-7.02308
A0A4Y9YCW9	0.0629041	16.1735	0.171545	0.867652	0.9011	-7.02364
A0A4Y9XZR6	-0.0700325	17.9314	-0.170562	0.868402	0.9011	-7.02383
A0A4Y9YE55	-0.166857	17.2717	-0.163914	0.872348	0.904403	-7.02551
A0A4Y9Y3E8	0.0840288	16.5629	0.161114	0.874508	0.90585	-7.026
A0A5B1R3U1	0.0773969	16.9216	0.158772	0.877411	0.908063	-7.02597
A0A4Z0AB50	0.0446711	16.069	0.154741	0.879865	0.909808	-7.02691
A0A4Z0A7I0	0.138747	17.3694	0.150928	0.882375	0.911608	-7.0277
A0A4Y9ZVP1	-0.160644	16.0326	-0.145344	0.887103	0.915297	-7.02843
A0A4Z0A1G6	0.114887	17.0712	0.144341	0.887876	0.915297	-7.02859
A0A5B1R5V3	0.0445368	18.8285	0.14384	0.888263	0.915297	-7.02867
A0A4Y9Z9Y0	0.13589	15.7973	0.135501	0.894696	0.921125	-7.02993
A0A5B1QS76	0.0404246	16.5704	0.133583	0.896719	0.922285	-7.03002
A0A4Z0AAQ8	-0.0955218	16.6846	-0.131546	0.89738	0.922285	-7.03062
A0A4Y9YWB5	-0.117151	17.478	-0.129142	0.899244	0.9234	-7.03095
A0A5B1QXF7	0.0477276	18.0388	0.126249	0.901843	0.925267	-7.03124
A0A4Y9ZZC2	0.0305819	15.6279	0.125011	0.903307	0.925968	-7.03125
A0A4Y9Z7G3	-0.0595871	16.8891	-0.119424	0.906785	0.92873	-7.03225
A0A4Y9ZBE7	-0.126986	16.6698	-0.116444	0.909899	0.931114	-7.03239
A0A4Y9YMM1	-0.0950765	16.0204	-0.113349	0.911823	0.931635	-7.03291
A0A4Y9ZDD8	-0.094783	19.0596	-0.113147	0.91198	0.931635	-7.03293
A0A5B1QHM4	0.0393927	15.8754	0.11188	0.913414	0.932258	-7.03296
A0A4Y9Z8E7	0.058677	17.1139	0.110327	0.914163	0.932258	-7.03328
A0A5B1QGS2;A0A4Y9Z776	-0.0510008	16.2186	-0.109409	0.915317	0.932632	-7.03326
A0A5B1RES5	-0.0374823	17.7921	-0.107888	0.916489	0.933024	-7.03344
A0A4Z0A754	0.119145	18.0449	0.104372	0.918778	0.934551	-7.03397
A0A4Z0A703	0.0535098	15.2929	0.080614	0.937542	0.952819	-7.03628
A0A5B1QJ92	-0.0711879	18.0269	-0.0685778	0.946573	0.961173	-7.03732
A0A4Y9ZT77	0.0296212	15.8392	0.065745	0.948776	0.962585	-7.03753
A0A5B1QM47	-0.0285683	17.2167	-0.0621437	0.951404	0.964426	-7.0378
A0A4Y9ZSE3	0.0526261	16.789	0.0553401	0.956873	0.969141	-7.03821
A0A5B1RAU8	0.0603238	16.994	0.0521132	0.95924	0.970708	-7.03842
A0A4Y9YKW4	0.0132656	19.5439	0.0466987	0.963601	0.973136	-7.03869
A0A5B1QFL8	0.0273736	18.553	0.0463183	0.963898	0.973136	-7.03871
A0A5B1QLA3	0.0387668	17.4817	0.0458912	0.964102	0.973136	-7.03874
A0A4Y9ZQR9	-0.0358807	16.3042	-0.0448133	0.96507	0.973283	-7.03878
A0A4Z0AAR7	0.0372594	18.1833	0.0409638	0.967954	0.975362	-7.03897
A0A4Z0A3M5	0.0487456	17.6264	0.0359437	0.97198	0.978586	-7.03917
A0A5B1R4Q1	0.027777	17.6564	0.0342684	0.973423	0.979208	-7.03922
A0A4Y9YX62	0.0249646	17.8593	0.0245175	0.980816	0.985808	-7.03955
A0A5B1QAM0	-0.00596234	22.1507	-0.0218226	0.982925	0.987089	-7.03961
A0A4Y9XVV4;A0A5B1QVN0	-0.0111525	16.5247	-0.0181431	0.985803	0.989142	-7.03969
A0A4Y9ZHG7	-0.00546146	21.2363	-0.0170523	0.986881	0.989385	-7.0397
A0A4Y9Z8K5	0.0123081	17.8581	0.0151112	0.988175	0.989788	-7.03975
A0A5B1QMA8;A0A4Y9Z5V3	-0.0109586	16.6099	-0.0142413	0.988953	0.989788	-7.03976
A0A4Y9Z9J8	-0.00561133	16.7296	-0.00685866	0.994633	0.994633	-7.03984
A0A4Y9Z901;A0A5B1R3R2	NA	17.309	NA	NA	NA	NA
A0A4Y9ZWI5	NA	18.1266	NA	NA	NA	NA
A0A4Y9ZNP8	NA	17.1421	NA	NA	NA	NA
A0A4Z0AA58	NA	16.8667	NA	NA	NA	NA
A0A5B1QK68	NA	16.1585	NA	NA	NA	NA
A0A5B1QAH1	NA	15.6597	NA	NA	NA	NA
A0A4Y9Y8D6	NA	16.8875	NA	NA	NA	NA
A0A5B1QN54	NA	18.2109	NA	NA	NA	NA
A0A4Z0A1R8	NA	17.1381	NA	NA	NA	NA
A0A4Y9YSR4	NA	17.1856	NA	NA	NA	NA
A0A4Y9Z4G7;A0A5B1QGW5	NA	15.6176	NA	NA	NA	NA
A0A4Y9ZMN6	NA	17.0504	NA	NA	NA	NA
A0A5B1R331	NA	16.145	NA	NA	NA	NA
A0A5B1QYD9	NA	16.8704	NA	NA	NA	NA
A0A5B1QU22	NA	18.1344	NA	NA	NA	NA
A0A4Y9ZSW5	NA	17.7214	NA	NA	NA	NA
A0A5B1R9Y9	NA	16.2107	NA	NA	NA	NA
A0A4Y9Z9N2	NA	15.1524	NA	NA	NA	NA
A0A4Y9ZC79	NA	15.288	NA	NA	NA	NA
A0A5B1QA66	NA	17.8237	NA	NA	NA	NA
A0A5B1R3W0	NA	15.8986	NA	NA	NA	NA
A0A5B1QR79	NA	16.9221	NA	NA	NA	NA
A0A4Y9ZEC7;A0A5B1QWU3;A0A4Y9ZQA9	NA	18.7428	NA	NA	NA	NA
A0A4Y9Z8I6;A0A5B1R044	NA	17.677	NA	NA	NA	NA
A0A4Y9ZQB0	NA	15.2334	NA	NA	NA	NA
A0A4Y9Y0I3	NA	17.1027	NA	NA	NA	NA
A0A5B1QFW7;A0A4Y9ZAP1	NA	16.9131	NA	NA	NA	NA
A0A5B1R742	NA	18.1136	NA	NA	NA	NA
A0A4Z0A336	NA	18.8442	NA	NA	NA	NA
A0A4Y9YAS5;A0A5B1Q8W1	NA	16.8604	NA	NA	NA	NA
A0A4Y9ZAR2	NA	17.295	NA	NA	NA	NA
A0A5B1QAU1;A0A4Y9XXD5	NA	17.2818	NA	NA	NA	NA
A0A4Z0AA45;A0A5B1QFN1;A0A4Y9ZCD1	NA	17.9049	NA	NA	NA	NA
A0A4Y9ZRA6	NA	19.856	NA	NA	NA	NA
A0A4Y9ZCP7	NA	20.6239	NA	NA	NA	NA
A0A4Y9YGT7	NA	16.6524	NA	NA	NA	NA
A0A5B1QLQ2	NA	21.0144	NA	NA	NA	NA
A0A5B1R840	NA	18.0307	NA	NA	NA	NA
A0A4Z0A281	NA	16.6443	NA	NA	NA	NA
A0A4Y9YCP5	NA	15.9797	NA	NA	NA	NA
A0A4Y9ZNU0	NA	16.4702	NA	NA	NA	NA
A0A4Y9ZCL2	NA	14.9167	NA	NA	NA	NA
A0A4Y9ZJQ3	NA	18.0632	NA	NA	NA	NA
A0A4Y9ZF16	NA	17.5897	NA	NA	NA	NA
A0A5B1R689	NA	15.6553	NA	NA	NA	NA
A0A5B1R846	NA	16.7963	NA	NA	NA	NA
A0A4Z0ABM6	NA	14.3055	NA	NA	NA	NA
A0A4Y9ZY36	NA	17.6334	NA	NA	NA	NA
A0A5B1QW76	NA	16.3005	NA	NA	NA	NA
A0A5B1QCW2	NA	14.6407	NA	NA	NA	NA
A0A5B1Q9J2	NA	17.811	NA	NA	NA	NA
A0A5B1R480	NA	17.1273	NA	NA	NA	NA
A0A5B1QMK8	NA	17.7207	NA	NA	NA	NA
A0A4Y9ZQI3	NA	15.9101	NA	NA	NA	NA
A0A5B1R6Q2	NA	16.9901	NA	NA	NA	NA
A0A4Y9Y376	NA	16.6194	NA	NA	NA	NA
A0A5B1QA73	NA	18.7044	NA	NA	NA	NA
A0A5B1QJF2	NA	15.1127	NA	NA	NA	NA
A0A4Y9ZY15	NA	14.9609	NA	NA	NA	NA
A0A4Y9YJ30	NA	16.6272	NA	NA	NA	NA
A0A5B1QV21;A0A4Y9ZBZ6;A0A4Y9ZMR6	NA	18.2599	NA	NA	NA	NA
A0A4Y9ZZ12	NA	16.6694	NA	NA	NA	NA
A0A5B1QIT4	NA	16.0117	NA	NA	NA	NA
A0A4Y9ZET0	NA	14.4008	NA	NA	NA	NA
A0A5B1R6U9	NA	17.0249	NA	NA	NA	NA
A0A5B1QKP7	NA	13.5631	NA	NA	NA	NA
A0A5B1QIV7	NA	18.7635	NA	NA	NA	NA
A0A5B1QL81	NA	18.102	NA	NA	NA	NA
A0A5B1QL38	NA	17.3321	NA	NA	NA	NA
A0A5B1QKE9	NA	18.3249	NA	NA	NA	NA
A0A4Y9YBQ2	NA	16.6625	NA	NA	NA	NA
A0A5B1QS07	NA	15.7887	NA	NA	NA	NA
A0A5B1QDU8	NA	16.6369	NA	NA	NA	NA
A0A4Y9Z9I1	NA	16.7458	NA	NA	NA	NA
A0A4Y9ZW99	NA	16.0838	NA	NA	NA	NA
A0A4Y9ZQR6	NA	15.4296	NA	NA	NA	NA
A0A5B1R6X5	NA	21.312	NA	NA	NA	NA
A0A4Z0A924	NA	12.418	NA	NA	NA	NA
A0A5B1QKQ5	NA	18.3191	NA	NA	NA	NA
A0A4Y9ZJR2	NA	16.7666	NA	NA	NA	NA
A0A4Y9ZY39	NA	16.5242	NA	NA	NA	NA
A0A4Y9ZDT7	NA	17.3475	NA	NA	NA	NA
A0A4Z0A1G2	NA	21.2437	NA	NA	NA	NA
A0A4Y9ZFM8;A0A5B1QKQ8	NA	17.8784	NA	NA	NA	NA
A0A5B1QPF4	NA	16.336	NA	NA	NA	NA
A0A4Y9ZVS9	NA	18.6774	NA	NA	NA	NA
A0A5B1R5V7	NA	16.391	NA	NA	NA	NA
A0A5B1R4F8;A0A4Y9YCR7	NA	19.3743	NA	NA	NA	NA
A0A5B1R644;A0A4Y9YIU0	NA	17.6084	NA	NA	NA	NA
A0A5B1QDT7	NA	21.2793	NA	NA	NA	NA
A0A5B1R899;A0A4Y9YW73	NA	17.4267	NA	NA	NA	NA
A0A5B1QEA7;A0A4Y9ZBR5	NA	18.1623	NA	NA	NA	NA
A0A4Y9ZYR2	NA	14.7896	NA	NA	NA	NA
A0A5B1QTV7	NA	18.0194	NA	NA	NA	NA
A0A4Z0A463	NA	16.5287	NA	NA	NA	NA
A0A4Y9ZYQ8	NA	17.3665	NA	NA	NA	NA
A0A4Y9ZG47;A0A5B1QNB8;A0A4Y9YTD3	NA	16.8691	NA	NA	NA	NA
A0A5B1QYK1	NA	15.6214	NA	NA	NA	NA
A0A4Y9ZXF1	NA	17.3663	NA	NA	NA	NA
A0A5B1QWQ3	NA	15.042	NA	NA	NA	NA
A0A5B1QZH4	NA	18.4423	NA	NA	NA	NA
A0A5B1QNU1;A0A4Y9YRK0	NA	17.3668	NA	NA	NA	NA
A0A5B1QN14;A0A4Y9Z955	NA	15.9404	NA	NA	NA	NA
A0A5B1QY10	NA	15.3147	NA	NA	NA	NA
A0A5B1QDF7	NA	16.8316	NA	NA	NA	NA
A0A5B1QA18	NA	18.61	NA	NA	NA	NA
A0A4Y9ZMG8	NA	15.1348	NA	NA	NA	NA
A0A4Y9ZXQ3	NA	14.8497	NA	NA	NA	NA
A0A5B1QZ88	NA	16.1664	NA	NA	NA	NA
A0A4Y9Z5K8;A0A4Z0A3P1;A0A5B1QYN8	NA	16.9243	NA	NA	NA	NA
A0A4Z0A5C1	NA	17.5044	NA	NA	NA	NA
A0A5B1QC79;A0A4Y9YYE2	NA	21.117	NA	NA	NA	NA
A0A4Y9XNP9	NA	16.4641	NA	NA	NA	NA
A0A4Y9XUB6	NA	18.7308	NA	NA	NA	NA
A0A4Y9Z835	NA	20.6809	NA	NA	NA	NA
A0A4Y9XMZ5	NA	14.8822	NA	NA	NA	NA
A0A4Y9Y8V7	NA	18.0742	NA	NA	NA	NA
A0A4Y9Y1B5	NA	19.6212	NA	NA	NA	NA
A0A4Y9Y3G8	NA	18.5462	NA	NA	NA	NA
A0A4Y9ZZH7	NA	14.7298	NA	NA	NA	NA
A0A4Y9ZTT4	NA	17.0213	NA	NA	NA	NA
A0A4Y9Y635	NA	13.7409	NA	NA	NA	NA
A0A4Y9ZDQ8	NA	18.1505	NA	NA	NA	NA
A0A4Y9ZW44	NA	16.6429	NA	NA	NA	NA
A0A5B1QY49	NA	17.3358	NA	NA	NA	NA
A0A5B1R6E5	NA	16.8625	NA	NA	NA	NA
A0A4Y9ZA36	NA	17.5195	NA	NA	NA	NA
A0A4Y9YZ84	NA	14.6688	NA	NA	NA	NA
A0A5B1R601	NA	18.5766	NA	NA	NA	NA
A0A5B1QN05	NA	16.1475	NA	NA	NA	NA
A0A4Y9ZGD8	NA	14.9482	NA	NA	NA	NA
A0A5B1QKB3	NA	16.9305	NA	NA	NA	NA
A0A4Y9YL13	NA	17.3162	NA	NA	NA	NA
A0A4Y9Y9L2;A0A5B1QUS5	NA	19.3918	NA	NA	NA	NA
A0A4Z0A9B5	NA	16.3647	NA	NA	NA	NA
A0A5B1Q8J5	NA	16.759	NA	NA	NA	NA
A0A5B1QDR0	NA	15.7905	NA	NA	NA	NA
A0A4Y9ZA77;A0A5B1QFS9	NA	21.4371	NA	NA	NA	NA
A0A4Y9Y7K2;A0A5B1QFM0	NA	16.8471	NA	NA	NA	NA
A0A5B1QUN6	NA	17.0382	NA	NA	NA	NA
A0A4Z0AAD3	NA	17.9001	NA	NA	NA	NA
A0A4Z0AAN3	NA	16.52	NA	NA	NA	NA
A0A4Y9ZHP7	NA	17.0703	NA	NA	NA	NA
A0A4Y9Y718	NA	17.4817	NA	NA	NA	NA
A0A4Y9XUB8	NA	16.0965	NA	NA	NA	NA
A0A5B1R6Y0	NA	17.932	NA	NA	NA	NA
A0A4Z0A7K0	NA	15.0668	NA	NA	NA	NA
A0A4Y9ZZQ8	NA	18.2361	NA	NA	NA	NA
A0A4Z0A8E3	NA	17.3258	NA	NA	NA	NA
A0A4Z0A9S8	NA	15.2712	NA	NA	NA	NA
A0A4Y9ZPN6	NA	18.2661	NA	NA	NA	NA
A0A4Y9ZEI2	NA	15.7268	NA	NA	NA	NA
A0A5B1QMQ1	NA	16.662	NA	NA	NA	NA
A0A4Y9ZQH6	NA	18.292	NA	NA	NA	NA
A0A5B1QK30	NA	17.0128	NA	NA	NA	NA
A0A4Y9Z9W8	NA	15.9345	NA	NA	NA	NA
A0A4Y9ZVV0	NA	18.1794	NA	NA	NA	NA
A0A4Z0A1X1	NA	17.7435	NA	NA	NA	NA
A0A4Y9ZC30	NA	17.5208	NA	NA	NA	NA
A0A4Y9ZBI8	NA	17.1322	NA	NA	NA	NA
A0A4Y9YSY0	NA	17.9968	NA	NA	NA	NA
A0A5B1RE98	NA	18.6182	NA	NA	NA	NA
A0A4Y9ZQN0	NA	17.3696	NA	NA	NA	NA
A0A4Y9ZZE9;A0A5B1R3K7	NA	17.6413	NA	NA	NA	NA
A0A4Z0A057	NA	19.2091	NA	NA	NA	NA
A0A5B1R7S3	NA	15.2346	NA	NA	NA	NA
A0A5B1QEQ1;A0A4Y9YX46	NA	15.0259	NA	NA	NA	NA
A0A5B1QYS7	NA	19.1568	NA	NA	NA	NA
A0A4Y9Z8M3	NA	16.7119	NA	NA	NA	NA
A0A4Y9ZYK2;A0A5B1QAX9;A0A4Y9Z1X0	NA	17.33	NA	NA	NA	NA
A0A4Y9YW27;A0A5B1QPY7	NA	18.5239	NA	NA	NA	NA
A0A4Y9Z159	NA	17.0162	NA	NA	NA	NA
A0A4Y9XSN5	NA	18.6111	NA	NA	NA	NA
A0A5B1QFH7;A0A4Y9YXC4	NA	19.5199	NA	NA	NA	NA
A0A4Y9ZF07;A0A5B1QAZ1	NA	16.9018	NA	NA	NA	NA
A0A5B1QEF9	NA	19.8236	NA	NA	NA	NA
A0A5B1R5G3	NA	16.0547	NA	NA	NA	NA
A0A5B1QHZ9	NA	18.1502	NA	NA	NA	NA
A0A4Y9ZL93	NA	16.5369	NA	NA	NA	NA
A0A5B1R2H1	NA	16.6576	NA	NA	NA	NA
A0A4Y9ZM16	NA	22.8447	NA	NA	NA	NA
A0A4Y9Y9A1	NA	15.5889	NA	NA	NA	NA
A0A5B1QJ33	NA	15.2289	NA	NA	NA	NA
A0A5B1QM93	NA	16.0689	NA	NA	NA	NA
A0A5B1Q9P9	NA	17.8706	NA	NA	NA	NA
A0A4Z0A902	NA	18.2366	NA	NA	NA	NA
A0A5B1RA69	NA	17.3953	NA	NA	NA	NA
A0A5B1R718	NA	16.27	NA	NA	NA	NA
A0A5B1QH07	NA	14.5475	NA	NA	NA	NA
A0A4Y9Y1T0	NA	14.2966	NA	NA	NA	NA
A0A5B1QLQ8;A0A4Y9ZC06	NA	19.1776	NA	NA	NA	NA
A0A5B1QAL4;A0A4Y9ZUI2;A0A4Y9Z149	NA	15.314	NA	NA	NA	NA
A0A4Y9XVJ3	NA	15.4365	NA	NA	NA	NA
A0A4Y9ZPL8	NA	17.1888	NA	NA	NA	NA
A0A5B1R2T1;A0A4Y9YJC0	NA	15.91	NA	NA	NA	NA
A0A4Y9ZWG9	NA	17.6355	NA	NA	NA	NA
A0A4Y9ZZH9	NA	16.1575	NA	NA	NA	NA
A0A4Y9Z950	NA	16.9411	NA	NA	NA	NA
A0A5B1RBL9	NA	17.2449	NA	NA	NA	NA
A0A4Y9ZA28	NA	16.6552	NA	NA	NA	NA
A0A4Y9Z6W5	NA	16.8159	NA	NA	NA	NA
A0A4Z0A5J4	NA	16.2531	NA	NA	NA	NA
A0A4Z0A835	NA	13.6619	NA	NA	NA	NA
A0A4Y9Z889	NA	17.1638	NA	NA	NA	NA
A0A4Y9ZE07;A0A5B1QWT8	NA	17.063	NA	NA	NA	NA
A0A4Y9ZIL3	NA	17.796	NA	NA	NA	NA
A0A5B1QB79	NA	17.653	NA	NA	NA	NA
A0A4Y9ZSQ8	NA	15.9381	NA	NA	NA	NA
A0A5B1QVX0	NA	17.1087	NA	NA	NA	NA
A0A5B1QYX1	NA	16.8901	NA	NA	NA	NA
A0A4Y9YNH8	NA	19.2948	NA	NA	NA	NA
A0A4Y9ZNC8	NA	17.704	NA	NA	NA	NA
A0A5B1RAD4	NA	18.205	NA	NA	NA	NA
A0A4Z0A6H7	NA	18.7917	NA	NA	NA	NA
A0A4Y9YFR8	NA	17.091	NA	NA	NA	NA
A0A4Z0AAF8	NA	17.1257	NA	NA	NA	NA
A0A4Z0A505	NA	17.9564	NA	NA	NA	NA
A0A5B1RCH4	NA	15.7497	NA	NA	NA	NA
A0A4Y9XWM9	NA	16.7707	NA	NA	NA	NA
A0A4Z0A1B1	NA	16.5942	NA	NA	NA	NA
A0A4Y9ZZQ9	NA	16.1589	NA	NA	NA	NA
A0A4Y9Z8F1;A0A5B1QEA3	NA	14.9036	NA	NA	NA	NA
A0A4Y9Y1V8	NA	17.714	NA	NA	NA	NA
A0A4Y9ZBX6	NA	18.1573	NA	NA	NA	NA
A0A4Y9ZRD6	NA	12.7621	NA	NA	NA	NA
A0A4Z0A7Q0	NA	16.6352	NA	NA	NA	NA
A0A4Y9YDW2	NA	16.0611	NA	NA	NA	NA
A0A4Y9ZGL8	NA	20.1679	NA	NA	NA	NA
A0A5B1R4Q3	NA	16.3915	NA	NA	NA	NA
A0A4Y9ZHG1	NA	20.1113	NA	NA	NA	NA
A0A4Y9ZN26	NA	18.3645	NA	NA	NA	NA
A0A5B1R647	NA	19.9237	NA	NA	NA	NA
A0A5B1R4C8	NA	17.7881	NA	NA	NA	NA
A0A4Y9ZS98	NA	19.8541	NA	NA	NA	NA
A0A4Y9Z203	NA	17.5079	NA	NA	NA	NA
A0A4Y9ZUX4	NA	16.214	NA	NA	NA	NA
A0A4Z0A909	NA	16.1662	NA	NA	NA	NA
A0A5B1R9N0	NA	17.42	NA	NA	NA	NA
A0A4Y9ZBQ9	NA	15.1758	NA	NA	NA	NA
A0A5B1QDW9	NA	14.0156	NA	NA	NA	NA
A0A5B1QJQ4	NA	17.4728	NA	NA	NA	NA
A0A5B1QLY1	NA	17.8552	NA	NA	NA	NA
A0A4Y9YFA9	NA	15.1785	NA	NA	NA	NA
A0A4Y9YWH9	NA	16.375	NA	NA	NA	NA
A0A5B1QY93	NA	17.2955	NA	NA	NA	NA
A0A4Y9ZQQ3	NA	17.0531	NA	NA	NA	NA
A0A5B1QXF6	NA	17.1939	NA	NA	NA	NA
A0A4Y9ZZX5	NA	18.3584	NA	NA	NA	NA
A0A4Z0A858	NA	15.4795	NA	NA	NA	NA
A0A4Y9YY35;A0A5B1QH39	NA	15.5239	NA	NA	NA	NA
A0A5B1QEK7	NA	16.7441	NA	NA	NA	NA
A0A4Y9ZBC3	NA	16.2945	NA	NA	NA	NA
A0A4Y9XLM8	NA	17.9987	NA	NA	NA	NA
A0A4Z0A379	NA	17.2572	NA	NA	NA	NA
A0A4Y9YGQ1	NA	16.1069	NA	NA	NA	NA
A0A4Y9XYT7	NA	16.0659	NA	NA	NA	NA
A0A4Z0A8R6	NA	17.3676	NA	NA	NA	NA
A0A5B1RBX1	NA	18.4756	NA	NA	NA	NA
A0A4Y9XZ86;A0A5B1QX72	NA	17.5769	NA	NA	NA	NA
A0A5B1QXE6	NA	16.3173	NA	NA	NA	NA
A0A4Y9ZBK0	NA	18.979	NA	NA	NA	NA
A0A4Y9ZN70	NA	15.1525	NA	NA	NA	NA
A0A4Y9XQI7;A0A4Z0A983;A0A5B1QMX9	NA	17.6616	NA	NA	NA	NA
A0A4Z0AD19	NA	17.7744	NA	NA	NA	NA
A0A4Y9ZLX9	NA	17.7342	NA	NA	NA	NA
A0A4Z0ABM3	NA	16.9973	NA	NA	NA	NA
A0A4Y9XYD5	NA	16.0247	NA	NA	NA	NA
A0A4Y9ZZX2	NA	16.7122	NA	NA	NA	NA
A0A4Y9XXE3	NA	17.6808	NA	NA	NA	NA
A0A5B1R6E9	NA	16.2791	NA	NA	NA	NA
A0A4Y9YWL9	NA	17.9383	NA	NA	NA	NA
A0A4Y9ZRA5	NA	16.2384	NA	NA	NA	NA
A0A4Y9ZTV7	NA	17.5581	NA	NA	NA	NA
A0A5B1QHQ6	NA	15.7655	NA	NA	NA	NA
A0A4Y9YK02	NA	15.9432	NA	NA	NA	NA
A0A5B1QLG2	NA	19.2742	NA	NA	NA	NA
A0A5B1QAL6	NA	18.0316	NA	NA	NA	NA
A0A4Z0A3H5	NA	18.1869	NA	NA	NA	NA
A0A5B1QRS7	NA	17.3802	NA	NA	NA	NA
A0A5B1R300	NA	17.2072	NA	NA	NA	NA
A0A5B1QNW9	NA	17.7595	NA	NA	NA	NA
A0A4Y9ZNU6	NA	16.3065	NA	NA	NA	NA
A0A5B1QBT2	NA	17.2315	NA	NA	NA	NA
A0A5B1QMS6	NA	15.7487	NA	NA	NA	NA
A0A5B1R6D7	NA	16.3556	NA	NA	NA	NA
A0A5B1QLX7	NA	17.4145	NA	NA	NA	NA
A0A4Y9ZW31	NA	14.8762	NA	NA	NA	NA
A0A4Z0A157	NA	17.3418	NA	NA	NA	NA
A0A4Y9Z9I5	NA	17.9982	NA	NA	NA	NA
A0A4Y9YUP9	NA	17.2234	NA	NA	NA	NA
A0A5B1QYD3	NA	17.0725	NA	NA	NA	NA
A0A4Y9ZYF6	NA	16.336	NA	NA	NA	NA
A0A5B1QL36	NA	15.8857	NA	NA	NA	NA
A0A4Y9Z5F7	NA	15.2315	NA	NA	NA	NA
A0A4Y9YV34	NA	17.2885	NA	NA	NA	NA
A0A4Z0A5A6	NA	17.961	NA	NA	NA	NA
A0A5B1QY47	NA	16.3832	NA	NA	NA	NA
A0A4Z0A6L1	NA	19.2363	NA	NA	NA	NA
A0A5B1QQL6	NA	16.0264	NA	NA	NA	NA
A0A5B1QJB5	NA	16.2296	NA	NA	NA	NA
A0A4Z0A268	NA	15.1905	NA	NA	NA	NA
A0A4Y9ZKS7	NA	15.1746	NA	NA	NA	NA
A0A5B1R642	NA	17.4081	NA	NA	NA	NA
A0A4Y9Z929	NA	16.4429	NA	NA	NA	NA
A0A5B1QNL9	NA	16.0862	NA	NA	NA	NA
A0A4Y9YFZ9	NA	15.3521	NA	NA	NA	NA
A0A4Y9ZJW9	NA	15.9898	NA	NA	NA	NA
A0A5B1QDG7	NA	16.4516	NA	NA	NA	NA
A0A5B1RFD7	NA	18.284	NA	NA	NA	NA
A0A4Y9ZIV2	NA	15.139	NA	NA	NA	NA
A0A4Y9YXB9	NA	17.5577	NA	NA	NA	NA
A0A4Y9XMD7	NA	17.7594	NA	NA	NA	NA
A0A4Y9ZYG4	NA	18.5597	NA	NA	NA	NA
A0A4Z0AAZ5	NA	18.5467	NA	NA	NA	NA
A0A4Y9XNR7	NA	16.5646	NA	NA	NA	NA
A0A4Y9ZQD4	NA	18.2044	NA	NA	NA	NA
A0A4Z0A9G5	NA	16.6611	NA	NA	NA	NA
A0A5B1QA26	NA	16.8807	NA	NA	NA	NA
A0A5B1QX65	NA	17.4102	NA	NA	NA	NA
A0A5B1QA16	NA	17.2908	NA	NA	NA	NA
A0A5B1R3G6	NA	15.2883	NA	NA	NA	NA
A0A4Y9YWP6	NA	17.2685	NA	NA	NA	NA
A0A4Y9ZVT2	NA	17.255	NA	NA	NA	NA
A0A5B1QBI0	NA	17.9592	NA	NA	NA	NA
A0A5B1QU79	NA	15.3961	NA	NA	NA	NA
A0A4Y9Y5I8	NA	15.9205	NA	NA	NA	NA
A0A4Y9ZC37	NA	16.9241	NA	NA	NA	NA
A0A4Y9XRE6	NA	16.0292	NA	NA	NA	NA
A0A4Y9ZL64	NA	17.1787	NA	NA	NA	NA
A0A5B1QG47	NA	16.3941	NA	NA	NA	NA
A0A5B1QJG1	NA	20.7799	NA	NA	NA	NA
A0A5B1QC38	NA	19.6655	NA	NA	NA	NA
A0A5B1R893	NA	17.5786	NA	NA	NA	NA
A0A5B1R4F9	NA	17.7785	NA	NA	NA	NA
A0A4Y9Z8K8	NA	18.113	NA	NA	NA	NA
A0A5B1R7U3	NA	16.7602	NA	NA	NA	NA
A0A4Y9XMJ5	NA	18.843	NA	NA	NA	NA
A0A4Y9Z3K0	NA	16.0471	NA	NA	NA	NA
A0A5B1RGB4	NA	17.5492	NA	NA	NA	NA
A0A4Y9YZ28	NA	16.1076	NA	NA	NA	NA
A0A4Y9Z6G7;A0A4Y9ZWC9	NA	15.7824	NA	NA	NA	NA
A0A4Z0A2U5	NA	16.8168	NA	NA	NA	NA
A0A4Y9YH88	NA	15.8206	NA	NA	NA	NA
A0A4Y9ZYG0	NA	17.0674	NA	NA	NA	NA
A0A4Y9ZVC3	NA	16.3263	NA	NA	NA	NA
A0A5B1RB27	NA	15.0832	NA	NA	NA	NA
A0A4Y9Y9Z5	NA	19.7424	NA	NA	NA	NA
A0A4Z0AAQ7	NA	16.3866	NA	NA	NA	NA
A0A4Y9YGN5	NA	16.3813	NA	NA	NA	NA
A0A4Y9XV74	NA	15.6048	NA	NA	NA	NA
A0A4Z0AAE4	NA	16.2729	NA	NA	NA	NA
A0A4Y9ZEQ8	NA	16.132	NA	NA	NA	NA
A0A5B1R5B9	NA	18.7519	NA	NA	NA	NA
A0A4Y9ZMZ6	NA	16.0009	NA	NA	NA	NA
A0A5B1QXP7	NA	16.2351	NA	NA	NA	NA
A0A4Y9YFD7	NA	17.7296	NA	NA	NA	NA
A0A4Z0A293	NA	18.3374	NA	NA	NA	NA
A0A4Y9XUG8	NA	19.0963	NA	NA	NA	NA
A0A4Y9YU69	NA	18.5146	NA	NA	NA	NA
A0A4Y9YUN2	NA	18.3726	NA	NA	NA	NA
A0A5B1R753	NA	19.1317	NA	NA	NA	NA
A0A4Y9Y2A0	NA	17.062	NA	NA	NA	NA
A0A4Y9ZHM8	NA	18.6673	NA	NA	NA	NA
A0A5B1R0H1	NA	16.9233	NA	NA	NA	NA
A0A4Y9ZR51	NA	14.9081	NA	NA	NA	NA
A0A5B1R1R2	NA	17.0338	NA	NA	NA	NA
A0A4Y9XSI4	NA	16.4301	NA	NA	NA	NA
A0A4Y9ZAM3	NA	20.2529	NA	NA	NA	NA
A0A4Y9ZBL2	NA	16.2255	NA	NA	NA	NA
A0A4Y9YY90	NA	17.3555	NA	NA	NA	NA
A0A5B1QW98	NA	17.3069	NA	NA	NA	NA
A0A5B1R518	NA	18.1676	NA	NA	NA	NA
A0A4Z0A4Q5	NA	16.136	NA	NA	NA	NA
A0A5B1R9Z1	NA	17.7372	NA	NA	NA	NA
A0A5B1QIK5	NA	18.2144	NA	NA	NA	NA
A0A4Y9ZSU2	NA	17.0759	NA	NA	NA	NA
A0A4Y9Y1F0	NA	15.3027	NA	NA	NA	NA
A0A5B1R6P7	NA	14.7462	NA	NA	NA	NA
A0A4Y9YYY9	NA	15.9672	NA	NA	NA	NA
A0A5B1QSZ4	NA	18.2438	NA	NA	NA	NA
A0A5B1R7L1	NA	16.3877	NA	NA	NA	NA
A0A4Y9ZEW7	NA	15.2099	NA	NA	NA	NA
A0A5B1QHD2	NA	18.2565	NA	NA	NA	NA
A0A5B1QZ57;A0A4Y9YDJ9	NA	16.301	NA	NA	NA	NA
A0A4Y9ZTR5	NA	17.9119	NA	NA	NA	NA
A0A4Z0A5C6	NA	18.4418	NA	NA	NA	NA
A0A4Y9XZY9	NA	16.8408	NA	NA	NA	NA
A0A4Y9ZIX8	NA	18.4777	NA	NA	NA	NA
A0A5B1QW14	NA	16.8047	NA	NA	NA	NA
A0A4Y9YS28;A0A4Z0A9N8	NA	16.1739	NA	NA	NA	NA
A0A5B1RD02	NA	15.1504	NA	NA	NA	NA
A0A4Z0A5H5	NA	17.8288	NA	NA	NA	NA
A0A4Y9ZZG6	NA	17.4557	NA	NA	NA	NA
A0A4Y9ZPI1	NA	18.1609	NA	NA	NA	NA
A0A4Y9ZHU7;A0A4Y9ZQJ9	NA	16.0409	NA	NA	NA	NA
A0A4Y9ZER2	NA	18.5101	NA	NA	NA	NA
A0A5B1QLW7;A0A4Y9ZB29	NA	16.4143	NA	NA	NA	NA
A0A5B1QIG6	NA	17.1259	NA	NA	NA	NA
A0A5B1QQL8	NA	15.7982	NA	NA	NA	NA
A0A4Y9ZT16	NA	18.952	NA	NA	NA	NA
A0A4Y9Z9V8	NA	16.6975	NA	NA	NA	NA
A0A5B1QFR9	NA	17.1526	NA	NA	NA	NA
A0A4Y9ZUP9	NA	13.3144	NA	NA	NA	NA
A0A4Y9ZPI3	NA	15.5893	NA	NA	NA	NA
A0A4Y9XYN3	NA	18.2265	NA	NA	NA	NA
A0A4Y9XM73	NA	17.3356	NA	NA	NA	NA
A0A4Y9Z4I6;A0A5B1QGE0	NA	19.0972	NA	NA	NA	NA
A0A4Y9XT76	NA	16.1417	NA	NA	NA	NA
A0A4Y9ZZM8	NA	18.4293	NA	NA	NA	NA
A0A4Y9ZFV2;A0A5B1QBJ2	NA	16.2136	NA	NA	NA	NA
A0A5B1QVA6	NA	15.7957	NA	NA	NA	NA
A0A4Y9Z2E1	NA	19.3719	NA	NA	NA	NA
A0A5B1QP78	NA	15.8308	NA	NA	NA	NA
A0A4Y9YQD7;A0A5B1QKS3	NA	16.7647	NA	NA	NA	NA
A0A5B1QHA9	NA	17.8892	NA	NA	NA	NA
A0A4Y9XT84	NA	15.889	NA	NA	NA	NA
A0A5B1QFJ3	NA	16.9196	NA	NA	NA	NA
A0A4Z0AAA3	NA	16.8879	NA	NA	NA	NA
A0A4Y9ZFA3	NA	16.6821	NA	NA	NA	NA
A0A5B1QQR6	NA	16.1749	NA	NA	NA	NA
A0A4Y9XSS1	NA	15.2343	NA	NA	NA	NA
A0A4Y9ZA22	NA	18.8231	NA	NA	NA	NA
A0A4Y9YN01	NA	15.4628	NA	NA	NA	NA
A0A4Z0A9H8	NA	15.8905	NA	NA	NA	NA
A0A5B1QLT6	NA	15.8134	NA	NA	NA	NA
A0A5B1QJA0;A0A4Y9Y5Z1	NA	16.9782	NA	NA	NA	NA
A0A5B1QN72;A0A4Y9Z3Z9	NA	17.5357	NA	NA	NA	NA
A0A5B1RAZ7	NA	17.9408	NA	NA	NA	NA
A0A4Y9ZCT9	NA	16.5112	NA	NA	NA	NA
A0A5B1RB34	NA	16.8893	NA	NA	NA	NA
A0A4Y9ZKM8	NA	19.1566	NA	NA	NA	NA
A0A5B1QQW1;A0A4Y9ZS20	NA	18.4102	NA	NA	NA	NA
A0A5B1R1M5	NA	19.1492	NA	NA	NA	NA
A0A4Z0A7Y1	NA	16.6384	NA	NA	NA	NA
A0A5B1QQT8	NA	17.4818	NA	NA	NA	NA
A0A5B1QF69;A0A4Y9ZBI2	NA	16.5313	NA	NA	NA	NA
A0A4Z0A7Y0	NA	14.7318	NA	NA	NA	NA
A0A5B1RDA6	NA	17.4224	NA	NA	NA	NA
A0A4Y9ZKS4	NA	17.8169	NA	NA	NA	NA
A0A4Y9ZPF6	NA	16.4476	NA	NA	NA	NA
A0A5B1QXG3	NA	18.1268	NA	NA	NA	NA
A0A4Y9ZV31	NA	15.3706	NA	NA	NA	NA
A0A5B1QJE3	NA	18.6841	NA	NA	NA	NA
A0A4Y9ZGR7	NA	15.9438	NA	NA	NA	NA
A0A4Z0A449	NA	17.4271	NA	NA	NA	NA
A0A5B1QFP4	NA	16.2656	NA	NA	NA	NA
A0A5B1R790	NA	16.3741	NA	NA	NA	NA
A0A5B1R735	NA	17.4288	NA	NA	NA	NA
A0A4Y9ZI05	NA	15.7788	NA	NA	NA	NA
A0A4Z0A6N7	NA	17.1638	NA	NA	NA	NA
A0A4Y9YL43;A0A4Z0A0A3	NA	15.0905	NA	NA	NA	NA
A0A5B1R9F2	NA	16.593	NA	NA	NA	NA
A0A4Y9XKA5	NA	14.6742	NA	NA	NA	NA
A0A4Y9ZY16	NA	17.484	NA	NA	NA	NA
A0A4Y9ZZF3	NA	17.8607	NA	NA	NA	NA
A0A5B1R051	NA	16.504	NA	NA	NA	NA
A0A4Z0A756	NA	20.7397	NA	NA	NA	NA
A0A5B1QT12	NA	18.7096	NA	NA	NA	NA
A0A4Y9YIX2	NA	15.5565	NA	NA	NA	NA
A0A5B1QH77	NA	15.5655	NA	NA	NA	NA
A0A4Y9Y3U4	NA	15.9295	NA	NA	NA	NA
A0A4Y9XQ52	NA	16.8666	NA	NA	NA	NA
A0A5B1QYQ3	NA	14.6257	NA	NA	NA	NA
A0A5B1RCQ0	NA	19.4061	NA	NA	NA	NA
A0A4Y9ZUW5	NA	16.5249	NA	NA	NA	NA
A0A4Y9YKR7	NA	17.0994	NA	NA	NA	NA
A0A4Y9YT68	NA	17.7866	NA	NA	NA	NA
A0A5B1R3V7	NA	17.8748	NA	NA	NA	NA
A0A5B1R503	NA	19.3328	NA	NA	NA	NA
A0A4Y9ZB91;A0A5B1QAH9	NA	16.2241	NA	NA	NA	NA
A0A4Z0A0Z5	NA	16.8246	NA	NA	NA	NA
A0A5B1QC21	NA	18.2166	NA	NA	NA	NA
A0A5B1QIV8;A0A4Y9ZDN4	NA	16.8707	NA	NA	NA	NA
A0A4Y9ZFE2	NA	18.261	NA	NA	NA	NA
A0A4Y9ZJZ2	NA	17.0543	NA	NA	NA	NA
A0A4Z0ABI4	NA	17.2525	NA	NA	NA	NA
A0A4Y9YW43	NA	17.0424	NA	NA	NA	NA
A0A4Y9Z8H3	NA	16.8388	NA	NA	NA	NA
A0A4Y9Z6F4	NA	16.0804	NA	NA	NA	NA
A0A5B1QIN1	NA	16.6538	NA	NA	NA	NA
A0A5B1R515	NA	16.1287	NA	NA	NA	NA
A0A4Z0A6U6	NA	14.1006	NA	NA	NA	NA
A0A5B1QLE2	NA	16.7792	NA	NA	NA	NA
A0A4Y9YVB1	NA	17.3481	NA	NA	NA	NA
A0A4Y9ZZ87	NA	16.3126	NA	NA	NA	NA
A0A4Y9ZM62	NA	16.3263	NA	NA	NA	NA
A0A4Y9ZAG3	NA	17.175	NA	NA	NA	NA
A0A4Z0AB75	NA	17.1107	NA	NA	NA	NA
A0A4Y9YPM8	NA	18.047	NA	NA	NA	NA
A0A4Y9Y9K9	NA	16.7335	NA	NA	NA	NA
A0A4Z0ABE5	NA	16.7589	NA	NA	NA	NA
A0A5B1QL66	NA	18.1451	NA	NA	NA	NA
A0A4Y9YEM9	NA	17.6596	NA	NA	NA	NA
A0A4Y9ZW86;A0A4Y9YI06	NA	18.2707	NA	NA	NA	NA
A0A4Z0A686	NA	15.5349	NA	NA	NA	NA
A0A4Y9ZW90	NA	16.8086	NA	NA	NA	NA
A0A4Z0A9Y8	NA	16.2432	NA	NA	NA	NA
A0A5B1R4B2	NA	18.3927	NA	NA	NA	NA
A0A4Z0A5E3	NA	18.7717	NA	NA	NA	NA
A0A4Y9ZXC0	NA	16.5899	NA	NA	NA	NA
A0A4Y9YUV3	NA	17.483	NA	NA	NA	NA
A0A4Z0A230	NA	15.7824	NA	NA	NA	NA
A0A4Y9YYS5	NA	15.2678	NA	NA	NA	NA
A0A4Y9XMX2	NA	16.1477	NA	NA	NA	NA
A0A4Y9ZT37	NA	16.2837	NA	NA	NA	NA
A0A5B1QS93	NA	17.0189	NA	NA	NA	NA
A0A4Y9Z864	NA	17.9176	NA	NA	NA	NA
A0A4Y9ZXE6	NA	16.5216	NA	NA	NA	NA
A0A5B1QWR8	NA	17.4147	NA	NA	NA	NA
A0A4Y9YVN9	NA	15.0913	NA	NA	NA	NA
A0A4Y9ZYJ1	NA	18.3093	NA	NA	NA	NA
A0A4Y9YZG6	NA	16.9698	NA	NA	NA	NA
A0A4Y9Y0T5	NA	15.6146	NA	NA	NA	NA
A0A4Z0AAU5	NA	17.2548	NA	NA	NA	NA
A0A4Y9ZYB5	NA	18.1235	NA	NA	NA	NA
A0A4Y9YFX9	NA	14.7661	NA	NA	NA	NA
A0A4Y9ZZV3	NA	17.1679	NA	NA	NA	NA
A0A4Y9ZWM5	NA	18.0256	NA	NA	NA	NA
A0A5B1R4K3	NA	17.5084	NA	NA	NA	NA
A0A5B1QM64	NA	17.1817	NA	NA	NA	NA
A0A5B1QVD7	NA	17.5722	NA	NA	NA	NA
A0A4Y9Y3X6	NA	17.2921	NA	NA	NA	NA
A0A4Y9Z6Z0	NA	15.4335	NA	NA	NA	NA
A0A4Y9YSU1	NA	16.463	NA	NA	NA	NA
A0A5B1QCY5	NA	15.6237	NA	NA	NA	NA
A0A5B1QPX1	NA	15.5731	NA	NA	NA	NA
A0A4Y9ZF55	NA	16.9204	NA	NA	NA	NA
A0A5B1RBK3	NA	13.9545	NA	NA	NA	NA
A0A4Y9YFS7	NA	17.1015	NA	NA	NA	NA
A0A4Y9YX84	NA	16.9584	NA	NA	NA	NA
A0A4Y9ZBI5	NA	16.5203	NA	NA	NA	NA
A0A5B1QVX5	NA	19.9137	NA	NA	NA	NA
A0A5B1RFK7	NA	15.4393	NA	NA	NA	NA
A0A4Y9ZLP4	NA	17.1632	NA	NA	NA	NA
A0A4Y9ZWV4	NA	18.2863	NA	NA	NA	NA
A0A4Z0A0S2	NA	15.8367	NA	NA	NA	NA
A0A4Y9ZG32	NA	17.2661	NA	NA	NA	NA
A0A4Z0A3N7	NA	17.6754	NA	NA	NA	NA
A0A5B1QDD6	NA	15.8254	NA	NA	NA	NA
A0A4Y9ZZR7	NA	18.03	NA	NA	NA	NA
A0A5B1R0M7	NA	17.4715	NA	NA	NA	NA
A0A4Z0A486	NA	17.6043	NA	NA	NA	NA
A0A4Y9ZY52	NA	18.8835	NA	NA	NA	NA
A0A4Y9XXR9	NA	16.1882	NA	NA	NA	NA
A0A4Y9Y1J4;A0A5B1QES8	NA	16.8243	NA	NA	NA	NA
A0A4Y9Z898	NA	19.1782	NA	NA	NA	NA
A0A5B1QG73	NA	15.2728	NA	NA	NA	NA
A0A4Y9ZWU1	NA	13.036	NA	NA	NA	NA
A0A4Z0A931	NA	14.3249	NA	NA	NA	NA
A0A4Z0A6K3	NA	19.1552	NA	NA	NA	NA
A0A4Y9XUN7	NA	18.7978	NA	NA	NA	NA
A0A4Y9XPF1	NA	16.0243	NA	NA	NA	NA
A0A4Z0A4E6	NA	18.9172	NA	NA	NA	NA
A0A5B1R0T9	NA	16.8762	NA	NA	NA	NA
A0A4Z0A646	NA	19.7591	NA	NA	NA	NA
A0A4Y9ZAE4;A0A5B1QT91	NA	16.9339	NA	NA	NA	NA
A0A5B1QBS6	NA	15.5217	NA	NA	NA	NA
A0A4Y9ZEU2	NA	15.667	NA	NA	NA	NA
A0A4Y9XZS5	NA	17.4144	NA	NA	NA	NA
A0A4Y9ZTM1	NA	18.33	NA	NA	NA	NA
A0A5B1QHC0	NA	17.4655	NA	NA	NA	NA
A0A5B1QN10	NA	17.3848	NA	NA	NA	NA
A0A4Y9ZUT2	NA	17.5837	NA	NA	NA	NA
A0A5B1R1F5	NA	16.1845	NA	NA	NA	NA
A0A4Y9YGX8	NA	15.9668	NA	NA	NA	NA
A0A5B1QXS0	NA	17.5392	NA	NA	NA	NA
A0A5B1QLT0	NA	17.754	NA	NA	NA	NA
A0A5B1QN82	NA	16.4024	NA	NA	NA	NA
A0A4Y9ZT71	NA	17.9156	NA	NA	NA	NA
A0A4Z0A0I7	NA	15.0741	NA	NA	NA	NA
A0A4Y9Z7G9	NA	17.1741	NA	NA	NA	NA
A0A5B1R0H9	NA	18.0316	NA	NA	NA	NA
A0A5B1R2S9	NA	17.1552	NA	NA	NA	NA
A0A5B1QKM6	NA	16.2782	NA	NA	NA	NA
A0A4Y9Z196;A0A4Z0A2M4	NA	17.339	NA	NA	NA	NA
A0A4Z0ACL6	NA	17.2099	NA	NA	NA	NA
A0A5B1QLL2	NA	16.4338	NA	NA	NA	NA
A0A4Y9ZC40	NA	16.2352	NA	NA	NA	NA
A0A4Y9ZX13	NA	16.8162	NA	NA	NA	NA
A0A5B1QN47	NA	19.384	NA	NA	NA	NA
A0A5B1QPN7	NA	16.9033	NA	NA	NA	NA
A0A4Y9YFV8	NA	16.5927	NA	NA	NA	NA
A0A4Y9ZDP7	NA	16.7161	NA	NA	NA	NA
A0A4Y9Z5G4	NA	18.578	NA	NA	NA	NA
A0A4Z0A151	NA	17.0383	NA	NA	NA	NA
A0A4Y9YE60	NA	17.3656	NA	NA	NA	NA
A0A5B1QFE0	NA	14.4721	NA	NA	NA	NA
A0A5B1R1Q6	NA	14.8696	NA	NA	NA	NA
A0A5B1QTP7	NA	17.3138	NA	NA	NA	NA
A0A4Z0A2S0	NA	16.6614	NA	NA	NA	NA
A0A5B1QJH0	NA	16.5052	NA	NA	NA	NA
A0A5B1QX36	NA	15.3349	NA	NA	NA	NA
A0A5B1R011;A0A4Y9XVU2	NA	18.9121	NA	NA	NA	NA
A0A5B1QE80	NA	16.0927	NA	NA	NA	NA
A0A5B1QA39	NA	16.0422	NA	NA	NA	NA
A0A4Y9YXZ4;A0A5B1QXQ7	NA	15.8383	NA	NA	NA	NA
A0A4Z0AB28	NA	15.3506	NA	NA	NA	NA
A0A4Y9ZQY8	NA	19.1394	NA	NA	NA	NA
A0A4Y9YZ68	NA	16.3624	NA	NA	NA	NA
A0A5B1QBS2	NA	14.3798	NA	NA	NA	NA
A0A4Y9YNB5	NA	16.0867	NA	NA	NA	NA
A0A4Z0A4E9;A0A5B1QQ56;A0A4Y9ZE79	NA	16.495	NA	NA	NA	NA
A0A4Z0A7T7	NA	17.6367	NA	NA	NA	NA
A0A5B1QNV8	NA	15.8908	NA	NA	NA	NA
A0A5B1QLN6	NA	16.4281	NA	NA	NA	NA
A0A5B1QEB4	NA	14.9354	NA	NA	NA	NA
A0A5B1QHS0	NA	14.9574	NA	NA	NA	NA
A0A5B1QZM1	NA	16.5002	NA	NA	NA	NA
A0A4Y9ZH64	NA	18.8608	NA	NA	NA	NA
A0A4Y9ZUU4	NA	16.9087	NA	NA	NA	NA
A0A5B1QGM3	NA	14.8138	NA	NA	NA	NA
A0A4Y9Z518	NA	18.584	NA	NA	NA	NA
A0A4Y9ZMB0	NA	19.4321	NA	NA	NA	NA
A0A5B1QM00;A0A4Y9ZZQ2	NA	17.7386	NA	NA	NA	NA
A0A5B1QHS8	NA	17.4504	NA	NA	NA	NA
A0A4Y9YIX1;A0A5B1QE30	NA	16.9434	NA	NA	NA	NA
A0A4Y9ZYR6	NA	18.2015	NA	NA	NA	NA
A0A4Y9ZDB1;A0A4Y9ZGC2	NA	19.0827	NA	NA	NA	NA
A0A4Y9Z0M5	NA	17.2975	NA	NA	NA	NA
A0A4Y9XLZ1	NA	16.1286	NA	NA	NA	NA
A0A5B1REL7	NA	19.214	NA	NA	NA	NA
A0A5B1QBF1	NA	16.8824	NA	NA	NA	NA
A0A5B1QX03	NA	15.7245	NA	NA	NA	NA
A0A4Y9XT21	NA	17.5294	NA	NA	NA	NA
A0A4Z0A394	NA	19.96	NA	NA	NA	NA
A0A5B1R838;A0A4Y9YBF8	NA	15.4723	NA	NA	NA	NA
A0A5B1QNS7	NA	16.7472	NA	NA	NA	NA
A0A5B1QBI7	NA	17.5222	NA	NA	NA	NA
A0A4Y9YYY2	NA	15.2502	NA	NA	NA	NA
A0A5B1QNA4;A0A4Y9Y6H3	NA	15.4495	NA	NA	NA	NA
A0A4Y9Z2W5	NA	12.8134	NA	NA	NA	NA
A0A5B1RAJ5	NA	15.6251	NA	NA	NA	NA
A0A5B1QIR2	NA	17.1662	NA	NA	NA	NA
A0A5B1RDE0	NA	16.9386	NA	NA	NA	NA
A0A5B1R5Z5	NA	14.664	NA	NA	NA	NA
A0A5B1R6V1	NA	20.4492	NA	NA	NA	NA
A0A5B1R7V2;A0A5B1QRD6;A0A5B1QKL3	NA	16.4179	NA	NA	NA	NA
A0A5B1QYR2	NA	18.1401	NA	NA	NA	NA
A0A5B1QJL7	NA	16.3409	NA	NA	NA	NA
A0A4Z0A1Z3	NA	16.0209	NA	NA	NA	NA
A0A5B1R246	NA	16.8821	NA	NA	NA	NA
A0A4Y9XT83	NA	14.8629	NA	NA	NA	NA
A0A4Y9YYZ6	NA	17.9549	NA	NA	NA	NA
A0A4Y9Z4F1;A0A5B1QSD9	NA	16.1969	NA	NA	NA	NA
A0A5B1QC83	NA	18.4681	NA	NA	NA	NA
A0A5B1R582	NA	14.4477	NA	NA	NA	NA
A0A4Y9Z865;A0A5B1QCY2	NA	15.7848	NA	NA	NA	NA
A0A4Y9Y4P5	NA	15.3321	NA	NA	NA	NA
A0A4Y9Z703;A0A5B1QLB9	NA	15.4047	NA	NA	NA	NA
A0A4Y9XPB9	NA	17.3427	NA	NA	NA	NA
A0A4Y9ZKA4	NA	18.1333	NA	NA	NA	NA
A0A4Y9XYD3	NA	15.2509	NA	NA	NA	NA
A0A5B1QCI0	NA	18.0059	NA	NA	NA	NA
A0A5B1RBB7	NA	17.407	NA	NA	NA	NA
A0A4Y9ZSL1;A0A4Y9ZTM5	NA	21.4792	NA	NA	NA	NA
A0A4Y9ZKJ3	NA	17.0174	NA	NA	NA	NA
A0A5B1QMK3	NA	16.9583	NA	NA	NA	NA
A0A5B1QAC9	NA	18.2247	NA	NA	NA	NA
A0A4Y9XUB1	NA	14.8115	NA	NA	NA	NA
A0A5B1QDU1	NA	20.882	NA	NA	NA	NA
A0A4Y9YNM7;A0A5B1RCD6	NA	14.9663	NA	NA	NA	NA
A0A5B1R564	NA	19.0094	NA	NA	NA	NA
A0A5B1QP95	NA	19.015	NA	NA	NA	NA
A0A4Z0A0T8	NA	17.5594	NA	NA	NA	NA
A0A4Y9ZZY7	NA	16.9802	NA	NA	NA	NA
A0A4Z0A4F9;A0A4Z0A041	NA	17.0007	NA	NA	NA	NA
A0A5B1R5J0	NA	18.8858	NA	NA	NA	NA
A0A5B1R7A5	NA	17.5455	NA	NA	NA	NA
A0A5B1R9B3;A0A4Y9YY85	NA	17.3981	NA	NA	NA	NA
A0A5B1R8W8	NA	18.9147	NA	NA	NA	NA
A0A5B1QY96	NA	19.1637	NA	NA	NA	NA
A0A4Z0A1L6	NA	16.4589	NA	NA	NA	NA
A0A5B1R496	NA	17.5399	NA	NA	NA	NA
A0A4Y9ZI67;A0A4Y9ZSL7	NA	18.1614	NA	NA	NA	NA
A0A4Y9YCV2	NA	17.0303	NA	NA	NA	NA
A0A4Y9YAA8	NA	17.3318	NA	NA	NA	NA
A0A5B1QQ03	NA	21.1688	NA	NA	NA	NA
A0A4Y9XSK1	NA	18.0618	NA	NA	NA	NA
A0A5B1QB78	NA	16.2956	NA	NA	NA	NA
A0A4Y9ZHP6	NA	16.8208	NA	NA	NA	NA
A0A4Y9ZHA6	NA	15.8458	NA	NA	NA	NA
A0A4Y9ZBY5;A0A5B1R0U7	NA	15.5466	NA	NA	NA	NA
A0A4Y9XKS6	NA	16.1926	NA	NA	NA	NA
A0A5B1QPG8;A0A4Y9Z3Y6	NA	17.3418	NA	NA	NA	NA
A0A4Y9Z732	NA	17.6079	NA	NA	NA	NA
A0A5B1QWZ6	NA	16.6019	NA	NA	NA	NA
A0A4Y9YY11	NA	16.5879	NA	NA	NA	NA
A0A4Z0A9C4	NA	17.6543	NA	NA	NA	NA
A0A4Y9ZFW6;A0A5B1QG64	NA	18.1387	NA	NA	NA	NA
A0A4Y9ZP76	NA	19.2887	NA	NA	NA	NA
A0A4Y9ZY10	NA	16.4844	NA	NA	NA	NA
A0A5B1R6A3;A0A4Y9ZDZ0;A0A4Y9XNX4	NA	16.0187	NA	NA	NA	NA
A0A4Z0A7B5	NA	16.3995	NA	NA	NA	NA
A0A4Y9Y0H1	NA	18.0581	NA	NA	NA	NA
A0A4Y9ZQ86	NA	15.7264	NA	NA	NA	NA
A0A4Y9Y3T6	NA	17.6502	NA	NA	NA	NA
A0A4Y9ZV05	NA	17.0585	NA	NA	NA	NA
A0A4Y9ZX55	NA	16.1216	NA	NA	NA	NA
A0A5B1QJB8	NA	16.724	NA	NA	NA	NA
A0A5B1QDN1;A0A4Y9Z1M9	NA	21.5077	NA	NA	NA	NA
A0A4Y9Y3B3	NA	18.3288	NA	NA	NA	NA
A0A4Y9ZX73	NA	21.1924	NA	NA	NA	NA
A0A4Z0A820	NA	19.8742	NA	NA	NA	NA
A0A4Y9XNC4	NA	15.433	NA	NA	NA	NA
A0A4Y9ZA27	NA	17.5453	NA	NA	NA	NA
A0A4Y9ZHQ8	NA	17.7197	NA	NA	NA	NA
A0A4Z0A6F0	NA	15.9942	NA	NA	NA	NA
A0A4Y9YZ08	NA	19.7159	NA	NA	NA	NA
A0A4Z0A8E9;A0A4Z0A0L8	NA	17.4505	NA	NA	NA	NA
A0A4Z0A8I7	NA	16.4267	NA	NA	NA	NA
A0A5B1QTA3	NA	15.3455	NA	NA	NA	NA
A0A5B1RAK1	NA	16.0565	NA	NA	NA	NA
A0A5B1QFP8	NA	17.6025	NA	NA	NA	NA
A0A4Y9ZTD4	NA	18.4008	NA	NA	NA	NA
A0A5B1R5M8	NA	16.2291	NA	NA	NA	NA
A0A4Y9ZPS4	NA	17.6891	NA	NA	NA	NA
A0A4Y9ZF24	NA	16.0376	NA	NA	NA	NA
A0A4Y9YXA8	NA	15.7908	NA	NA	NA	NA
A0A5B1R2D9	NA	18.0108	NA	NA	NA	NA
A0A4Y9ZSB7	NA	18.943	NA	NA	NA	NA
A0A4Z0ABA1	NA	17.9212	NA	NA	NA	NA
A0A4Y9Z8S5	NA	16.7493	NA	NA	NA	NA
A0A5B1QX96;A0A4Y9ZAB5	NA	17.7206	NA	NA	NA	NA
A0A4Y9ZHC6	NA	16.8374	NA	NA	NA	NA
A0A5B1QCD6;A0A4Y9ZP42;A0A4Y9YK84	NA	16.5891	NA	NA	NA	NA
A0A4Z0A195	NA	16.3486	NA	NA	NA	NA
A0A4Y9Z4U1	NA	17.611	NA	NA	NA	NA
A0A5B1QEH9	NA	18.0072	NA	NA	NA	NA
A0A4Y9ZD35	NA	16.8658	NA	NA	NA	NA
A0A5B1QFK7	NA	18.3051	NA	NA	NA	NA
A0A5B1QN53	NA	18.1803	NA	NA	NA	NA
A0A4Z0A8F6	NA	16.9515	NA	NA	NA	NA
A0A4Z0A8B3	NA	18.2892	NA	NA	NA	NA
A0A4Z0A406	NA	15.5915	NA	NA	NA	NA
A0A5B1QMM0	NA	15.3377	NA	NA	NA	NA
A0A5B1QU89	NA	18.3292	NA	NA	NA	NA
A0A4Y9XXJ0	NA	18.3258	NA	NA	NA	NA
A0A4Y9Y766	NA	16.1629	NA	NA	NA	NA
A0A4Y9YZH9	NA	18.8386	NA	NA	NA	NA
A0A4Z0AB43	NA	17.7534	NA	NA	NA	NA
A0A4Z0AA98	NA	14.8004	NA	NA	NA	NA
A0A5B1R030	NA	15.3661	NA	NA	NA	NA
A0A5B1QF61	NA	17.5075	NA	NA	NA	NA
A0A4Y9Y2K9	NA	18.2268	NA	NA	NA	NA
A0A4Y9Y891	NA	16.9018	NA	NA	NA	NA
A0A5B1QI16	NA	16.1703	NA	NA	NA	NA
A0A4Z0A1J6	NA	17.027	NA	NA	NA	NA
A0A4Z0A1W3	NA	18.9521	NA	NA	NA	NA
A0A5B1QIL5	NA	18.5412	NA	NA	NA	NA
A0A4Y9ZWW2	NA	17.0135	NA	NA	NA	NA
A0A5B1QD65	NA	16.4419	NA	NA	NA	NA
A0A4Y9Z7B9	NA	16.6122	NA	NA	NA	NA
A0A4Y9YHI3;A0A5B1R7L6	NA	16.548	NA	NA	NA	NA
A0A4Y9YUX4	NA	15.0521	NA	NA	NA	NA
A0A4Y9Z2M0	NA	14.9181	NA	NA	NA	NA
A0A4Y9ZV09	NA	17.1439	NA	NA	NA	NA
A0A4Y9Z8P3	NA	17.9359	NA	NA	NA	NA
A0A4Y9ZHF0	NA	17.1304	NA	NA	NA	NA
A0A4Z0A7K9	NA	18.0638	NA	NA	NA	NA
A0A4Y9ZQP7	NA	16.7452	NA	NA	NA	NA
A0A5B1R441	NA	17.1568	NA	NA	NA	NA
A0A4Y9YR77	NA	18.3775	NA	NA	NA	NA
A0A4Y9ZPA4	NA	15.1905	NA	NA	NA	NA
A0A4Z0A424	NA	16.6523	NA	NA	NA	NA
A0A4Y9YPZ9	NA	17.5328	NA	NA	NA	NA
A0A4Y9XV09	NA	16.5777	NA	NA	NA	NA
A0A4Y9Y641	NA	18.5378	NA	NA	NA	NA
A0A4Y9XTT1	NA	14.9689	NA	NA	NA	NA
A0A4Y9YR82	NA	18.7225	NA	NA	NA	NA
A0A4Y9ZUZ4	NA	18.2381	NA	NA	NA	NA
A0A4Y9ZKK9	NA	16.9005	NA	NA	NA	NA
A0A4Y9ZR91	NA	19.4683	NA	NA	NA	NA
A0A4Y9YLK1	NA	16.9691	NA	NA	NA	NA
A0A4Z0A2X6	NA	19.1774	NA	NA	NA	NA
A0A5B1RBP8	NA	18.363	NA	NA	NA	NA
A0A4Y9XZA9	NA	18.6666	NA	NA	NA	NA
A0A5B1QI19	NA	17.001	NA	NA	NA	NA
A0A4Y9XQP2	NA	17.0175	NA	NA	NA	NA
A0A4Y9ZIJ9	NA	16.231	NA	NA	NA	NA
A0A4Y9YVW6	NA	16.6519	NA	NA	NA	NA
A0A4Y9Z824	NA	21.4225	NA	NA	NA	NA
A0A4Y9YW40	NA	18.1808	NA	NA	NA	NA
A0A5B1RA66	NA	15.788	NA	NA	NA	NA
A0A4Y9XSL0	NA	18.4752	NA	NA	NA	NA
A0A4Z0A689	NA	17.6974	NA	NA	NA	NA
A0A4Y9Y0J9	NA	19.1724	NA	NA	NA	NA
A0A5B1QGH4;A0A4Y9ZB63	NA	15.8631	NA	NA	NA	NA
A0A4Y9ZHZ8	NA	21.1393	NA	NA	NA	NA
A0A5B1QKY0	NA	17.8055	NA	NA	NA	NA
A0A5B1QVM4	NA	17.1414	NA	NA	NA	NA
A0A4Y9YEG4	NA	18.0576	NA	NA	NA	NA
A0A4Z0A7M6	NA	17.6398	NA	NA	NA	NA
A0A5B1R3Z1	NA	17.5151	NA	NA	NA	NA
A0A5B1QGX9	NA	17.4142	NA	NA	NA	NA
A0A4Y9ZVU9	NA	14.9758	NA	NA	NA	NA
A0A5B1R9E5	NA	16.9529	NA	NA	NA	NA
A0A4Z0A5E5	NA	20.8616	NA	NA	NA	NA
A0A5B1QL98	NA	17.7537	NA	NA	NA	NA
A0A4Y9ZQM6	NA	15.8257	NA	NA	NA	NA
A0A4Z0ABE3	NA	16.2374	NA	NA	NA	NA
A0A4Z0A339	NA	16.6962	NA	NA	NA	NA
A0A5B1R1L3	NA	20.2324	NA	NA	NA	NA
A0A4Y9YT41	NA	15.1546	NA	NA	NA	NA
A0A4Z0A7Q4;A0A4Y9ZQQ0	NA	17.1165	NA	NA	NA	NA
A0A5B1QN77	NA	17.2694	NA	NA	NA	NA
A0A4Y9ZMY2	NA	15.3927	NA	NA	NA	NA
A0A4Y9ZM21	NA	20.0578	NA	NA	NA	NA
A0A4Y9Z6Y4	NA	16.5875	NA	NA	NA	NA
A0A4Y9XL99	NA	18.1422	NA	NA	NA	NA
A0A4Y9ZD64	NA	15.6412	NA	NA	NA	NA
A0A5B1R5A8	NA	16.4247	NA	NA	NA	NA
A0A4Y9XTM5	NA	16.8442	NA	NA	NA	NA
A0A5B1RB05	NA	16.1563	NA	NA	NA	NA
[truncated: 2,620 more rows]

## Sheet: S2
Table S2. DEPs identified in the GR vs CT comparison
	logFC	AveExpr	t	P.Value	adj.P.Val	B
A0A4Y9ZT45	-7.90923	21.3363	-23.0166	7.87e-12	8.21e-09	16.9836
A0A4Y9ZJX1	10.2077	20.0663	27.4362	2.24e-11	1.17e-08	15.6395
A0A5B1QDY8	-5.32337	18.1375	-19.5085	6.24e-11	2.17e-08	15.2451
A0A4Y9YE64;A0A5B1QLV8	5.04476	18.2998	18.0891	1.6e-10	4.16e-08	14.4188
A0A5B1QI71	-9.05885	16.293	-17.4116	2.56e-10	5.34e-08	13.995
A0A4Z0A911	-3.37449	19.5177	-16.3097	5.74e-10	9.48e-08	13.2607
A0A5B1REN9;A0A5B1RD49	4.51296	17.588	16.1725	6.37e-10	9.48e-08	13.1652
A0A4Y9XNL0	5.25419	17.1292	15.8874	7.92e-10	1.03e-07	12.9635
A0A4Y9YTQ4	-6.75824	17.7359	-26.1945	1.07e-09	1.24e-07	12.1573
A0A4Y9YVA7;A0A5B1QC90	-5.56602	19.126	-15.1787	1.38e-09	1.4e-07	12.4435
A0A4Y9XZ85	5.80448	19.5207	18.511	1.48e-09	1.4e-07	12.3256
A0A4Y9Z9V4;A0A5B1QRQ5	4.76453	17.0688	14.725	2.01e-09	1.63e-07	12.0957
A0A4Y9ZQ67	-6.16135	16.9124	-14.7068	2.04e-09	1.63e-07	12.0815
A0A4Y9YZ46	-5.21324	17.8602	-14.0598	3.52e-09	2.45e-07	11.5637
A0A5B1REX3	5.45882	18.3725	14.0584	3.52e-09	2.45e-07	11.5626
A0A4Y9Z8P9;A0A5B1QGH7	-3.96434	17.0384	-13.9054	4.02e-09	2.62e-07	11.4363
A0A4Y9XRE6	8.04629	16.0292	21.9686	4.97e-09	2.98e-07	11.0308
A0A4Y9ZHL8	5.8456	17.7134	21.8874	5.13e-09	2.98e-07	11.0057
A0A5B1QAE7	3.80444	16.642	13.3956	6.31e-09	3.42e-07	11.0044
A0A5B1QMT2;A0A4Y9Y124	5.12589	17.687	15.987	6.88e-09	3.42e-07	10.9529
A0A5B1QT03	-3.62924	17.1704	-15.9849	6.89e-09	3.42e-07	10.9516
A0A4Y9XK17	4.85422	17.8084	20.6355	8.57e-09	3.96e-07	10.6008
A0A5B1RFL9	-4.49447	17.2697	-15.6266	8.73e-09	3.96e-07	10.7347
A0A4Y9ZW10	-3.63444	18.173	-12.8786	1.01e-08	4.4e-07	10.5483
A0A5B1QCN3	-4.60738	16.6232	-14.8922	1.44e-08	6.01e-07	10.2707
A0A4Z0A8E8	-6.82416	15.2096	-19.1681	1.63e-08	6.43e-07	10.0766
A0A5B1R1M5	-4.93631	19.1492	-14.6748	1.68e-08	6.43e-07	10.1281
A0A4Y9YPD5;A0A5B1R1Q3	5.14673	16.6094	14.6112	1.76e-08	6.43e-07	10.0859
A0A5B1QTH4	-4.80027	16.8972	-14.573	1.8e-08	6.43e-07	10.0605
A0A5B1R306	-5.29258	17.477	-18.8796	1.85e-08	6.43e-07	9.96659
A0A4Y9ZLE6	-4.08561	16.7981	-12.213	1.91e-08	6.43e-07	9.93222
A0A5B1RE45	5.73658	16.5732	11.9898	2.38e-08	7.75e-07	9.71797
A0A5B1QBS3	2.97972	18.4772	11.9571	2.46e-08	7.77e-07	9.68628
A0A4Y9XYU2	-2.87185	15.9047	-14.0557	2.62e-08	8.05e-07	9.70819
A0A4Y9ZR78	-3.91229	17.8027	-11.8466	2.74e-08	8.17e-07	9.57845
A0A4Z0ABH4	4.08491	16.7202	13.9045	2.93e-08	8.49e-07	9.60236
A0A4Y9ZKD1	-2.90982	17.2499	-11.754	3.01e-08	8.49e-07	9.48733
A0A5B1QFH3	4.48263	16.2804	17.6368	3.34e-08	9.1e-07	9.46427
A0A4Y9XLV6	-3.68389	17.645	-13.7064	3.4e-08	9.1e-07	9.4618
A0A4Y9ZKV8;A0A4Z0A599	3.93573	18.5969	13.5887	3.72e-08	9.69e-07	9.37718
A0A4Z0A8L9	5.60534	17.9751	11.426	4.2e-08	1.07e-06	9.15882
A0A4Z0A944	-2.90035	18.0074	-11.3717	4.45e-08	1.1e-06	9.10355
A0A4Y9ZIZ4	3.30434	17.3047	11.355	4.52e-08	1.1e-06	9.08648
A0A4Y9YAG3;A0A5B1RA72	-5.25464	17.9441	-16.9702	4.66e-08	1.1e-06	9.17419
A0A4Y9ZF07;A0A5B1QAZ1	4.66741	16.9018	16.7532	5.2e-08	1.21e-06	9.07648
A0A4Y9ZS72	-3.66548	17.5159	-11.1369	5.68e-08	1.27e-06	8.86157
A0A4Y9ZDN8;A0A5B1QYY0	4.33953	17.1656	11.1298	5.73e-08	1.27e-06	8.85421
A0A5B1RBJ7	4.57616	16.9667	12.9625	6.04e-08	1.31e-06	8.9128
A0A4Z0A7M6	3.88523	17.6398	12.8815	6.44e-08	1.37e-06	8.85089
A0A5B1R1R2	4.46972	17.0338	16.018	7.65e-08	1.6e-06	8.73238
A0A4Y9ZCZ7	-3.77728	20.2525	-10.8094	8.06e-08	1.65e-06	8.51583
A0A4Y9ZYE2	4.4217	19.3736	12.4269	9.29e-08	1.86e-06	8.49564
A0A5B1QTC8	-3.00888	17.1028	-10.6598	9.48e-08	1.87e-06	8.35467
A0A5B1RCH3	3.86409	16.6312	10.5272	1.1e-07	2.09e-06	8.21007
A0A4Y9XNP5	-5.9374	17.2774	-15.3481	1.1e-07	2.09e-06	8.40048
A0A4Y9ZIH7	4.28858	17.5264	10.5043	1.12e-07	2.09e-06	8.18488
A0A4Y9YQF1	5.04725	16.5575	12.1345	1.18e-07	2.13e-06	8.25972
A0A4Z0AD47	-4.72949	15.5444	-15.2191	1.19e-07	2.13e-06	8.33443
A0A4Z0A4S9	-3.38046	16.3491	-10.3767	1.3e-07	2.29e-06	8.04388
A0A4Y9ZYQ5	-4.2233	17.2472	-11.9176	1.42e-07	2.47e-06	8.08088
A0A4Y9Z6J8	4.05644	16.8801	11.8031	1.57e-07	2.68e-06	7.98499
A0A5B1QC04	-3.75082	16.5664	-11.6718	1.76e-07	2.95e-06	7.87394
A0A5B1R9R2	3.26162	17.4609	11.5601	1.94e-07	3.18e-06	7.77843
A0A5B1QXF8	3.67668	16.3821	10.0137	1.95e-07	3.18e-06	7.63384
A0A4Y9YIT1	3.80785	18.4458	9.95487	2.09e-07	3.35e-06	7.5662
A0A4Y9Z9G0	2.15145	18.009	9.85566	2.34e-07	3.7e-06	7.45124
A0A5B1QQU9	-6.58539	16.374	-19.8074	2.64e-07	4.1e-06	7.49695
A0A5B1R3W2	-4.17846	17.0485	-13.8124	2.71e-07	4.12e-06	7.56583
A0A5B1QNV8	3.68954	15.8908	13.8067	2.72e-07	4.12e-06	7.5625
A0A4Z0A8P7	3.56154	18.517	11.0266	3.11e-07	4.64e-06	7.30896
A0A5B1R2E9	4.17215	17.0812	9.5503	3.36e-07	4.87e-06	7.09098
A0A5B1QB70	2.92956	15.5921	9.54886	3.36e-07	4.87e-06	7.08926
A0A4Z0ABY6	-3.42249	17.7109	-9.502	3.56e-07	5.08e-06	7.03309
A0A5B1R0U8	4.17538	14.9921	13.3042	3.73e-07	5.19e-06	7.26452
A0A4Z0AAN3	4.76976	16.52	13.3018	3.74e-07	5.19e-06	7.26305
A0A5B1QHC0	-2.72277	17.4655	-10.814	3.79e-07	5.19e-06	7.1155
A0A4Y9YXZ1	4.48838	16.3306	10.7491	4.02e-07	5.45e-06	7.05568
A0A5B1QG60	3.50589	15.2045	10.7249	4.11e-07	5.47e-06	7.03333
A0A4Y9XNU8;A0A4Y9YT07	-7.27127	17.1357	-9.37496	4.14e-07	5.47e-06	6.87961
A0A4Y9ZHX4	-5.33756	16.8534	-13.03	4.45e-07	5.78e-06	7.09627
A0A5B1QF60	-5.8325	17.8299	-10.6236	4.52e-07	5.78e-06	6.93906
A0A5B1RDX1	-3.94148	16.5197	-10.6176	4.55e-07	5.78e-06	6.93346
A0A4Y9YEH2	3.84135	17.4147	10.4954	5.1e-07	6.41e-06	6.81853
A0A4Y9XSL0	4.88192	18.4752	17.8872	5.24e-07	6.48e-06	6.9402
A0A4Z0A8S4	2.89058	17.7982	10.4514	5.32e-07	6.48e-06	6.77675
A0A5B1REG7	-4.13641	17.7116	-10.4402	5.38e-07	6.48e-06	6.76617
A0A4Z0A1J4	4.00273	16.2223	10.4347	5.41e-07	6.48e-06	6.76088
A0A5B1R0D5;A0A4Y9Y0G8	5.05299	17.9225	17.7533	5.51e-07	6.54e-06	6.89798
A0A5B1QJR9	-2.89772	16.7817	-9.09712	5.82e-07	6.82e-06	6.53776
A0A4Y9ZVZ8	-5.02504	18.4344	-17.3415	6.46e-07	7.48e-06	6.76521
A0A4Y9XT92	3.25591	20.1258	12.4498	6.53e-07	7.49e-06	6.7264
A0A5B1QIA5;A0A4Y9YK92	-3.3896	17.5877	-8.9244	7.21e-07	8.18e-06	6.32086
A0A4Y9XLQ7	2.42039	17.2867	10.0727	7.67e-07	8.6e-06	6.41067
A0A5B1R923	4.3911	16.9972	10.0323	7.98e-07	8.86e-06	6.37085
A0A4Y9ZMY3	2.84228	16.7787	8.80141	8.42e-07	9.23e-06	6.16432
A0A5B1RAB0	3.91243	17.1197	9.96891	8.5e-07	9.23e-06	6.3081
A0A4Y9YB62	-4.29527	15.028	-12.0399	8.66e-07	9.31e-06	6.4531
A0A4Y9YSA4	-4.72724	18.606	-8.74361	9.06e-07	9.64e-06	6.09014
A0A5B1QWD3	4.68671	18.3027	11.9459	9.25e-07	9.74e-06	6.38893
A0A4Y9ZD07	5.0092	20.6877	16.41	9.35e-07	9.74e-06	6.44721
A0A5B1QBM5	4.42381	17.7316	9.86363	9.43e-07	9.74e-06	6.20299
A0A4Y9Z7Y8;A0A4Y9Y7L7;A0A5B1QSB4;A0A4Y9XYW6	2.92513	17.9235	8.68015	9.83e-07	1e-05	6.00825
A0A4Y9ZBS1	2.90367	17.2475	8.67185	9.93e-07	1.01e-05	5.99749
A0A4Z0A5L9	3.89442	18.3121	9.76533	1.04e-06	1.04e-05	6.10392
A0A4Y9ZMV1;A0A4Y9ZG58	-3.13935	17.4899	-9.68525	1.13e-06	1.12e-05	6.02252
A0A4Y9ZNH2	6.38037	17.5472	15.8737	1.17e-06	1.15e-05	6.25223
A0A4Y9ZTT8	6.56755	17.2824	8.51306	1.22e-06	1.19e-05	5.79032
A0A5B1QTY7	-3.56284	19.439	-11.5385	1.24e-06	1.19e-05	6.10439
A0A5B1QWT5	-3.41146	16.2865	-11.3835	1.38e-06	1.32e-05	5.99327
A0A4Y9ZCZ6	-5.21852	15.4923	-11.301	1.47e-06	1.39e-05	5.93341
A0A4Y9ZIR8	-2.56261	19.3151	-8.34856	1.51e-06	1.42e-05	5.57248
A0A4Y9YZE8	-2.96832	17.8177	-9.36686	1.57e-06	1.46e-05	5.69268
A0A5B1QPC4	2.51722	17.2513	8.30921	1.59e-06	1.47e-05	5.51988
A0A4Y9Y1G7;A0A5B1QZB2	3.70283	16.0207	11.0947	1.71e-06	1.57e-05	5.78176
A0A5B1R4V4	-2.19906	16.9052	-9.2473	1.77e-06	1.61e-05	5.56621
A0A5B1R0D9	-4.28289	17.9797	-8.20876	1.82e-06	1.63e-05	5.38474
A0A5B1QZU3	-3.30625	17.8614	-11.0026	1.84e-06	1.64e-05	5.71308
A0A4Y9ZW22	-3.74291	17.6006	-14.8136	1.85e-06	1.64e-05	5.83865
A0A4Y9ZHU4	-2.10042	19.2212	-8.15313	1.96e-06	1.72e-05	5.30936
A0A4Y9ZCA6	3.3331	16.3494	10.8779	2.02e-06	1.76e-05	5.61915
A0A4Y9ZSD9	-4.40729	17.8638	-14.5774	2.06e-06	1.78e-05	5.74099
A0A4Y9YW54	2.64964	17.256	10.8121	2.12e-06	1.82e-05	5.56911
A0A5B1R886	4.54135	18.6223	14.4718	2.17e-06	1.84e-05	5.69669
A0A5B1Q918	-3.35278	18.0494	-10.6768	2.36e-06	1.98e-05	5.46527
A0A4Y9XZK0	-2.79889	17.4533	-8.97306	2.38e-06	1.98e-05	5.27055
A0A5B1QKK6	-4.55458	15.2053	-7.9584	2.55e-06	2.11e-05	5.04241
A0A5B1QVA0	2.67374	17.524	10.5049	2.7e-06	2.21e-05	5.33123
A0A5B1QIM7;A0A4Y9ZEQ7	-2.93099	17.0774	-10.4381	2.84e-06	2.31e-05	5.27861
A0A4Y9Z4J0	2.72634	17.516	8.75484	3.01e-06	2.42e-05	5.02959
A0A5B1QS57	2.64237	17.3919	10.3623	3.02e-06	2.42e-05	5.21845
A0A5B1QFW9	5.20651	16.6695	8.7124	3.16e-06	2.51e-05	4.98214
A0A5B1QUG0	2.52814	17.2344	7.78594	3.23e-06	2.55e-05	4.80193
A0A4Y9Z8Y2	-2.43414	15.4585	-8.65113	3.38e-06	2.65e-05	4.91327
A0A4Y9ZBG1	-2.98681	16.8667	-8.63724	3.43e-06	2.67e-05	4.8976
A0A5B1QD92;A0A5B1QD79	-3.01272	17.5159	-7.71587	3.55e-06	2.75e-05	4.70314
A0A5B1QH07	4.64713	14.5475	13.4072	3.6e-06	2.75e-05	5.2249
A0A4Y9ZD80	-4.09889	18.2573	-8.58477	3.64e-06	2.75e-05	4.83821
A0A4Y9YZH1;A0A5B1QPU1	-3.50155	16.3423	-7.6981	3.64e-06	2.75e-05	4.67797
A0A5B1RDB9	-4.11372	18.0939	-13.1828	4.03e-06	3.02e-05	5.11931
A0A4Y9YSF9	5.0645	18.7529	7.5911	4.23e-06	3.15e-05	4.52561
A0A4Z0A3B1	-4.56932	16.5647	-9.93782	4.25e-06	3.15e-05	4.8729
A0A5B1QNS7	-3.86532	16.7472	-13.0447	4.32e-06	3.17e-05	5.05323
A0A5B1RDT4	3.4809	17.0978	13.0238	4.36e-06	3.18e-05	5.04312
A0A5B1R871	3.12414	18.0962	8.41572	4.4e-06	3.18e-05	4.6448
A0A4Y9Y6S5	2.65812	17.6204	9.88162	4.46e-06	3.21e-05	4.82605
A0A4Y9YWA8	-3.02396	17.1442	-7.51826	4.69e-06	3.32e-05	4.42102
A0A4Y9XL39	3.58894	17.4841	12.8718	4.72e-06	3.32e-05	4.96923
A0A4Y9XSI7	-2.66635	18.2484	-8.35353	4.72e-06	3.32e-05	4.57282
A0A4Y9ZUX4	3.20816	16.214	12.7591	5e-06	3.5e-05	4.91373
A0A4Y9YVB7	-3.15574	16.6964	-8.28252	5.11e-06	3.54e-05	4.4901
A0A5B1R8E4;A0A5B1RBP2	3.55993	17.1378	12.712	5.12e-06	3.54e-05	4.89034
A0A5B1QZR0	2.16635	16.8006	8.2153	5.53e-06	3.79e-05	4.41126
A0A5B1QEB4	-5.64288	14.9354	-12.4664	5.83e-06	3.97e-05	4.76672
A0A4Y9Y6U3	-3.59441	17.5399	-9.52771	6e-06	4.07e-05	4.52486
A0A4Z0A5X2	-2.42439	17.8158	-8.10562	6.27e-06	4.22e-05	4.28148
A0A4Y9Y7W7	-1.939	16.9468	-8.07932	6.47e-06	4.33e-05	4.25014
A0A4Y9Y3I0	4.42181	15.2041	9.38015	6.81e-06	4.53e-05	4.39605
A0A4Y9ZU10	1.83846	16.6061	7.2284	7.1e-06	4.69e-05	3.99776
A0A5B1QRH5;A0A4Y9YV74	-3.07668	17.3035	-7.19529	7.45e-06	4.89e-05	3.94869
A0A4Y9ZFD4	-5.81158	19.4978	-7.18614	7.55e-06	4.92e-05	3.93511
A0A4Y9ZPF6	3.25678	16.4476	9.18083	8.11e-06	5.25e-05	4.21894
A0A5B1Q8Y3	2.3436	18.5137	9.0979	8.73e-06	5.62e-05	4.14418
A0A4Y9YS76	3.00344	15.7124	7.78973	9.11e-06	5.8e-05	3.89968
A0A4Y9ZZB8	3.68591	17.3474	9.0403	9.19e-06	5.8e-05	4.09186
A0A4Y9Z8R0	2.57018	16.722	7.78126	9.2e-06	5.8e-05	3.88927
A0A4Y9YF82	4.13822	17.22	7.04913	9.23e-06	5.8e-05	3.73027
A0A5B1QMJ0	-3.76958	17.7328	-7.01299	9.74e-06	6.07e-05	3.67582
A0A4Y9ZNJ0	-3.65282	16.9907	-7.73092	9.78e-06	6.07e-05	3.82725
A0A4Y9ZHV8	4.12112	15.7381	8.93327	1.01e-05	6.24e-05	3.99383
A0A4Y9XVM8	-3.46256	16.5486	-8.92652	1.02e-05	6.24e-05	3.98761
A0A4Y9ZKX3	2.52151	15.0735	7.67921	1.04e-05	6.35e-05	3.76322
A0A5B1QLV3	5.06931	15.796	6.96281	1.05e-05	6.36e-05	3.59989
A0A4Y9XS04	1.81211	17.5873	7.66468	1.06e-05	6.39e-05	3.74517
A0A5B1QVT9	-3.20519	16.2617	-7.65268	1.07e-05	6.44e-05	3.73024
A0A4Y9ZFX3	-3.1422	15.7484	-11.3458	1.08e-05	6.45e-05	4.16307
A0A4Y9XJD6;A0A5B1R2S7	4.40499	17.4845	6.93736	1.09e-05	6.45e-05	3.56126
A0A5B1QKY1	-5.7293	16.2528	-6.88064	1.19e-05	6.98e-05	3.47482
A0A5B1R4Z0	2.62466	16.3434	8.74185	1.2e-05	7.03e-05	3.81574
A0A4Z0A9X3	3.45879	17.555	7.55809	1.21e-05	7.03e-05	3.61194
A0A5B1RBE0	3.40981	18.31	11.147	1.21e-05	7.04e-05	4.04873
A0A5B1QP39	-3.80766	18.0821	-8.66567	1.29e-05	7.44e-05	3.74388
A0A4Y9XLE6	2.0691	21.1036	6.8173	1.3e-05	7.47e-05	3.37778
A0A5B1QRI7	2.43622	19.6195	6.80554	1.33e-05	7.56e-05	3.3597
A0A5B1QDU3;A0A4Y9YG27	4.46994	16.886	8.60492	1.37e-05	7.74e-05	3.68614
A0A4Y9YZH6	-4.98603	19.125	-6.7726	1.39e-05	7.86e-05	3.30895
A0A4Y9ZG32	3.57371	17.2661	10.8797	1.42e-05	7.98e-05	3.89124
A0A4Z0A075	-2.78438	16.9911	-8.53353	1.46e-05	8.14e-05	3.61783
A0A4Y9XXM5	2.05564	18.0835	6.73797	1.47e-05	8.15e-05	3.25543
A0A5B1R7R8	2.56898	18.628	8.46092	1.56e-05	8.62e-05	3.54781
A0A5B1R5P6	3.25087	17.3982	10.6757	1.61e-05	8.84e-05	3.76808
A0A5B1R9I8	2.73671	18.2707	10.6627	1.62e-05	8.86e-05	3.76012
A0A4Y9Y9Z7	-2.52238	17.664	-8.30112	1.82e-05	9.88e-05	3.39181
A0A4Y9YWT2	3.29125	16.1514	6.57497	1.88e-05	0.000101798	3.00128
A0A5B1QGS6;A0A4Y9Z7G7	3.62196	17.1131	6.41986	2.39e-05	0.000128734	2.75592
A0A4Y9ZY36	-3.25284	17.6334	-10.0105	2.44e-05	0.000130534	3.34762
A0A5B1QUN7	2.59217	17.9229	6.40436	2.45e-05	0.000130534	2.73122
A0A4Y9ZQN8;A0A5B1QX51	2.21668	15.9657	6.95676	2.57e-05	0.000136197	2.83294
A0A4Y9XPM5	-2.30652	16.8211	-7.92189	2.63e-05	0.000138574	3.01075
A0A4Y9ZP45	-4.56173	18.347	-6.92024	2.7e-05	0.000141375	2.7841
A0A4Y9YHH1	2.59507	17.3757	7.88173	2.74e-05	0.000142775	2.96947
A0A4Y9YLB8;A0A5B1Q8S6	6.74099	15.9297	7.83968	2.86e-05	0.000148153	2.92607
A0A4Y9YUP2	-4.19329	17.5262	-6.26793	3.04e-05	0.000156887	2.51229
A0A5B1R152	2.24526	17.4671	6.8238	3.06e-05	0.000157204	2.65424
A0A4Z0A764	2.46546	16.528	7.73841	3.16e-05	0.000161616	2.8207
A0A4Z0A8C9	2.28841	16.9632	6.22837	3.23e-05	0.000164567	2.44831
A0A4Y9XTE4	-2.85155	16.4964	-7.66585	3.4e-05	0.000172265	2.7445
A0A4Z0A6Y9	-2.02813	20.8833	-6.15453	3.64e-05	0.000183263	2.3283
A0A4Y9ZFZ5	3.66845	17.7867	9.38477	3.7e-05	0.000185712	2.92377
A0A4Y9Z332	2.6076	14.7818	7.49463	4.06e-05	0.00020189	2.56227
A0A5B1QJQ6	-2.36011	16.1437	-6.60962	4.06e-05	0.00020189	2.36131
A0A4Y9Y2T3	1.86702	16.7391	6.60318	4.1e-05	0.000202675	2.35241
A0A5B1QCR4	-3.50794	16.7564	-6.03092	4.43e-05	0.000218137	2.12566
A0A5B1QL08	1.89215	18.3909	5.99835	4.67e-05	0.000228092	2.0719
A0A5B1QVY2	3.1106	15.1474	9.044	4.69e-05	0.000228092	2.68037
A0A4Y9ZSI0	2.14234	16.4652	5.99456	4.7e-05	0.000228092	2.06563
A0A5B1QIF8	-1.87079	17.8313	-5.98377	4.78e-05	0.000229092	2.04779
A0A5B1RCA7	-1.6906	17.0613	-6.48823	4.79e-05	0.000229092	2.19247
A0A4Y9ZUD4;A0A4Y9ZJ81	5.35015	18.2893	6.48812	4.79e-05	0.000229092	2.19232
A0A4Y9YW40	2.74548	18.1808	8.98709	4.89e-05	0.000232675	2.63881
A0A4Y9ZW52	1.69246	17.9325	6.43139	5.17e-05	0.000245212	2.11271
A0A4Y9ZH81	-1.86269	18.1344	-5.9316	5.21e-05	0.000245642	1.96126
A0A5B1QQD9	-1.80522	14.3529	-5.92794	5.24e-05	0.000245642	1.95517
A0A5B1QFS7	-4.26282	17.0314	-6.42018	5.25e-05	0.000245642	2.09692
A0A4Y9Z8N8	1.86849	17.4384	7.22088	5.41e-05	0.000251715	2.26371
A0A5B1R7X0	-3.36896	15.3417	-5.89105	5.56e-05	0.00025783	1.89374
A0A4Y9ZDU7	-2.69634	17.89	-6.36715	5.65e-05	0.000260622	2.02201
A0A4Y9Z9G6;A0A5B1R8E2	-2.85493	15.3374	-8.74917	5.8e-05	0.000266288	2.46215
A0A4Y9YVZ8	-2.7513	16.2333	-7.1435	5.87e-05	0.000268616	2.17766
A0A4Y9XSF1	3.7694	19.0534	5.85408	5.91e-05	0.000269093	1.83198
A0A5B1QD64	-2.15621	20.1302	-8.69748	6.02e-05	0.000272893	2.42314
A0A4Y9ZS36	2.01054	17.6947	7.04045	6.56e-05	0.000296293	2.06193
A0A5B1R9N3	-2.04568	17.2363	-7.03184	6.62e-05	0.000297785	2.0522
A0A4Y9ZUN3	-2.47585	15.5639	-7.01499	6.75e-05	0.000301981	2.03314
A0A4Z0A7Z7	-3.65144	17.3797	-6.97423	7.05e-05	0.000314343	1.98687
A0A4Y9ZB25	-2.31022	18.5118	-5.7272	7.28e-05	0.000323067	1.61853
A0A4Y9YP59	-2.52905	16.9218	-6.89501	7.69e-05	0.000339955	1.89634
A0A4Y9YH88	2.39943	15.8206	6.13189	7.83e-05	0.000344469	1.68488
A0A4Z0A322	-2.56448	16.9942	-6.08048	8.41e-05	0.000368751	1.61017
A0A4Z0A293	1.89901	18.3374	6.06516	8.6e-05	0.000374203	1.58783
A0A4Y9ZZ87	-3.34279	16.3126	-6.79309	8.61e-05	0.000374203	1.77867
A0A5B1QPW1	-2.33284	17.4418	-5.61252	8.81e-05	0.000380425	1.42366
A0A4Y9ZQM9	4.93625	18.4005	8.18593	8.83e-05	0.000380425	2.02428
A0A5B1QF40	2.40761	15.2537	6.74111	9.12e-05	0.000391292	1.71816
A0A5B1RG25	-3.23111	17.3657	-6.02094	9.15e-05	0.000391292	1.52315
A0A4Y9ZP82	2.95933	15.8935	6.69258	9.63e-05	0.000410172	1.66135
A0A4Y9XUJ9	1.67768	16.8509	5.9565	0.000100329	0.00042489	1.42842
A0A4Z0A5H0	2.04025	16.9843	6.65408	0.000100621	0.00042489	1.61604
A0A5B1QZP6;A0A4Y9YUU3	2.23519	18.4603	5.94549	0.00010192	0.00042864	1.41216
A0A4Y9Z9Y4	-4.47198	18.8918	-5.90348	0.000108239	0.000453386	1.35001
A0A4Y9ZCH2	4.05565	16.8463	5.46028	0.000113738	0.000474515	1.16216
A0A4Z0ACW2	3.41797	18.743	5.86285	0.000114749	0.000476521	1.28966
A0A5B1R462	-1.87352	16.2244	-5.8589	0.000115405	0.000476521	1.28377
A0A5B1QWQ2	-1.63303	17.3529	-6.53201	0.000115589	0.000476521	1.47114
A0A4Z0A9M4	1.77794	16.8347	5.83996	0.000118601	0.00048701	1.25555
A0A4Y9Y1Q4	1.93915	18.1251	5.42781	0.000120165	0.000491499	1.10597
A0A4Y9ZET1	5.52168	17.8674	6.4826	0.000122326	0.000498383	1.41193
A0A4Y9ZFH7	-2.00576	15.4043	-6.47808	0.000122964	0.000498512	1.40649
A0A4Z0A679	2.45834	16.5129	5.41256	0.000123314	0.000498512	1.07954
A0A5B1QNQ9	-2.42575	16.995	-7.74296	0.00012504	0.000503538	1.65914
A0A4Z0A4T0	-1.68169	16.5807	-6.44725	0.00012741	0.000511109	1.36935
A0A5B1QBZ3	1.8391	16.0952	6.40519	0.000133759	0.000534523	1.3185
A0A4Z0A9Q3	-1.55533	17.0311	-6.31808	0.000148039	0.000589329	1.21238
A0A5B1QJ45	-2.41393	18.6941	-5.65641	0.000154946	0.000614481	0.979331
A0A4Y9ZGC0	-4.95039	18.5476	-5.25995	0.000160031	0.000632243	0.813228
A0A4Y9ZH92	1.9823	16.5924	7.40441	0.000165007	0.000649444	1.36683
A0A5B1QX45	-1.33398	17.9382	-5.2323	0.000167826	0.000658056	0.764646
A0A4Z0A338	2.35966	16.0845	5.18419	0.000182354	0.000712343	0.679863
A0A4Y9ZHQ9	1.66987	16.2741	5.97174	0.000223685	0.000870534	0.78018
A0A4Z0A835	-2.47901	13.6619	-7.02613	0.000227743	0.000879313	1.02576
A0A4Z0ABN4	3.42204	16.958	5.39604	0.000228244	0.000879313	0.579151
A0A5B1QMU1	-1.83417	17.5041	-5.39538	0.00022847	0.000879313	0.578131
A0A5B1QCW8	-2.74309	17.892	-5.39175	0.000229725	0.000880893	0.572473
A0A4Z0A8Q3	1.54812	17.5877	5.93828	0.000232977	0.000888956	0.737532
A0A4Y9ZEQ5	1.40546	16.8912	5.93507	0.00023389	0.000888956	0.733432
A0A4Z0A230	2.61109	15.7824	6.99315	0.000234384	0.000888956	0.995268
A0A4Z0A195	-1.82396	16.3486	-5.92871	0.000235711	0.000890748	0.725307
A0A4Y9ZZZ3	2.66	16.5691	6.97279	0.000238591	0.000898377	0.97639
A0A4Y9YGG1	2.97216	16.506	5.02708	0.000239665	0.000899173	0.40092
A0A4Y9ZIP5	1.93558	16.4009	5.35412	0.00024315	0.000908981	0.513807
A0A4Y9XZM0;A0A5B1QLV4	-3.34915	17.2113	-5.89446	0.000245787	0.000915555	0.681443
A0A4Y9XNM3	2.57601	17.1929	5.30288	0.000262787	0.000975397	0.433599
A0A4Y9ZCQ9	-2.31731	14.4721	-6.85711	0.000264181	0.000977096	0.868192
A0A4Y9YUL0	-2.78601	17.9319	-6.84236	0.000267663	0.000986477	0.854277
A0A4Y9Y1V8	2.60833	17.714	6.83446	0.000269547	0.000989922	0.846822
A0A4Y9Z8A3	3.16305	16.6846	5.21922	0.000298549	0.00109258	0.301851
A0A4Y9Z851	2.19749	17.5979	4.89729	0.000301116	0.00109813	0.16814
A0A5B1RD14	-3.87622	16.4551	-5.19677	0.000309004	0.00112297	0.266314
A0A4Y9ZWV3	2.03256	15.9759	5.17317	0.000320412	0.00116038	0.228888
A0A5B1R6Z3	-3.83505	17.1233	-5.1699	0.000322026	0.00116219	0.223703
A0A5B1QT73	-1.47023	18.6518	-4.8417	0.000332269	0.00119502	0.0678046
A0A4Y9YU64	-2.33723	16.3471	-6.50501	0.000363268	0.00130202	0.529165
A0A4Y9Z2H9	-1.40674	17.7047	-4.77779	0.000372278	0.00132975	-0.0480213
A0A4Z0A630	1.93146	18.7033	6.44855	0.000382768	0.00136255	0.473404
A0A5B1QC76	1.58426	19.319	5.04498	0.000390682	0.00138599	0.0242496
A0A4Y9Z768;A0A5B1QYB9	-2.63187	17.3802	-5.0348	0.000396923	0.00140336	0.00789783
A0A4Y9ZT81	1.26292	17.3087	5.01931	0.000406624	0.0014328	-0.0170133
A0A5B1QVW5	1.22258	17.1419	4.99462	0.000422602	0.00148409	-0.0567715
A0A5B1QK46;A0A4Y9YQ47	-1.58601	17.4704	-6.32892	0.000428103	0.00149836	0.353946
A0A5B1QBM4	5.3119	18.2964	4.68646	0.00043834	0.00152906	-0.214328
A0A5B1QPJ9	1.23172	16.9279	5.42228	0.000444779	0.00154455	0.0595892
A0A4Y9ZA72	2.84325	17.1324	4.96057	0.000445743	0.00154455	-0.111758
A0A4Y9YEG4	-1.44952	18.0576	-5.39075	0.000463253	0.00159991	0.0169118
A0A4Y9YQ02	1.55755	17.8042	4.63444	0.000481318	0.00165681	-0.309491
A0A5B1R0B5	1.53703	17.8885	4.89845	0.000491479	0.00168623	-0.212479
A0A5B1QGP7	-2.054	15.8763	-5.3301	0.000501173	0.00171385	-0.0655965
A0A4Z0A6V0	1.68676	16.5473	5.32341	0.000505555	0.00172318	-0.0747251
A0A4Y9ZCG9	1.5055	16.7219	6.13514	0.000514939	0.00174945	0.156605
A0A4Y9YSG8;A0A5B1QS27	3.74285	20.5425	4.59506	0.000516748	0.0017499	-0.381726
A0A5B1R1K5	-3.55686	17.4089	-4.8482	0.000532095	0.00179604	-0.29433
A0A4Y9ZI98	1.83635	16.9872	4.84532	0.000534531	0.00179844	-0.299037
A0A4Y9ZMZ6	-3.52292	16.0009	-4.83201	0.000545933	0.00183089	-0.32079
A0A4Y9ZT93	-3.11049	17.6182	-4.81457	0.000561257	0.00187404	-0.349317
A0A4Y9Z0M5	-2.0036	17.2975	-5.24197	0.00056239	0.00187404	-0.186445
A0A4Y9ZAT3	-1.15688	18.2211	-4.77632	0.000596479	0.0019813	-0.412029
A0A4Y9ZZT9	-2.35458	18.6233	-4.51199	0.000600634	0.00198876	-0.534619
A0A5B1R9V0	-3.58574	15.3269	-5.17423	0.000614936	0.00202968	-0.280103
A0A4Y9YYA3	1.62461	18.1624	5.14524	0.000639033	0.00210256	-0.320402
A0A5B1QN82	-2.70929	16.4024	-4.72782	0.000644524	0.00211396	-0.491821
A0A4Y9YSX9	-1.97912	16.6116	-5.90125	0.000647242	0.00211622	-0.0881051
A0A4Y9YY00	-1.63456	15.1118	-4.71538	0.000657489	0.002143	-0.512331
A0A5B1QU94	-1.92962	15.7432	-4.70034	0.000673539	0.00218848	-0.537165
A0A4Y9ZMT3;A0A4Y9ZNR1	-2.82544	17.4111	-4.43516	0.000690818	0.00223765	-0.67668
A0A4Z0A909	1.84562	16.1662	5.07552	0.000701252	0.00226442	-0.417807
A0A5B1QBV9	-2.50939	16.9348	-4.67243	0.000704427	0.00226765	-0.583328
A0A4Y9XWG4	1.89657	16.5896	4.40112	0.000735149	0.00235926	-0.739802
A0A4Z0A8C4	-1.62029	17.3973	-5.74532	0.000756566	0.00241325	-0.255315
A0A4Z0A026	1.10505	17.985	4.62709	0.000757827	0.00241325	-0.658534
A0A4Y9YFV8	-2.67414	16.5927	-4.6262	0.000758912	0.00241325	-0.660008
A0A4Y9ZEL2;A0A5B1QK03	2.61098	15.4848	4.3788	0.000765805	0.00242777	-0.78125
A0A4Y9ZVF2	1.20496	17.1663	4.60861	0.000780792	0.00246778	-0.689254
A0A5B1QFF6	-3.18845	19.0089	-4.3417	0.000819709	0.00258295	-0.850236
A0A4Y9ZXZ3	1.58091	17.9925	4.95004	0.000830353	0.00260861	-0.594916
A0A4Y9ZK84	-1.94718	15.3177	-4.93322	0.000849519	0.00266081	-0.618827
A0A5B1QZ91	4.67851	18.6321	4.31885	0.000854857	0.00266951	-0.892798
A0A4Y9Z5W8	1.76167	19.1053	5.60401	0.00087376	0.00272039	-0.409727
A0A4Y9YVQ5	3.88011	15.8192	4.53073	0.000885973	0.00275021	-0.819238
A0A4Z0A0G1	1.42046	18.6859	4.88903	0.000902194	0.00279225	-0.681859
A0A4Y9YV81	-2.33222	17.5866	-4.27294	0.000930255	0.00287058	-0.978449
A0A4Y9XNZ2	-1.65796	16.1652	-4.86324	0.00093455	0.00287533	-0.718772
A0A5B1QLZ7	1.8547	15.4011	4.82947	0.000978828	0.0030027	-0.767259
A0A4Y9YZP8	-2.98962	16.93	-4.46483	0.000986585	0.00301762	-0.929798
A0A4Y9ZXN4	-1.51824	16.2645	-4.80669	0.00100998	0.00307153	-0.800071
A0A4Y9YCD4	-1.95084	17.1712	-5.46416	0.0010101	0.00307153	-0.565283
A0A4Y9XW47	-1.52349	17.613	-5.44635	0.00102911	0.00312024	-0.585294
A0A4Z0A3D8	-1.3998	15.5616	-4.21436	0.00103653	0.00313363	-1.08799
A0A4Y9XQI7;A0A4Z0A983;A0A5B1QMX9	6.70904	17.6616	4.39997	0.0010974	0.00330807	-1.03915
A0A4Y9XJM1	-1.31506	17.016	-4.72368	0.00113279	0.00339742	-0.920225
A0A4Z0A7Y6	-1.25216	15.4755	-4.16605	0.00113356	0.00339742	-1.17853
A0A5B1QIN8	1.7555	15.5039	4.72086	0.00113725	0.0033987	-0.924335
A0A4Y9YDW2	-1.26569	16.0611	-4.71224	0.00115094	0.00342981	-0.936869
A0A4Z0A0Q0	-2.10042	17.6982	-4.70105	0.001169	0.0034737	-0.953164
A0A5B1QCW1;A0A4Y9Z517	-2.19416	16.2821	-5.30334	0.00119712	0.00354715	-0.747611
A0A4Y9ZTX2	1.51429	17.8837	4.67839	0.00120651	0.00356486	-0.986223
A0A4Y9Z7E1	1.50335	17.9697	4.33764	0.00121624	0.00358343	-1.14468
A0A5B1R0E1	2.44338	14.6571	5.27513	0.00123376	0.00362483	-0.77998
A0A4Y9ZSU2	1.75916	17.0759	5.24566	0.00127338	0.00373073	-0.813916
A0A4Y9ZM57	1.3573	16.8043	4.62836	0.00129396	0.0037804	-1.05944
A0A4Y9YAB2	1.27679	17.3395	4.62217	0.00130525	0.00380272	-1.06853
A0A4Y9YPR5	1.06785	17.376	4.29171	0.00131241	0.00381294	-1.22276
A0A5B1QM47	-1.87669	17.2167	-4.0823	0.00132454	0.00382939	-1.33592
A0A4Y9Z977;A0A5B1QFL2	1.66533	18.1318	4.0811	0.00132752	0.00382939	-1.33819
A0A5B1R506	1.63927	16.2882	4.2841	0.00132909	0.00382939	-1.23571
A0A5B1QI97	-4.70374	17.5386	-4.07814	0.00133485	0.00383539	-1.34375
A0A5B1RAU2	-1.2258	17.2751	-4.27148	0.00135726	0.00388906	-1.25721
A0A5B1RH24	1.53618	16.0095	4.25189	0.00140221	0.00400685	-1.29061
A0A4Z0A039	-1.11889	16.6121	-4.24228	0.00142483	0.00406037	-1.30702
A0A4Y9ZHC8	4.42802	16.2826	4.04001	0.00143328	0.00407218	-1.41559
A0A4Y9Y3E8	-2.10638	16.5629	-4.0387	0.00143678	0.00407218	-1.41806
A0A4Y9XQG7	-4.26393	17.0658	-4.20748	0.00151001	0.00426814	-1.36652
A0A5B1QHI9	-3.20717	15.6747	-4.00391	0.00153333	0.00432234	-1.48369
A0A4Y9ZXN7	3.27497	19.1161	4.18217	0.0015753	0.00442867	-1.40988
A0A4Y9Y2F9	2.89364	17.3924	3.98059	0.00160174	0.00449089	-1.52771
A0A5B1QDU8	2.73228	16.6369	5.01431	0.00163865	0.00458208	-1.08473
A0A5B1QCU3	1.57696	17.289	4.45562	0.00165228	0.00460783	-1.31504
A0A4Y9ZNC4	-1.81044	15.7962	-4.11738	0.00175618	0.00488452	-1.52115
A0A5B1QUR5	2.42943	14.2905	4.09233	0.00183183	0.00508139	-1.5643
A0A5B1QE28	-2.56586	17.6548	-4.0879	0.00184555	0.00510586	-1.57193
A0A5B1QNW9	-1.22319	17.7595	-4.34198	0.00194516	0.00536719	-1.48548
A0A4Y9XZL0	2.57117	15.7546	3.85196	0.00203957	0.00561286	-1.77111
A0A5B1QHX4	2.83663	17.0993	3.84722	0.00205786	0.00564828	-1.78009
A0A4Z0AAC8	1.80178	15.7847	4.01298	0.00209467	0.00573424	-1.70136
A0A4Z0A157	1.4071	17.3418	4.28078	0.00212546	0.00580329	-1.57799
A0A4Y9YTN8	-3.15349	18.3165	-3.82634	0.00214046	0.00582898	-1.81966
A0A4Z0A0W8	-2.86555	17.4945	-3.98913	0.00218111	0.00592422	-1.74266
A0A4Y9XKF2	-3.48585	17.9254	-3.78259	0.00232477	0.00629801	-1.90268
A0A4Y9ZV98;A0A4Z0A4N4	-1.11133	15.7624	-4.69777	0.00234191	0.00632801	-1.46816
A0A4Y9YB10	2.30985	18.5104	3.93958	0.00237283	0.00639499	-1.82867
A0A5B1QRI0;A0A4Y9Y1E4	-1.36546	17.0713	-4.1989	0.00239514	0.00643849	-1.70255
A0A4Y9YHM9	3.70694	17.3593	3.76454	0.00240548	0.00644965	-1.93695
A0A4Y9ZDW0	2.77109	17.6138	4.18127	0.00245784	0.00657314	-1.72948
A0A5B1QTV7	1.51713	18.0194	4.16588	0.00251404	0.00670624	-1.75304
A0A5B1QGA4	2.22378	17.5568	3.73573	0.00254019	0.00675872	-1.99165
A0A5B1QWG9	3.8969	18.3461	3.73338	0.00255154	0.00677163	-1.99613
A0A4Z0A840	-1.55984	17.5007	-4.61745	0.00256986	0.00678756	-1.56786
A0A5B1QF43;A0A4Y9ZAV6	-1.62629	20.4667	-3.89153	0.00257552	0.00678756	-1.91227
A0A4Y9ZMK3	1.79773	14.0522	3.72812	0.00257706	0.00678756	-2.00612
A0A4Z0A8S6	-4.01809	17.2224	-3.88857	0.00258861	0.0068008	-1.91743
A0A4Z0A6F6	1.21486	17.1417	3.88015	0.00262613	0.00688204	-1.9321
A0A4Y9ZAQ3	1.60891	17.4582	3.71644	0.00263473	0.00688728	-2.02832
A0A4Y9ZAM0	-1.34659	16.1435	-4.09513	0.00279047	0.00727615	-1.86168
A0A4Y9ZMK5	-1.81203	16.5475	-4.09244	0.00280159	0.00728692	-1.86582
A0A5B1QPS3	1.47107	13.1096	3.84002	0.00281287	0.00729774	-2.0021
A0A4Z0A7U7	-2.48658	16.9842	-3.68063	0.00281974	0.00729774	-2.09637
A0A5B1QCL0	1.67041	16.6887	3.83495	0.00283744	0.00732537	-2.01096
A0A5B1QNA3;A0A4Y9Y916	1.86694	16.8759	3.83119	0.00285581	0.00735459	-2.01753
A0A4Y9XS22	-1.50131	16.7556	-3.81672	0.00292758	0.00752085	-2.0428
A0A4Y9XKJ8	-2.19914	19.1924	-3.65394	0.00296623	0.00760142	-2.14711
A0A5B1QZS7	-3.24858	16.7608	-4.04921	0.00298708	0.0076219	-1.93254
A0A5B1RB74	1.48348	14.7943	3.80467	0.00298884	0.0076219	-2.06388
A0A4Y9ZSE3	3.60964	16.789	3.79579	0.00303481	0.00772025	-2.07942
A0A4Y9ZLR2	-2.86496	18.0155	-3.62405	0.00313952	0.00796719	-2.20396
A0A4Y9ZWD6	-3.00086	16.6612	-4.44126	0.003161	0.00799548	-1.78996
A0A5B1QGH6	2.63969	17.539	3.61963	0.003166	0.00799548	-2.21237
A0A5B1RDJ2	1.18513	18.0013	3.61823	0.00317445	0.00799746	-2.21503
A0A4Y9ZN20	-1.08551	18.5461	-3.61523	0.00319258	0.00802376	-2.22074
A0A5B1R3K5	1.73642	15.4629	3.59673	0.0033069	0.00829111	-2.25593
A0A5B1QWL0	-1.50156	17.2918	-3.96972	0.00336305	0.00841165	-2.05581
A0A4Y9YKW4	1.05835	19.5439	3.7257	0.0034243	0.00854436	-2.20221
A0A4Y9XXG0	3.3145	15.4595	3.67812	0.00371785	0.0092547	-2.28575
A0A4Y9Z8E7	-1.95521	17.1139	-3.67629	0.00372968	0.00926204	-2.28898
A0A4Z0A5X4	-1.58448	16.1142	-3.66882	0.0037782	0.00936023	-2.3021
A0A4Y9ZXN8	-0.95885	16.2642	-3.64937	0.00390772	0.00965818	-2.3363
A0A4Y9YRJ5	-0.989726	17.772	-3.50086	0.00396933	0.00978726	-2.43834
A0A4Y9Y8B1	-3.7382	17.5784	-3.48991	0.00405306	0.00997016	-2.45917
A0A4Z0AC35	3.97183	17.2011	3.84353	0.00406677	0.00998033	-2.25306
A0A4Y9XZS6	3.18987	17.732	3.48669	0.004078	0.00998439	-2.46528
A0A5B1RED9	-1.53127	17.6932	-3.4839	0.00409979	0.0100142	-2.4706
A0A4Y9Y333;A0A5B1R737	-1.43048	17.2071	-3.61699	0.00413361	0.0100631	-2.39329
A0A4Y9ZIY0	4.84539	18.296	3.8319	0.00413907	0.0100631	-2.27133
A0A5B1QWH6	2.44765	17.5118	3.45988	0.00429212	0.0104109	-2.5163
A0A4Y9ZDQ5	2.99432	16.9269	3.78438	0.00444892	0.0107662	-2.34615
A0A4Y9YBT0	-2.4379	16.3289	-3.78266	0.00446053	0.0107693	-2.34885
A0A4Z0A3L2	1.06523	18.5417	3.55786	0.00458149	0.0110358	-2.49751
A0A4Y9ZY46	-1.05797	17.993	-3.55537	0.00460148	0.0110584	-2.50191
A0A4Y9ZTE4	1.43058	16.7067	4.12738	0.00462346	0.0110857	-2.19727
A0A5B1QQ53	-3.15974	16.0226	-3.41854	0.00464462	0.0111109	-2.59492
A0A4Y9XZ86;A0A5B1QX72	-1.32727	17.5769	-4.11656	0.00468567	0.0111834	-2.21156
A0A4Y9ZBJ1	-1.09104	18.8975	-3.53738	0.00474806	0.0113064	-2.53365
A0A5B1RES5	1.29791	17.7921	3.73589	0.00479041	0.0113813	-2.42274
A0A5B1QCW2	1.12186	14.6407	4.04735	0.00510623	0.0121041	-2.30347
A0A4Y9ZCB8	-1.19203	19.6067	-3.36553	0.00513985	0.0121438	-2.69569
A0A5B1R4X2	-1.08306	16.8719	-3.68911	0.00514627	0.0121438	-2.49687
A0A4Y9YND2	2.12808	15.6539	3.35732	0.00522126	0.0122929	-2.7113
A0A4Y9XWU1	-1.96693	16.0159	-3.34529	0.00534279	0.0125507	-2.73416
A0A5B1QZ56	2.72708	15.825	3.64961	0.00546836	0.0127941	-2.55963
A0A4Y9Z8T2	-1.03006	17.5061	-3.4563	0.00547093	0.0127941	-2.67689
A0A5B1QXK5	2.94021	18.1282	3.64503	0.00550707	0.0128498	-2.56692
A0A4Y9YS43	1.22439	18.7935	3.62496	0.00568013	0.0132241	-2.59888
A0A5B1QBF6	1.08197	16.6964	3.61438	0.00577361	0.0134117	-2.61573
A0A4Y9ZYW0	1.49474	15.7904	3.61142	0.00580004	0.0134432	-2.62045
A0A4Y9YD78	2.47957	16.641	3.29872	0.00584064	0.0135073	-2.82258
A0A4Y9Y8J3	2.95315	15.6334	3.41682	0.00586292	0.0135288	-2.74672
A0A4Y9Y5F7	-0.836768	18.1918	-3.29183	0.00591821	0.0136262	-2.83566
A0A4Y9YFS7	-2.96361	17.1015	-3.37456	0.00631444	0.0145065	-2.8215
A0A4Y9Y5L6	-1.11342	17.4476	-3.36026	0.00647527	0.0148433	-2.84683
A0A4Y9XS97	-4.08981	16.5342	-3.2078	0.00695142	0.0158998	-2.99498
A0A4Y9XQ49;A0A5B1QYB0	-1.12334	19.1638	-3.8003	0.00698073	0.015932	-2.63719
A0A4Y9XQF2	-3.3468	15.81	-3.49034	0.0069991	0.015939	-2.8142
A0A5B1QEA2;A0A4Y9YMR6	-4.24532	17.4347	-3.30932	0.00708259	0.016094	-2.93703
A0A5B1QMA8;A0A4Y9Z5V3	2.67209	16.6099	3.47254	0.00719618	0.0163166	-2.84278
A0A4Y9XPB2	1.24191	17.0628	3.46755	0.00725246	0.0164085	-2.8508
A0A5B1QZB4	-1.46093	17.4687	-3.76381	0.00731641	0.0164996	-2.68722
A0A4Z0AC97	2.83949	16.768	3.18051	0.00732438	0.0164996	-3.04662
A0A5B1QRP3	1.45533	17.3796	3.43885	0.00758533	0.0170506	-2.89696
A0A5B1QYC7	0.717472	18.4295	3.14832	0.00779037	0.0174739	-3.10751
A0A4Y9YSN3	1.1964	18.1185	3.40898	0.00794869	0.0177907	-2.94505
A0A4Y9Z9D5	1.13231	16.0693	3.39198	0.00816371	0.0182329	-2.97247
A0A5B1R1T1	1.395	15.0725	3.22569	0.00820884	0.0182945	-3.08519
A0A5B1QHC6;A0A4Y9Y776	-0.789962	16.4225	-3.22359	0.00823939	0.0183234	-3.08892
A0A4Y9Z897	1.01052	16.527	3.21895	0.00830719	0.0184349	-3.09713
A0A5B1QLN6	-1.1663	16.4281	-3.37799	0.00834516	0.0184798	-2.99505
A0A5B1QLQ2	0.913644	21.0144	3.35976	0.00858792	0.0189768	-3.02447
A0A5B1QXC5	0.782074	17.3099	3.09634	0.00860598	0.0189768	-3.20564
A0A4Y9ZXE6	-1.0927	16.5216	-3.33818	0.00888481	0.0195503	-3.05934
A0A4Z0A005	-1.33281	18.115	-3.04727	0.00945396	0.0207589	-3.29807
A0A4Y9XM73	-1.05826	17.3356	-3.12683	0.00977813	0.0214256	-3.26029
A0A4Y9ZCK0	1.63077	18.2884	3.11608	0.00996614	0.0217918	-3.27931
A0A5B1QU24	1.44356	15.8729	3.5146	0.0101372	0.0221194	-3.03371
A0A4Y9ZB90	1.2607	17.2624	3.00485	0.0102538	0.0223272	-3.3778
A0A4Y9ZRV9	2.1817	18.862	2.99228	0.0105035	0.0228233	-3.4014
A0A5B1R326	1.74325	18.0086	3.07902	0.010643	0.0230783	-3.3449
A0A5B1RBH5	-1.02857	17.281	-3.4265	0.0114007	0.0246699	-3.1581
A0A5B1QZ88	-1.54663	16.1664	-3.17407	0.0115242	0.0248856	-3.3254
A0A5B1QHA5	2.13748	16.5606	2.94267	0.0115492	0.0248881	-3.49433
A0A5B1RD60	1.27927	17.1061	3.40919	0.0116685	0.0250933	-3.18266
A0A4Y9ZTU7	-0.953568	16.2418	-2.92005	0.0120597	0.0258812	-3.53661
A0A4Y9ZLN0	1.49925	16.5825	3.0064	0.0121074	0.0259303	-3.47328
A0A4Y9ZL88	-3.80467	17.9203	-3.13169	0.0123301	0.0263531	-3.39432
A0A4Y9ZK71	1.10075	16.8305	2.90563	0.0123967	0.0264412	-3.56354
A0A4Y9YX35;A0A5B1QE90	-4.18005	17.3383	-3.10862	0.0127933	0.0272314	-3.43187
A0A5B1QFJ7	1.4912	16.7207	2.97094	0.0128948	0.0273649	-3.53589
A0A4Y9Y2U6	0.78968	16.895	2.88446	0.0129085	0.0273649	-3.60302
A0A4Y9ZNC8	1.05873	17.704	3.28846	0.0137353	0.0290587	-3.35486
A0A5B1QCS9;A0A4Y9YV77	1.4421	16.9857	3.06027	0.0138231	0.0291852	-3.51061
A0A5B1QY83	-1.07892	16.407	-2.84447	0.0139325	0.0293476	-3.67742
A0A5B1R4M7	-1.00115	16.7535	-2.92643	0.0139563	0.0293476	-3.61436
A0A5B1R412	-3.36507	20.1717	-2.83226	0.0142609	0.0298906	-3.70009
A0A4Y9XZ68	-0.816726	18.2393	-2.91386	0.0142718	0.0298906	-3.63651
A0A5B1RCN0	1.93311	17.016	2.91199	0.0143194	0.0299302	-3.63981
A0A4Y9YAQ4	1.20261	16.5273	2.90989	0.014373	0.0299602	-3.64351
A0A4Y9ZJN2	-0.805017	16.4732	-2.90917	0.0143913	0.0299602	-3.64477
A0A5B1QMC1	-0.878823	16.8714	-3.25024	0.0144692	0.0300625	-3.40971
A0A4Y9Y2S1	2.92917	18.1221	2.81381	0.0147716	0.0306297	-3.73431
A0A5B1QJR6;A0A4Y9ZKM2	-2.70038	16.1062	-3.01336	0.014904	0.0308429	-3.58704
A0A4Z0A6N7	0.644932	17.1638	3.01213	0.0149335	0.0308429	-3.58905
A0A5B1QG67	-0.8156	17.5806	-3.01041	0.0149749	0.0308673	-3.59186
A0A4Y9YU50	-0.77368	18.57	-2.88249	0.0150905	0.0310442	-3.69172
A0A5B1R4V1	-0.883042	15.9692	-3.00183	0.0151828	0.0311726	-3.60584
A0A4Y9YVC1	1.81036	16.5231	2.7901	0.0154546	0.0316682	-3.77822
A0A4Y9YWV6	-1.39112	14.8639	-2.9851	0.015597	0.0318974	-3.63311
A0A4Y9XP63	0.745071	18.6916	2.84873	0.0160244	0.0327074	-3.75106
A0A5B1QHY2	1.35252	17.9456	2.76465	0.016222	0.033046	-3.82524
A0A4Z0A5E3	-0.801267	18.7717	-2.94478	0.0166436	0.0338387	-3.69886
A0A5B1QBY5	0.695891	16.5838	2.74901	0.016712	0.0339118	-3.85409
A0A5B1QEF1	2.34841	17.388	2.74761	0.0167566	0.0339145	-3.85667
A0A4Y9Z9J8	-2.24737	16.7296	-2.74693	0.0167784	0.0339145	-3.85793
A0A5B1QXX4	-0.942172	17.2824	-2.82054	0.0168485	0.0339903	-3.80054
A0A4Y9Y759	1.03512	18.3931	2.73858	0.0170469	0.0343241	-3.8733
A0A4Y9YD85	-0.864492	17.7404	-2.92613	0.0171517	0.0344686	-3.72927
A0A5B1QJH9	-1.10495	15.7169	-2.78262	0.0180238	0.0361516	-3.86697
A0A5B1RA66	-0.854424	15.788	-2.78072	0.018085	0.0362047	-3.87031
A0A4Y9Y4V9	2.0627	20.5414	2.69987	0.0183483	0.0366614	-3.94445
A0A4Y9XST9	-1.63399	17.0916	-2.69395	0.0185557	0.037005	-3.95531
A0A4Y9XND8	1.34578	16.9407	2.76388	0.0186347	0.0370915	-3.89976
A0A5B1QCM0	-0.816371	15.936	-2.67422	0.0192636	0.0382704	-3.99145
A0A4Y9ZVN4	3.02411	17.1628	2.73986	0.019448	0.0385633	-3.94174
A0A5B1RBT0	3.53559	15.3435	3.01068	0.0201415	0.0398626	-3.75677
A0A4Y9YMP7	-2.09332	17.4025	-2.64103	0.0205142	0.0405233	-4.05207
A0A5B1RAY7;A0A4Y9Z7X0	-4.22201	17.0505	-2.62937	0.0209722	0.0413496	-4.07332
A0A5B1R8M8	-0.95837	18.9832	-2.96918	0.0213453	0.042006	-3.81739
A0A5B1RDF9	-2.07126	19.34	-2.61366	0.0216048	0.0424366	-4.1019
A0A4Y9ZIP8	-1.70625	17.0181	-2.60755	0.0218558	0.042849	-4.113
A0A5B1QWK7	0.986344	18.82	2.60247	0.0220666	0.043181	-4.12222
A0A5B1RC75	1.46727	16.6764	2.76249	0.0223525	0.0436585	-3.99594
A0A5B1QJY5	0.934709	20.236	2.65379	0.0226618	0.0441704	-4.09156
A0A4Y9ZFM5	2.48795	17.7791	2.753	0.0226993	0.0441704	-4.01138
A0A4Y9ZQ09	0.738585	16.9332	2.64799	0.0228967	0.0444716	-4.10164
A0A5B1QQT1	1.20498	17.3638	2.64425	0.0230492	0.0446847	-4.10813
A0A5B1R2H1	0.75724	16.6576	2.62942	0.023664	0.0457913	-4.13382
A0A5B1R7E8	1.24814	14.6419	2.71655	0.0240839	0.0464875	-4.07068
A0A4Y9ZZL5	0.799322	17.6038	2.61883	0.0241129	0.0464875	-4.15216
A0A4Y9ZS45	-0.909117	15.8865	-2.71385	0.0241898	0.0465498	-4.07507
A0A5B1R9I2;A0A4Y9XZB5	-1.59288	16.6335	-2.55275	0.0242379	0.0465565	-4.21222
A0A4Y9ZBA2	1.85479	16.8934	2.54082	0.024789	0.0475275	-4.23374
A0A4Y9ZDT7	-0.743013	17.3475	-2.69168	0.0250773	0.0479919	-4.1111
A0A5B1R1B7	-1.71978	17.8132	-2.5906	0.0253513	0.0484275	-4.20096
A0A4Y9XZQ0	0.909238	17.9736	2.68095	0.0255185	0.0486577	-4.12852
A0A4Y9ZEK9	-1.89198	16.6195	-2.58221	0.0257313	0.048974	-4.21544
A0A4Y9ZHV1	2.15561	16.0101	2.66961	0.0259935	0.049383	-4.14693
A0A5B1Q8L3	-2.99823	19.0513	-2.51113	0.0262132	0.0497098	-4.28713
A0A5B1QAL9	2.64301	17.9858	2.49795	0.0268707	0.0508641	-4.31077
A0A4Y9Z8I6;A0A5B1R044	0.839422	17.677	2.64432	0.0270852	0.0511772	-4.18796
A0A5B1QV55	-1.79851	18.0996	-2.49139	0.027204	0.0513088	-4.32252
A0A4Z0A8D6;A0A4Y9ZG48;A0A4Z0A8E6	1.72992	16.8746	2.48924	0.0273141	0.0514234	-4.32637
A0A4Y9Y974	-1.16176	18.0474	-2.47836	0.0278775	0.0522518	-4.34583
A0A4Y9ZMD6	0.664167	17.7853	2.53687	0.0278841	0.0522518	-4.29351
A0A4Z0A7B0	-0.942601	19.1223	-2.47784	0.0279043	0.0522518	-4.34674
A0A4Z0AA39	2.39939	16.984	2.5345	0.0280013	0.0523393	-4.29757
A0A5B1QZE8	2.0713	17.0184	2.47315	0.0281513	0.0525256	-4.35513
A0A4Y9YN85	2.40255	17.1011	2.47023	0.0283056	0.0525801	-4.36034
A0A5B1QLX9	0.755362	16.4026	2.61692	0.0283206	0.0525801	-4.23238
A0A5B1QED3	-0.715051	18.5844	-2.46974	0.0283317	0.0525801	-4.36122
A0A5B1QFW4	-2.89658	17.5965	-2.46428	0.0286232	0.0530266	-4.37096
A0A5B1R6G2	-0.903775	16.955	-2.75142	0.0290416	0.0537064	-4.13722
A0A5B1QJC0	-1.91677	17.1607	-2.74697	0.0292264	0.0539525	-4.14377
A0A5B1QP58	-0.761301	17.2571	-2.45186	0.0292966	0.0539865	-4.39308
A0A4Y9Y376	1.3011	16.6194	2.595	0.0293494	0.0539884	-4.26787
A0A4Y9XVF9	1.50381	16.7938	2.56439	0.0308497	0.0566484	-4.31737
A0A4Y9Z9A4	1.22073	16.5088	2.47407	0.03116	0.0571175	-4.40105
A0A5B1QLG3;A0A4Y9Z014	-1.06866	21.0044	-2.41263	0.0315265	0.057688	-4.46272
A0A4Y9YVW2	0.748361	16.2898	2.5494	0.0316123	0.0577437	-4.34158
A0A4Y9YYD1	1.448	14.0289	2.39981	0.0322897	0.058878	-4.48538
A0A4Y9YIR2	0.852305	17.0392	2.39764	0.0324207	0.0590136	-4.48922
A0A4Y9Z2N8;A0A5B1R1C8	1.23263	13.7331	2.4468	0.0326971	0.0594131	-4.44752
A0A4Y9Z772	2.88486	17.5999	2.52406	0.0329448	0.0597591	-4.38246
A0A4Y9YQS0;A0A5B1R099	0.985826	17.1294	2.50957	0.0337317	0.0610802	-4.4058
A0A4Y9ZA43	1.57884	17.7841	2.4271	0.0338536	0.0611707	-4.48101
A0A5B1R8T7	1.08313	16.3398	2.42634	0.033899	0.0611707	-4.4823
A0A5B1QYB6	1.23332	19.0752	2.41942	0.0343152	0.0618149	-4.49405
A0A5B1QE94	-0.882399	16.071	-2.36423	0.0345019	0.0620439	-4.54805
A0A5B1QZL8	-0.772443	15.8935	-2.48722	0.0349829	0.0628006	-4.44178
A0A4Y9XKY3	-0.576622	17.6399	-2.46909	0.0360321	0.0645532	-4.47092
A0A4Y9YWF6	-0.576582	17.8011	-2.3909	0.036083	0.0645532	-4.54233
A0A4Z0A8A2	4.01929	15.554	2.46217	0.0364403	0.0649705	-4.48203
A0A5B1QZV4	1.09806	16.9953	2.46055	0.0365369	0.0649705	-4.48464
A0A4Y9XT65	1.33411	16.6763	2.46026	0.0365542	0.0649705	-4.4851
A0A4Y9XXM2	0.923557	17.9152	2.33296	0.0365654	0.0649705	-4.60284
A0A4Z0AAQ8	-1.69221	16.6846	-2.3304	0.0367393	0.0651685	-4.60731
A0A4Y9YHM2	-0.739396	17.7385	-2.44395	0.0375386	0.0664732	-4.51127
A0A4Y9ZLU0	-0.875221	15.4534	-2.56469	0.0379653	0.0671149	-4.41287
A0A5B1R455	-0.89659	16.9427	-2.56225	0.0380992	0.0672377	-4.41647
A0A5B1QYT3	3.29717	15.0508	2.43341	0.038189	0.0672823	-4.52816
A0A5B1R0E4	1.66201	16.3197	2.27695	0.0405571	0.0713224	-4.70021
A0A4Y9Y006	1.24025	16.0437	2.39554	0.0406189	0.0713224	-4.58874
A0A4Y9Z0A1	3.01336	15.9598	2.25995	0.0418481	0.0733573	-4.72956
A0A5B1QCE3	-0.639354	18.0126	-2.374	0.042069	0.0735976	-4.62311
A0A4Y9Z8C9	2.4805	17.3528	2.25636	0.0421264	0.0735976	-4.73576
A0A5B1QB18	0.84454	17.5366	2.30009	0.0423214	0.0738147	-4.69491
A0A5B1QVJ7	0.763546	16.8758	2.24008	0.0434069	0.0755817	-4.76376
A0A5B1R3N4	0.801084	18.3418	2.28346	0.0435716	0.075742	-4.72265
A0A5B1QJE6	-1.91893	17.713	-2.23504	0.0438106	0.0760308	-4.77241
A0A4Y9ZUM7	-0.973368	17.9569	-2.23186	0.0440678	0.07635	-4.77788
A0A5B1QCI0	1.71986	18.0059	2.34331	0.0442242	0.0764939	-4.67197
A0A4Z0A3Y6	1.61289	16.9576	2.22685	0.0444752	0.0768006	-4.78647
A0A4Y9ZL91	-1.40626	16.8693	-2.33787	0.0446172	0.0769186	-4.68061
A0A4Y9YBD4	0.821308	17.303	2.44401	0.0452136	0.0778181	-4.59104
A0A5B1QXG9	-1.34057	16.6194	-2.20187	0.0465591	0.0800019	-4.82915
A0A4Y9ZIN7	2.58332	16.5112	2.19899	0.0468058	0.0802934	-4.83407
A0A4Y9ZNN9	0.655049	20.2219	2.41225	0.0473494	0.0809794	-4.63787
A0A5B1R7M3	-1.73206	17.6723	-2.30118	0.0473609	0.0809794	-4.73879
A0A4Y9YDY5;A0A5B1QM81	-2.82319	17.8609	-2.22589	0.0481792	0.0822437	-4.81809
A0A5B1QB53	-1.39464	16.7079	-2.21859	0.0487956	0.0831599	-4.83013
A0A4Z0A682	2.49087	17.4313	2.17345	0.0490428	0.0834447	-4.87748
A0A5B1QFG6	-2.17066	16.8852	-2.17177	0.0491931	0.0835641	-4.88032
A0A4Y9Z8R8	-2.07252	15.9286	-2.2695	0.049864	0.084475	-4.78886
A0A4Y9YJX6	0.839904	16.8165	2.16405	0.0498913	0.084475	-4.8934
A0A5B1QZ15	-0.544187	17.3709	-2.18574	0.0516652	0.0873368	-4.88413
A0A4Y9Y322	0.644565	17.2218	2.2436	0.0520063	0.0877711	-4.82965
A0A4Y9YP26	0.818791	17.6013	2.13831	0.0522849	0.0880987	-4.93682
A0A4Z0A7I0	-1.96334	17.3694	-2.13571	0.0525327	0.0883735	-4.94119
A0A5B1R085	0.92753	16.2328	2.12659	0.0534099	0.0897046	-4.9565
A0A4Y9Z5R7	-1.41279	17.0109	-2.1213	0.0539253	0.0904247	-4.96538
A0A4Y9XPD5	0.555056	20.3535	2.11462	0.0545826	0.0913798	-4.97656
A0A5B1QL59	0.751895	16.8143	2.15195	0.0547836	0.0915694	-4.93934
A0A5B1R1P4;A0A4Y9Y6T0	-0.761817	17.8443	-2.30373	0.0554596	0.092551	-4.79749
A0A4Y9ZQS0	-3.74656	18.4717	-2.14004	0.0559254	0.0931793	-4.95873
A0A5B1QAS4	0.690389	16.8375	2.18085	0.0575774	0.0957787	-4.92796
A0A4Y9ZBL4	0.778045	21.432	2.17776	0.0578659	0.0961053	-4.93278
A0A4Y9YVQ2;A0A5B1QJS5;A0A4Z0A350	1.66739	16.9252	2.11098	0.0588064	0.097512	-5.00584
A0A4Y9YUQ7	0.746035	15.1492	2.16601	0.0589775	0.0976406	-4.95109
A0A4Y9XQI9	0.727693	16.3119	2.25695	0.0593814	0.0981533	-4.86606
A0A5B1QJQ1	-0.827044	19.6721	-2.10088	0.0598405	0.0987071	-5.02216
A0A5B1QHF0	2.16182	17.8511	2.15636	0.0599057	0.0987071	-4.9661
A0A4Y9YL28	3.31364	17.6781	2.05182	0.0611366	0.100576	-5.08088
A0A4Y9YMS3	-0.63304	16.0009	-2.08348	0.0616616	0.10128	-5.05018
A0A4Z0A6U0	1.90765	16.6479	2.08099	0.0619264	0.101555	-5.05419
A0A4Y9Y3N6	-1.21668	18.3838	-2.07685	0.0623692	0.102097	-5.06084
A0A4Y9Y6R0	-2.80012	16.4101	-2.07608	0.0624522	0.102097	-5.06208
A0A4Y9YGP2	2.45592	17.5393	2.03868	0.0625974	0.102174	-5.10252
A0A4Y9ZEY7	-1.8458	19.3172	-2.02688	0.0639368	0.104197	-5.12188
A0A4Y9XYN3	-0.830096	18.2265	-2.10886	0.0646863	0.105254	-5.03972
A0A4Y9Z4U7	1.26007	16.886	2.09819	0.0658099	0.106634	-5.05618
A0A4Y9ZD19;A0A5B1Q9L9	-1.46601	17.5002	-2.01013	0.0658822	0.106634	-5.14926
A0A4Y9YB99	0.480738	18.2143	2.0445	0.0659333	0.106634	-5.11261
A0A5B1QAT6	-0.896705	17.8182	-2.04441	0.0659433	0.106634	-5.11275
A0A4Y9YIX1;A0A5B1QE30	-0.74867	16.9434	-2.09481	0.0661698	0.106835	-5.06139
A0A5B1QLE8	0.529416	17.4396	2.03251	0.0673017	0.108494	-5.1317
A0A4Y9ZKR2	2.20224	16.7306	2.08031	0.067735	0.109024	-5.08371
A0A4Y9ZMZ9	-0.722777	16.6404	-2.07238	0.0686064	0.110256	-5.09589
A0A4Y9YZ75	-0.6197	16.2541	-2.01997	0.0687619	0.110336	-5.15162
A0A4Y9Y8H4	-1.66215	17.9319	-1.98464	0.0689493	0.110467	-5.19071
A0A4Y9Z8K5	-1.59986	17.8581	-1.96422	0.0715006	0.114379	-5.22373
A0A5B1QR79	-1.41612	16.9221	-2.02682	0.0738248	0.117916	-5.16558
A0A4Z0ABC1	-0.995443	17.0118	-1.94479	0.0740077	0.118028	-5.25496
A0A5B1RDU2	-0.985136	18.507	-1.94187	0.0743921	0.118459	-5.25965
A0A5B1QAM0	0.529559	22.1507	1.93822	0.0748733	0.119044	-5.26548
A0A4Y9YCG8	1.99575	16.636	1.93038	0.0759188	0.120523	-5.27802
A0A4Y9YZJ0	0.620464	16.6622	2.08775	0.0760604	0.120564	-5.11219
A0A4Y9ZDS5	0.587274	16.5907	1.94296	0.0784001	0.124084	-5.27271
A0A4Y9YTV3	-2.2622	17.6004	-1.90989	0.0787147	0.124393	-5.31065
A0A5B1R3U9	0.462923	16.7638	1.97987	0.0795986	0.1256	-5.23679
A0A4Y9ZGD4	1.25701	17.5153	1.87661	0.0834535	0.131483	-5.36322
A0A4Y9Z238	-1.25812	16.4488	-1.94161	0.0846203	0.133121	-5.29436
A0A4Z0A019	1.57335	16.4686	1.84537	0.0881369	0.138444	-5.41209
A0A4Y9Y2A0	1.24084	17.062	1.86674	0.0891605	0.139724	-5.39031
A0A4Y9Z0E2	1.30899	19.1877	1.86635	0.0892195	0.139724	-5.39091
A0A4Y9XK90	0.98737	17.0979	1.86384	0.0895963	0.140103	-5.39475
A0A5B1QBT2	0.741044	17.2315	1.8979	0.0907252	0.141656	-5.35958
A0A4Y9ZHD5	-0.656621	15.0049	-1.95638	0.0921797	0.143712	-5.30047
A0A5B1RBY6	2.02481	18.7895	1.84035	0.0931932	0.145075	-5.43048
A0A4Y9ZP43	-1.64188	17.6957	-1.87553	0.0940087	0.146127	-5.39273
A0A4Y9YGI2	-0.796294	17.5721	-1.80348	0.0947894	0.147121	-5.4769
A0A4Y9ZEI9	1.16222	18.2347	1.79607	0.0960106	0.148795	-5.48825
A0A4Y9XWZ0	0.587712	20.3154	1.78613	0.0976739	0.151148	-5.50348
A0A4Y9Z8Y5	-1.39051	18.1322	-1.78206	0.098361	0.151986	-5.50968
A0A4Y9ZXH4	-0.553061	17.2795	-1.79571	0.100396	0.154901	-5.49774
A0A5B1Q9C0	0.441443	16.2561	1.82892	0.101213	0.15593	-5.46124
A0A4Z0A1L4	-0.430003	16.6824	-1.78148	0.102796	0.158137	-5.519
A0A4Y9Y3B3	-0.662344	18.3288	-1.87626	0.103619	0.159167	-5.41367
A0A4Y9YP04	2.41955	15.8822	1.81063	0.104177	0.159789	-5.48791
A0A4Y9XPY8	-0.600539	13.5938	-1.8701	0.104553	0.160131	-5.42232
A0A4Y9XVV4;A0A5B1QVN0	1.07108	16.5247	1.74245	0.105285	0.161014	-5.56969
A0A5B1R5T0	-0.836555	17.8103	-1.74115	0.105518	0.161136	-5.57164
A0A5B1QSJ7	0.481187	20.5498	1.73293	0.107013	0.163179	-5.584
A0A4Y9ZSJ4	0.441732	17.0118	1.83292	0.110372	0.168055	-5.47429
A0A5B1R4Q4	1.37057	16.6126	1.71264	0.110777	0.168427	-5.61431
A0A4Y9ZUD9	-0.584107	18.2233	-1.82757	0.111236	0.168877	-5.48175
A0A4Z0A4E1	1.032	16.6863	1.81862	0.112693	0.170842	-5.4942
A0A5B1QQZ2	0.491767	16.8751	1.7582	0.11313	0.171255	-5.56369
A0A5B1QBF7	-0.967182	16.987	-1.71865	0.114028	0.172295	-5.61172
A0A5B1QNP6	1.67458	17.1244	1.71801	0.114147	0.172295	-5.61266
A0A4Y9Z1B7	-0.577252	17.5579	-1.71104	0.115461	0.174025	-5.62283
A0A5B1QU06	0.776818	17.0443	1.68162	0.116761	0.17573	-5.66022
A0A4Z0ABE1	0.58021	17.3316	1.6793	0.117219	0.176167	-5.66364
A0A4Y9YSN2	2.21732	16.2295	1.69805	0.117944	0.177	-5.64172
A0A5B1R382;A0A4Y9Y0U6	0.446118	18.0907	1.69519	0.118496	0.177574	-5.64586
A0A5B1RD22	-1.20058	18.1595	-1.67048	0.118978	0.178041	-5.67659
A0A4Z0A794	-2.09373	19.7324	-1.66201	0.120688	0.18034	-5.68898
A0A4Y9YXY6	-0.667997	14.7928	-1.66056	0.120983	0.180523	-5.69109
A0A5B1QYU4	-0.559701	16.5802	-1.75983	0.122737	0.182878	-5.57542
A0A4Y9YE55	1.67211	17.2717	1.64261	0.124686	0.185517	-5.7172
A0A4Y9Z6Z7	-1.45017	16.088	-1.66147	0.125196	0.18601	-5.69447
A0A5B1RF47	-0.415735	17.0239	-1.69013	0.125817	0.186668	-5.66046
A0A5B1QJ03;A0A4Y9Z8X9	1.3504	19.2614	1.63143	0.127042	0.188218	-5.73337
A0A4Y9Z5Y0	-0.994646	15.6599	-1.62919	0.12752	0.188657	-5.73661
A0A4Y9ZZL8	1.8899	15.7781	1.64792	0.127979	0.189068	-5.71382
A0A5B1QSI0	0.949748	17.1411	1.6245	0.128523	0.189603	-5.74336
A0A5B1R9J2	-1.99819	18.1524	-1.64042	0.129544	0.19084	-5.7245
A0A4Y9ZP32	1.41084	17.6411	1.62511	0.132794	0.195351	-5.74621
A0A4Y9Y513	0.87697	17.7266	1.60191	0.133452	0.196042	-5.77572
A0A4Y9ZJ90	-0.987208	17.8907	-1.59595	0.134781	0.197717	-5.78422
A0A5B1R544	-1.53568	18.2777	-1.58988	0.136143	0.199434	-5.79283
A0A4Y9ZN93	-0.486519	16.3941	-1.63654	0.136708	0.199981	-5.73529
A0A5B1QZM0	-1.19512	18.8837	-1.60524	0.137115	0.200296	-5.7742
A0A4Y9ZGX9	0.425136	18.6538	1.63162	0.137748	0.200939	-5.74208
A0A4Y9ZP23	-0.487102	17.8103	-1.67639	0.138474	0.201716	-5.68897
A0A4Z0A754	-1.81316	18.0449	-1.58834	0.140888	0.204945	-5.79783
A0A4Y9XT86	-0.489179	18.1188	-1.60934	0.142556	0.207083	-5.77277
A0A4Y9ZVH7	-0.544653	17.7354	-1.55741	0.143642	0.20837	-5.83858
A0A5B1QWG0	1.27411	16.3445	1.55588	0.144005	0.208607	-5.84072
A0A5B1QGM3	-1.13956	14.8138	-1.59921	0.14479	0.209454	-5.78664
A0A5B1RFC8	0.622497	16.0408	1.59224	0.146346	0.211408	-5.79615
A0A5B1R531	-1.86545	17.105	-1.56373	0.146546	0.211408	-5.83198
A0A4Y9Z929	-1.39419	16.4429	-1.58857	0.147172	0.212017	-5.80116
A0A4Y9ZVR7	-0.451647	15.7278	-1.56376	0.152862	0.219911	-5.83481
A0A4Z0A859	0.998858	16.0356	1.56091	0.153529	0.220565	-5.83866
A0A4Y9ZQK6	-0.895297	16.0585	-1.50352	0.15687	0.225011	-5.91308
A0A4Y9Z7R8	-0.414523	17.9585	-1.54601	0.157055	0.225011	-5.85871
A0A5B1QIH4	1.55404	16.8161	1.49498	0.159058	0.227569	-5.92472
A0A5B1QSD3	-1.71028	16.8933	-1.48381	0.16196	0.231403	-5.93988
A0A4Y9Z828	-1.15182	16.7461	-1.47824	0.163425	0.23299	-5.94741
A0A4Y9XT66	-0.660191	16.8054	-1.47789	0.163517	0.23299	-5.94788
A0A5B1RF48	1.16835	17.4227	1.47404	0.164534	0.234012	-5.95306
A0A4Y9ZLG6	1.28894	18.1283	1.51475	0.164683	0.234012	-5.90039
A0A4Y9ZPL2	-0.484764	18.1289	-1.4722	0.165022	0.234141	-5.95554
A0A4Y9Y868	0.89589	18.505	1.47145	0.165223	0.234141	-5.95655
A0A4Y9ZC98	1.7765	15.5218	1.48606	0.16572	0.234526	-5.9375
A0A4Z0A7Y7	-0.442069	16.0393	-1.5086	0.166224	0.234921	-5.90855
A0A5B1QKU3	-0.496214	18.0309	-1.46177	0.167817	0.236852	-5.96955
A0A4Y9YWS0	-1.05981	16.8831	-1.47475	0.168683	0.237752	-5.95257
A0A5B1R4F6	0.701098	16.4833	1.47207	0.169392	0.238256	-5.95613
A0A4Y9ZV34	-0.909158	16.4209	-1.45556	0.169498	0.238256	-5.97784
A0A4Y9ZQQ3	1.49832	17.0531	1.49447	0.169808	0.238289	-5.92718
A0A4Y9ZBN0	0.698672	17.2632	1.4538	0.169978	0.238289	-5.98019
A0A5B1QN24	0.601336	16.9292	1.4928	0.170235	0.238329	-5.92937
A0A4Y9XYC8	0.754429	15.9152	1.4678	0.170528	0.238419	-5.9618
A0A5B1QGH5	-0.657734	16.1868	-1.47623	0.174535	0.243695	-5.95108
A0A4Y9ZYB1	0.883776	17.95	1.45163	0.174886	0.243725	-5.98314
A0A5B1R452	0.488431	17.4355	1.47437	0.175024	0.243725	-5.95351
A0A4Z0ACI8;A0A4Z0A2F7	1.04355	17.3379	1.43172	0.176086	0.244877	-6.00947
A0A5B1QVQ3	-0.931785	17.2525	-1.42838	0.177028	0.245859	-6.01388
A0A5B1R5B9	-1.15547	18.7519	-1.44093	0.177823	0.246634	-5.99719
A0A5B1R2R1	0.692449	16.5344	1.42386	0.178307	0.246977	-6.01983
A0A5B1R9R8	-1.2074	16.6759	-1.42073	0.179195	0.247878	-6.02393
A0A4Y9ZVP1	1.58564	16.0326	1.43462	0.179571	0.24807	-6.00543
A0A4Y9YF81;A0A5B1QEB0	0.614126	16.5436	1.43133	0.180492	0.249012	-6.00972
A0A5B1R0I2	-0.474572	16.9027	-1.44163	0.183821	0.25327	-5.99594
A0A4Y9YCW9	0.527147	16.1735	1.43758	0.184938	0.254469	-6.00116
A0A5B1R6W5	-0.513195	18.0568	-1.4367	0.185179	0.254469	-6.00228
A0A4Y9YWV0	-0.990117	16.376	-1.39438	0.186834	0.256405	-6.05825
A0A5B1QQC6	1.14413	17.4342	1.39562	0.19072	0.261394	-6.05585
A0A5B1QAP8	-0.77784	15.3427	-1.41594	0.190993	0.261424	-6.02883
A0A5B1R321	1.56497	17.0865	1.40917	0.192921	0.263389	-6.03743
A0A5B1R0V6	-0.567702	16.4821	-1.40913	0.192933	0.263389	-6.03748
A0A4Y9Z778	-0.555628	16.8371	-1.36983	0.194192	0.264761	-6.08981
A0A5B1QEE1	0.944174	18.0749	1.36518	0.195612	0.266349	-6.09574
A0A4Y9ZV30	-0.43157	16.1045	-1.38293	0.200559	0.272714	-6.07052
A0A4Y9ZX13	0.412332	16.8162	1.36195	0.200809	0.272714	-6.09861
A0A5B1RD47;A0A5B1R799	0.416084	13.8279	1.3605	0.201251	0.272958	-6.10042
A0A4Y9Y5P7	1.27914	16.8662	1.34057	0.20327	0.275339	-6.12687
A0A5B1R4U1	1.53721	17.3657	1.34357	0.2065	0.279351	-6.12163
A0A4Y9ZV05	0.366188	17.0585	1.34706	0.211418	0.285633	-6.11512
A0A4Z0AAA6	0.809692	18.5854	1.33896	0.213938	0.288664	-6.12508
A0A4Z0A622	-0.268842	20.0853	-1.31013	0.217199	0.292685	-6.16295
A0A5B1QAM9;A0A4Y9ZDB2	1.39132	17.8749	1.30838	0.21777	0.293077	-6.16509
A0A5B1QG79	-0.482931	17.1929	-1.29216	0.219048	0.294417	-6.18687
A0A4Y9XN10	-0.433661	17.899	-1.26137	0.229585	0.308182	-6.22414
A0A4Y9YMM1	1.06345	16.0204	1.26783	0.231378	0.31019	-6.21413
A0A4Y9ZBI6	0.529449	17.566	1.26194	0.23341	0.312512	-6.22115
A0A5B1QB50	-0.360882	16.29	-1.29415	0.237503	0.317223	-6.17477
A0A5B1R5Y2	0.315699	20.1182	1.26678	0.237537	0.317223	-6.21209
A0A5B1QZS1	-0.831882	16.8651	-1.26173	0.239268	0.319126	-6.21806
A0A5B1R9B9	1.16543	17.5891	1.22943	0.240938	0.320573	-6.26206
A0A4Y9Y9P7	-0.485833	16.7616	-1.24041	0.240967	0.320573	-6.24665
A0A5B1RCW1	-0.651648	15.7217	-1.21802	0.24903	0.330877	-6.2728
A0A4Y9XW88	0.439814	17.4567	1.20138	0.25127	0.333429	-6.29473
A0A4Y9YCR0	0.336924	19.7182	1.19992	0.251819	0.333732	-6.29642
A0A5B1QB22	-1.41931	17.0483	-1.19908	0.256019	0.338518	-6.29464
A0A4Y9YVC3	-0.985568	16.019	-1.19854	0.256218	0.338518	-6.29525
A0A5B1QKI3	0.345502	17.0274	1.18778	0.256404	0.338518	-6.31036
A0A4Y9ZBR8;A0A5B1R5M9	1.50806	17.0569	1.18125	0.258897	0.341377	-6.31781
A0A5B1R0F5	-0.464165	15.7699	-1.18033	0.259248	0.341409	-6.31886
A0A5B1QJ16	0.454422	17.6619	1.22818	0.259876	0.341804	-6.25142
A0A4Y9YPW2	-0.408958	17.8452	-1.18487	0.261362	0.343326	-6.31085
A0A5B1QL45	0.901177	17.9764	1.17451	0.265315	0.34808	-6.32258
A0A4Y9Z401	1.47283	17.4221	1.16961	0.267199	0.349756	-6.32809
A0A5B1RB19	1.30906	16.0057	1.15969	0.267263	0.349756	-6.34219
A0A5B1QXU4	0.335961	17.6381	1.16245	0.269975	0.352862	-6.33613
A0A5B1R6U9	0.56749	17.0249	1.16067	0.270667	0.353324	-6.33812
A0A5B1QJJ7	0.758437	18.0986	1.17182	0.271834	0.354118	-6.32142
A0A4Y9YKJ8	1.24691	15.685	1.15737	0.271955	0.354118	-6.3418
A0A4Y9ZXI3	0.816551	18.0102	1.14688	0.272329	0.354164	-6.35649
A0A4Y9XMD7	0.352906	17.7594	1.19015	0.273567	0.355331	-6.29443
A0A4Y9YG90	-0.4273	16.8454	-1.14212	0.274233	0.355753	-6.36178
A0A4Z0A8C1	0.807208	18.3987	1.1475	0.275837	0.356984	-6.35277
A0A4Y9Z8Q1	-0.480022	16.5369	-1.16099	0.275986	0.356984	-6.33349
A0A4Z0A356	1.34448	16.194	1.1372	0.276209	0.356984	-6.36722
A0A4Z0A9P4	0.499761	15.9135	1.15402	0.278686	0.359739	-6.34122
A0A4Y9ZNT5	0.753468	16.3481	1.14992	0.280284	0.361355	-6.34575
A0A4Y9ZDR9	1.55029	16.6853	1.11842	0.283854	0.365506	-6.38781
A0A4Z0A424	-0.401605	16.6523	-1.15984	0.284911	0.366414	-6.32808
A0A4Y9XXH4	-0.555708	19.134	-1.09739	0.292602	0.375491	-6.41054
A0A4Y9XXK7	-1.09257	17.773	-1.11872	0.292688	0.375491	-6.37984
A0A4Z0A170	0.436213	14.7465	1.10367	0.293604	0.376202	-6.40061
A0A5B1R0L5	0.329727	18.0634	1.08247	0.298933	0.382561	-6.42645
A0A4Y9YW97	1.64389	19.4306	1.08153	0.299333	0.382604	-6.42744
A0A4Z0A4A2	0.338697	16.7188	1.08497	0.301445	0.384634	-6.42056
A0A4Y9ZYE0	-0.388973	18.0963	-1.0968	0.30166	0.384634	-6.40337
A0A4Y9ZRF5	1.37391	19.0889	1.0956	0.302158	0.384799	-6.40465
A0A4Y9ZQ07	-0.392539	14.4931	-1.10445	0.306651	0.390045	-6.38806
A0A5B1QQ05	1.37032	17.8855	1.07961	0.308845	0.392064	-6.42157
A0A5B1QDS5	-1.37418	18.9519	-1.05924	0.30899	0.392064	-6.45086
A0A4Y9XK51	0.453958	16.1544	1.07221	0.311976	0.395372	-6.42933
A0A4Y9XPS0	-0.715685	16.5905	-1.04915	0.313436	0.396739	-6.46132
A0A4Y9YYC5	-0.774564	16.5977	-1.05214	0.315592	0.398985	-6.45493
A0A5B1R5M8	0.567601	16.2291	1.0574	0.31832	0.401663	-6.44475
A0A4Z0AA76	0.279012	16.1165	1.04558	0.318481	0.401663	-6.4617
A0A5B1RAU8	1.19162	16.994	1.02943	0.322259	0.405938	-6.48153
A0A5B1QH21	0.52735	15.9187	1.03512	0.323121	0.406532	-6.47241
A0A5B1QV18	-0.424536	20.3932	-1.02387	0.333052	0.418522	-6.47906
A0A5B1QP67	-0.912729	17.4578	-1.002	0.334831	0.420251	-6.50909
A0A5B1QNM8	-0.525584	16.6999	-1.0018	0.33825	0.424032	-6.50595
A0A4Y9XWP0	0.884893	17.6666	0.977524	0.346348	0.433663	-6.53315
A0A5B1R503	0.743423	19.3328	0.992492	0.347303	0.434329	-6.51037
A0A4Y9ZA12;A0A5B1R0G3	0.996852	17.8421	0.981507	0.347713	0.434329	-6.52593
A0A4Y9Y3K6	0.49261	20.2477	0.9714	0.349273	0.435756	-6.53909
A0A5B1QSV7	1.01191	16.367	0.972093	0.352168	0.438842	-6.53509
A0A5B1REF5	0.824997	17.325	0.959124	0.355189	0.442079	-6.5509
A0A5B1R7R2	-0.376251	15.764	-0.964502	0.360394	0.447786	-6.53764
A0A4Z0A607	0.584906	17.6322	0.947955	0.360633	0.447786	-6.56153
A0A4Y9XX92	0.957113	17.8173	0.94488	0.362143	0.448652	-6.56444
A0A4Y9Z4W5	-1.09858	16.6621	-0.944781	0.362191	0.448652	-6.56453
A0A4Y9YAK5	-0.635012	16.9369	-0.934713	0.370264	0.458108	-6.5707
A0A5B1R6A7	0.323647	21.3078	0.93898	0.372646	0.460509	-6.56195
A0A4Y9Z4X9	0.923802	18.0846	0.923104	0.376016	0.464124	-6.58152
A0A5B1R6U1	0.268861	17.1749	0.907985	0.383602	0.472928	-6.59543
A0A5B1RF57	-0.558653	16.1867	-0.906992	0.384104	0.472987	-6.59634
A0A4Z0A228	0.461443	22.6262	0.891966	0.388803	0.478209	-6.61318
A0A5B1R3R0	0.326947	16.0217	0.895136	0.394395	0.484516	-6.60247
A0A5B1QCG0	0.830385	17.9831	0.873144	0.398602	0.489108	-6.62992
A0A5B1R2S9	-0.959554	17.1552	-0.877435	0.399254	0.489333	-6.62295
A0A5B1QTP7	0.761341	17.3138	0.894386	0.401426	0.490974	-6.59593
A0A4Y9Z544	-0.356839	16.7768	-0.866123	0.402299	0.490974	-6.63609
A0A5B1QFB0	0.918657	17.8543	0.865152	0.402812	0.490974	-6.63694
A0A4Z0AAR7	-0.786694	18.1833	-0.864908	0.402942	0.490974	-6.63715
A0A4Y9ZKN6	0.647552	18.9071	0.870348	0.402947	0.490974	-6.62922
A0A4Y9YZ41	0.710155	17.8029	0.86182	0.404577	0.492384	-6.63984
A0A4Z0A2J0	-0.279701	16.9047	-0.866928	0.408859	0.497016	-6.62769
A0A4Y9Z9I4	-1.01323	16.9117	-0.851605	0.410018	0.497845	-6.64869
A0A4Y9Y296	0.673648	15.9451	0.850629	0.41054	0.497899	-6.64954
A0A4Y9Z2Q9;A0A5B1QS38	-1.32782	17.1648	-0.841294	0.41556	0.503401	-6.65753
A0A4Y9YZ65;A0A5B1QK89	0.173645	17.3541	0.849521	0.417967	0.50573	-6.64291
A0A4Y9ZW64;A0A4Y9ZUT8	0.559532	16.0431	0.847284	0.419148	0.506307	-6.64485
A0A4Y9ZC35;A0A5B1R2K3	0.992595	20.0321	0.834175	0.419414	0.506307	-6.66358
A0A4Y9ZRL1	-0.460894	18.9996	-0.831849	0.423417	0.510547	-6.66249
A0A5B1QAK0	0.743336	19.3842	0.82416	0.424877	0.511717	-6.672
A0A4Z0A4S1	0.805566	16.3681	0.819242	0.427576	0.514264	-6.67611
A0A4Y9Z380	-0.302161	20.8361	-0.83069	0.427978	0.514264	-6.65908
A0A4Y9ZP11	-0.306361	16.9581	-0.827684	0.429591	0.515608	-6.66163
A0A4Y9Y9A1	0.85583	15.5889	0.815056	0.43256	0.518575	-6.67658
A0A5B1QCQ6;A0A4Y9YVD0	0.79918	17.1872	0.820499	0.433463	0.519061	-6.6677
A0A4Y9Y988	0.771547	16.8612	0.809429	0.435652	0.521084	-6.68125
A0A4Y9ZPQ8	0.76629	18.5703	0.796208	0.440368	0.526121	-6.69504
A0A5B1R3U4	1.04726	16.0704	0.781234	0.451367	0.538646	-6.7042
A0A4Y9Z7G3	0.385487	16.8891	0.772592	0.453735	0.540853	-6.71394
A0A4Y9XXS5	-0.931104	15.2634	-0.791789	0.455005	0.541747	-6.68494
A0A5B1QRK4	0.654253	17.1698	0.765061	0.458051	0.544214	-6.71985
A0A4Y9YJM7	0.265958	14.8954	0.764941	0.45812	0.544214	-6.71995
A0A4Y9ZI93	0.692711	16.9263	0.760765	0.466572	0.553623	-6.71639
A0A4Z0A4E9;A0A5B1QQ56;A0A4Y9ZE79	0.718264	16.495	0.74925	0.469632	0.556621	-6.72936
A0A5B1QVN1	-0.444271	18.4498	-0.741643	0.471637	0.558363	-6.73792
A0A5B1QZQ1	0.629644	17.2166	0.738312	0.473589	0.559668	-6.74044
A0A4Z0A302	-0.565867	15.5298	-0.748076	0.473813	0.559668	-6.72631
A0A4Z0A7Z6	0.315664	16.4245	0.727267	0.480099	0.566451	-6.74875
A0A4Y9ZLA8	0.569743	17.4253	0.728949	0.481465	0.567421	-6.74483
A0A4Z0A2S9	-0.708448	16.5853	-0.727705	0.482196	0.567641	-6.74577
A0A4Y9YZ63	0.612445	17.7763	0.72496	0.483812	0.568492	-6.74783
A0A5B1QM93	-0.313355	16.0689	-0.724625	0.484009	0.568492	-6.74808
A0A4Y9Z8N9	-0.295702	15.4406	-0.715989	0.486802	0.57113	-6.75711
A0A5B1QH44	0.28453	17.2198	0.710605	0.492315	0.576949	-6.75848
B1Q4V2;A0A5B1QF34;A0A4Y9ZD88	-0.60333	17.3552	-0.701363	0.495578	0.580121	-6.76778
A0A4Y9YPE4	-0.571322	20.6674	-0.703924	0.496303	0.580319	-6.76338
A0A5B1QJT8	-0.289065	16.3306	-0.690461	0.502181	0.586095	-6.77559
A0A4Z0A1L6	0.202157	16.4589	0.699219	0.502367	0.586095	-6.76316
A0A5B1R6T1	-0.672902	16.9784	-0.687999	0.505889	0.588949	-6.77487
A0A5B1QS26	1.05644	18.2614	0.684289	0.505943	0.588949	-6.77997
A0A5B1QM64	-0.478358	17.1817	-0.681814	0.509642	0.592594	-6.77927
A0A4Y9YDI6	-0.407023	16.7345	-0.677193	0.512457	0.595204	-6.78253
A0A5B1QRY0	0.802816	16.7969	0.672634	0.51309	0.595276	-6.78813
A0A4Y9YHN2	0.324133	15.8773	0.666872	0.518778	0.601206	-6.78975
A0A4Y9Z800	0.657322	16.9699	0.659855	0.520994	0.603104	-6.79693
A0A4Y9Z3K0	0.291169	16.0471	0.645504	0.534967	0.618592	-6.80109
A0A4Y9YX62	-0.642495	17.8593	-0.630989	0.539105	0.622687	-6.81622
A0A4Y9Z2D0	-0.448507	17.7263	-0.632767	0.539987	0.623015	-6.81286
A0A5B1QKI5	-0.864219	17.6666	-0.624213	0.543407	0.626269	-6.82064
A0A4Y9ZZP6	-0.354399	17.8391	-0.624994	0.544889	0.627284	-6.81797
A0A5B1R3U1	0.306058	16.9216	0.627847	0.545953	0.627352	-6.81295
A0A4Y9XNU1	0.250388	16.4895	0.627531	0.546151	0.627352	-6.81316
A0A4Y9YWI6	0.226135	17.7234	0.612245	0.552984	0.634503	-6.82622
A0A4Y9YWT3	0.862843	18.1799	0.589696	0.565615	0.648282	-6.84241
A0A4Y9Z6K9	0.569093	16.0552	0.583712	0.569515	0.652035	-6.84607
A0A4Y9YI46	-0.348486	17.5669	-0.571728	0.579152	0.661824	-6.85139
A0A4Y9Z2N2	-0.237949	15.6959	-0.57075	0.579793	0.661824	-6.85198
A0A5B1QDS7	0.692684	19.5567	0.567777	0.579969	0.661824	-6.85563
A0A5B1R121	0.349978	15.9726	0.562192	0.585407	0.6673	-6.85708
A0A4Y9ZSR0	0.711841	20.2882	0.547943	0.593119	0.675295	-6.86718
A0A4Y9ZR08	-0.621044	15.8811	-0.559354	0.593716	0.675295	-6.85197
A0A4Y9ZX55	-0.784949	16.1216	-0.547898	0.594849	0.675847	-6.86544
A0A4Y9Y1J4;A0A5B1QES8	0.390632	16.8243	0.547155	0.597789	0.678449	-6.86332
A0A5B1QTB3	-0.303825	17.2282	-0.540128	0.600015	0.680234	-6.8699
A0A5B1QX14	-0.359462	17.0319	-0.533724	0.60429	0.684337	-6.87353
A0A4Y9XKR6	-0.222702	17.8861	-0.541194	0.605506	0.684971	-6.86284
A0A4Y9Z829	-0.412201	15.8844	-0.533526	0.606799	0.68569	-6.87119
A0A5B1QD99	0.124485	21.6151	0.526495	0.611476	0.690227	-6.87518
A0A4Y9YD40	-0.811859	18.5163	-0.512335	0.61868	0.697603	-6.88535
A0A5B1R748	0.256092	15.3339	0.511004	0.619581	0.697865	-6.88607
A0A4Y9Z5T7	0.277023	17.272	0.50578	0.623124	0.700096	-6.88888
A0A5B1QJF8	0.488824	19.675	0.505676	0.623194	0.700096	-6.88894
A0A4Y9YMK8	-0.19523	17.0637	-0.502849	0.623575	0.700096	-6.89198
A0A5B1QT82	0.348591	16.5945	0.494851	0.629055	0.70541	-6.89617
A0A4Z0A265	0.305779	16.1294	0.499265	0.629761	0.70541	-6.89015
A0A4Z0A413	-0.169179	16.1043	-0.492985	0.630337	0.70541	-6.89713
A0A4Z0A0Z5	0.353992	16.8246	0.497046	0.631263	0.705689	-6.89134
A0A4Y9Z8W0	-0.549676	17.5122	-0.49188	0.6326	0.706425	-6.89622
A0A4Y9ZLQ2	0.166216	15.9767	0.492052	0.634651	0.707958	-6.89399
A0A5B1QDC2	-0.444213	16.9155	-0.474774	0.642912	0.716408	-6.90639
A0A5B1QLA3	-0.399529	17.4817	-0.472953	0.644176	0.71705	-6.90729
A0A4Y9ZZH6	0.140923	22.4743	0.46844	0.647314	0.719775	-6.90953
A0A5B1QQ21	-0.521342	17.3257	-0.465408	0.649426	0.720335	-6.91102
A0A5B1QP47	-0.664259	19.0834	-0.464859	0.649808	0.720335	-6.91129
A0A4Y9XQ98;A0A5B1QZD9	0.405378	17.1899	0.464741	0.64989	0.720335	-6.91134
A0A5B1QU73	0.131325	20.5056	0.460784	0.656061	0.725811	-6.91003
A0A5B1QG90	-0.454956	17.6611	-0.45568	0.656222	0.725811	-6.91573
A0A4Y9ZS15	-0.179343	15.9652	-0.458396	0.65771	0.726686	-6.91121
A0A4Z0A5V9	0.737068	18.7826	0.454239	0.658605	0.726905	-6.91513
A0A4Y9ZKV0	0.13248	16.6759	0.445728	0.666492	0.734832	-6.91739
A0A4Y9ZTN5	0.524947	17.5395	0.441211	0.667719	0.735408	-6.92133
A0A4Y9ZLU5	0.131626	15.6647	0.439381	0.669004	0.736046	-6.92219
A0A4Y9ZAN3	0.176518	14.0086	0.440407	0.673195	0.739876	-6.91714
A0A5B1QAJ1	-0.287468	17.1183	-0.430455	0.673994	0.739974	-6.9275
A0A5B1RCL6	0.162051	16.7916	0.420145	0.682576	0.748609	-6.931
A0A4Z0A9X4	0.137801	15.1476	0.421424	0.683491	0.748824	-6.92878
A0A4Y9YZB4	-0.106507	17.341	-0.419774	0.684652	0.74931	-6.92953
A0A4Y9YSN6	-0.519032	17.3455	-0.410962	0.689096	0.753383	-6.93507
A0A4Y9ZPG6	-0.503112	17.3728	-0.408684	0.695237	0.759301	-6.93206
A0A4Z0AAT1	0.459091	16.4668	0.402872	0.696595	0.759988	-6.93707
A0A4Z0AAL9	0.117202	16.6804	0.399404	0.697342	0.760008	-6.94007
A0A4Y9ZQP3	-0.354014	15.8374	-0.395833	0.698719	0.760714	-6.9426
A0A4Z0A283	-0.372988	18.8964	-0.394226	0.699876	0.761179	-6.94327
A0A4Y9ZL21	0.120948	16.9555	0.380374	0.709879	0.771254	-6.94894
A0A4Y9Z7D8	-0.174896	17.4197	-0.386282	0.710997	0.771665	-6.94196
A0A4Z0A8J7;A0A4Y9YHT3	0.230653	18.1829	0.378633	0.713879	0.773987	-6.94735
A0A4Y9ZCI2	0.157271	17.8025	0.380494	0.715094	0.7745	-6.94443
A0A5B1R4V5	0.200241	16.207	0.368774	0.718298	0.777163	-6.95353
A0A5B1QLA1	0.306011	16.2195	0.366491	0.71996	0.778154	-6.95442
A0A5B1QL36	-0.157016	15.8857	-0.362064	0.724254	0.781923	-6.95527
A0A4Y9Y161	0.108819	15.9759	0.36111	0.724947	0.781923	-6.95564
A0A4Z0A842	0.150401	15.5458	0.357196	0.727793	0.784182	-6.95714
A0A5B1QSE8	-0.507179	18.0596	-0.346706	0.734422	0.790508	-6.96189
A0A5B1QRC6	0.395423	16.1493	0.345393	0.737862	0.793151	-6.96044
A0A4Y9YLX3	-0.334053	17.586	-0.341034	0.738588	0.793151	-6.96396
A0A4Y9ZVJ6	0.265534	19.5118	0.341619	0.739159	0.793151	-6.96297
A0A4Y9Z4J8	-0.414237	17.407	-0.336331	0.742048	0.795433	-6.96565
A0A5B1QF18	0.240727	18.1674	0.32953	0.748026	0.801018	-6.96732
A0A5B1QTY2	-0.11488	15.847	-0.327363	0.751	0.803377	-6.96705
A0A5B1QKA7;A0A4Y9YN04	0.348618	15.4292	0.315835	0.757197	0.809177	-6.97274
A0A5B1QXZ4	-0.180243	18.9553	-0.313673	0.758801	0.810061	-6.97346
A0A4Y9ZL31	0.18908	16.5982	0.308616	0.762558	0.812386	-6.97513
A0A5B1QT43	0.424113	19.0744	0.308613	0.76256	0.812386	-6.97513
A0A5B1R260	0.2942	17.4663	0.308529	0.76352	0.812386	-6.97452
A0A4Y9XTA5	0.154275	15.9959	0.309507	0.764095	0.812386	-6.97326
A0A5B1QBT3	0.099226	15.3216	0.303425	0.767302	0.814221	-6.97619
A0A4Y9YZ68	0.117237	16.3624	0.303318	0.767382	0.814221	-6.97623
A0A4Y9XXY3	-0.301674	17.4492	-0.29808	0.770406	0.816599	-6.97852
A0A4Y9ZR59	0.0856702	17.1931	0.292863	0.776374	0.822089	-6.97874
A0A5B1QRV4	-0.37196	16.3894	-0.28498	0.781023	0.825935	-6.98203
A0A4Y9YPZ3	0.202598	15.4086	0.283125	0.781589	0.825935	-6.98314
A0A4Y9ZQS6	0.201549	16.9617	0.281574	0.782752	0.826125	-6.9836
A0A4Y9YD97	0.090838	17.5083	0.283442	0.783353	0.826125	-6.98171
A0A4Y9ZIV9	0.169993	17.6253	0.269111	0.794009	0.836517	-6.98604
A0A5B1QNK2;A0A5B1QPL1	-0.104105	17.7175	-0.256108	0.805383	0.847643	-6.98876
A0A4Y9ZTV8	0.186765	16.0019	0.247228	0.808636	0.850209	-6.99326
A0A5B1QQC8	-0.257792	16.2733	-0.246234	0.810095	0.850886	-6.99311
A0A5B1QK15	0.228634	17.4617	0.2394	0.81457	0.854725	-6.99529
A0A4Y9ZHF3	0.112662	15.9148	0.231147	0.820839	0.86009	-6.99736
A0A4Y9XZH0	0.0951299	16.8629	0.232636	0.821332	0.86009	-6.99608
A0A4Y9ZK69	0.178678	16.3608	0.229782	0.822533	0.860484	-6.99733
A0A4Y9ZYB5	-0.0943919	18.1235	-0.225002	0.826157	0.863409	-6.9985
A0A5B1QLV7	-0.0705862	16.9119	-0.215764	0.835451	0.872248	-6.99949
A0A4Y9ZHL7	-0.08167	16.4773	-0.211395	0.837364	0.873371	-7.00126
A0A4Y9Z120	-0.204036	17.6161	-0.204441	0.84121	0.876506	-7.00356
A0A4Y9YWB5	0.181344	17.478	0.199905	0.844683	0.879246	-7.00453
A0A5B1R5F1	0.208273	17.9462	0.193893	0.850634	0.884558	-7.00515
A0A5B1R2Y4;A0A4Y9XLR3;A0A5B1R4Y6	-0.0968773	15.7528	-0.189298	0.852816	0.885943	-7.00673
A0A4Z0A7I2	-0.0709535	16.6551	-0.182746	0.858366	0.890821	-7.0078
A0A5B1QL16	0.0863878	16.2413	0.177651	0.862269	0.893983	-7.00879
A0A4Y9YKQ7	-0.0763269	17.2218	-0.17013	0.867556	0.898571	-7.01041
A0A4Z0A6T1	0.0987264	19.2117	0.163826	0.872415	0.901615	-7.01153
A0A5B1QT92	0.162606	16.2528	0.164207	0.872586	0.901615	-7.01128
A0A5B1QJ92	-0.169778	18.0269	-0.163553	0.873088	0.901615	-7.01139
A0A5B1QGL7	-0.0449604	16.8665	-0.157567	0.877246	0.905012	-7.01261
A0A5B1QLS2	-0.105178	15.3513	-0.155837	0.878582	0.905285	-7.01289
A0A4Y9YEY4	0.0819535	17.6201	0.156373	0.879246	0.905285	-7.01239
A0A4Y9XSA0;A0A4Y9ZHJ1	0.190929	17.0366	0.153672	0.880255	0.90543	-7.01325
A0A4Y9ZB02	0.0442161	16.9022	0.151941	0.882021	0.906352	-7.01337
A0A5B1RD57;A0A4Y9ZAS5	-0.113411	17.4386	-0.149582	0.883837	0.907325	-7.01376
A0A4Y9ZT77	-0.0648615	15.8392	-0.143962	0.888169	0.910343	-7.01465
A0A4Z0A004	0.0858672	16.9922	0.143653	0.888991	0.910343	-7.01449
A0A4Y9XQT7	-0.150959	16.3623	-0.141853	0.889395	0.910343	-7.01512
A0A4Y9YJ05	-0.151711	17.1375	-0.140256	0.890631	0.910714	-7.01536
A0A5B1QKK2	0.0937578	17.2681	0.139099	0.891919	0.911138	-7.01539
A0A4Y9Y680	0.0570097	15.5259	0.135054	0.895041	0.913432	-7.01599
A0A4Y9ZT15	0.0354189	19.8834	0.129154	0.899598	0.917185	-7.01684
A0A5B1R3Q8	0.101344	15.7731	0.119853	0.906453	0.923272	-7.01819
A0A5B1QXR0	0.0435917	18.0242	0.113727	0.911211	0.926622	-7.01896
A0A5B1QMQ9	-0.0474728	15.5735	-0.113742	0.911519	0.926622	-7.01886
A0A4Y9YGN5	-0.11201	16.3813	-0.109482	0.914818	0.92907	-7.01938
A0A4Y9Y6H5	-0.104939	17.188	-0.101503	0.921001	0.93444	-7.02029
A0A5B1R5V8	0.0361042	15.4943	0.0959147	0.925724	0.938319	-7.02079
A0A4Y9YX34	-0.0420931	17.464	-0.0920175	0.928103	0.939817	-7.02134
A0A4Z0A5C1	-0.061898	17.5044	-0.0882467	0.931288	0.942127	-7.02165
A0A4Z0A507	0.0299043	17.6782	0.0853318	0.933312	0.94326	-7.02198
A0A4Y9YDE7	0.0321455	18.2832	0.0762004	0.940433	0.949537	-7.02276
A0A5B1QDX0	-0.0723984	17.9921	-0.0739487	0.94219	0.95039	-7.02294
A0A4Y9YX23	0.0758689	18.6192	0.0714989	0.944101	0.951399	-7.02314
A0A5B1QB63;A0A4Y9ZDS4	0.0177009	16.9216	0.0674385	0.948157	0.954564	-7.02328
A0A5B1QWV6	0.0630729	17.1298	0.0587185	0.954243	0.959764	-7.024
A0A4Y9ZI42	0.0352977	16.5552	0.0544703	0.957398	0.96148	-7.02428
A0A5B1QZD2	-0.0258681	16.0053	-0.053901	0.957843	0.96148	-7.02431
A0A4Y9ZLQ3	0.036103	16.4635	0.052785	0.958715	0.96148	-7.02438
A0A4Y9XZ21	0.0418449	19.7538	0.0423113	0.966901	0.968758	-7.02491
A0A4Y9YSF7	-0.0235225	15.5716	-0.0288049	0.977841	0.978779	-7.0254
A0A5B1R8W9	-0.00557076	17.749	-0.00401935	0.996855	0.996855	-7.02586
A0A4Y9ZRP5;A0A4Y9ZK18	NA	17.382	NA	NA	NA	NA
A0A4Y9Z901;A0A5B1R3R2	NA	17.309	NA	NA	NA	NA
A0A4Y9ZWI5	NA	18.1266	NA	NA	NA	NA
A0A4Y9ZNP8	NA	17.1421	NA	NA	NA	NA
A0A4Z0AA58	NA	16.8667	NA	NA	NA	NA
A0A4Y9YEP2	NA	17.2154	NA	NA	NA	NA
A0A5B1QK68	NA	16.1585	NA	NA	NA	NA
A0A5B1QAH1	NA	15.6597	NA	NA	NA	NA
A0A4Y9Y8D6	NA	16.8875	NA	NA	NA	NA
A0A5B1QN54	NA	18.2109	NA	NA	NA	NA
A0A4Z0A1R8	NA	17.1381	NA	NA	NA	NA
A0A4Y9YSR4	NA	17.1856	NA	NA	NA	NA
A0A4Y9Z4G7;A0A5B1QGW5	NA	15.6176	NA	NA	NA	NA
A0A4Y9ZMN6	NA	17.0504	NA	NA	NA	NA
A0A5B1R331	NA	16.145	NA	NA	NA	NA
A0A5B1QYD9	NA	16.8704	NA	NA	NA	NA
A0A5B1QU22	NA	18.1344	NA	NA	NA	NA
A0A4Y9ZSW5	NA	17.7214	NA	NA	NA	NA
A0A5B1R9Y9	NA	16.2107	NA	NA	NA	NA
A0A4Y9Z9N2	NA	15.1524	NA	NA	NA	NA
A0A4Y9ZC79	NA	15.288	NA	NA	NA	NA
A0A5B1QA66	NA	17.8237	NA	NA	NA	NA
A0A5B1R3W0	NA	15.8986	NA	NA	NA	NA
A0A4Y9ZEC7;A0A5B1QWU3;A0A4Y9ZQA9	NA	18.7428	NA	NA	NA	NA
A0A4Y9ZQB0	NA	15.2334	NA	NA	NA	NA
A0A4Y9Y0I3	NA	17.1027	NA	NA	NA	NA
A0A4Y9Y8W0	NA	17.6352	NA	NA	NA	NA
A0A5B1QFW7;A0A4Y9ZAP1	NA	16.9131	NA	NA	NA	NA
A0A5B1R742	NA	18.1136	NA	NA	NA	NA
A0A4Z0A336	NA	18.8442	NA	NA	NA	NA
A0A4Y9YAS5;A0A5B1Q8W1	NA	16.8604	NA	NA	NA	NA
A0A4Y9ZAR2	NA	17.295	NA	NA	NA	NA
A0A5B1QAU1;A0A4Y9XXD5	NA	17.2818	NA	NA	NA	NA
A0A4Z0AA45;A0A5B1QFN1;A0A4Y9ZCD1	NA	17.9049	NA	NA	NA	NA
A0A4Y9ZRA6	NA	19.856	NA	NA	NA	NA
A0A4Y9ZCP7	NA	20.6239	NA	NA	NA	NA
A0A4Y9YGT7	NA	16.6524	NA	NA	NA	NA
A0A5B1R840	NA	18.0307	NA	NA	NA	NA
A0A4Z0A281	NA	16.6443	NA	NA	NA	NA
A0A5B1QSK2	NA	16.829	NA	NA	NA	NA
A0A4Y9YCP5	NA	15.9797	NA	NA	NA	NA
A0A4Y9ZNU0	NA	16.4702	NA	NA	NA	NA
A0A4Y9ZAY4	NA	17.4536	NA	NA	NA	NA
A0A4Y9ZCL2	NA	14.9167	NA	NA	NA	NA
A0A4Y9ZJQ3	NA	18.0632	NA	NA	NA	NA
A0A4Y9ZF16	NA	17.5897	NA	NA	NA	NA
A0A5B1R689	NA	15.6553	NA	NA	NA	NA
A0A5B1R278	NA	17.5032	NA	NA	NA	NA
A0A5B1R846	NA	16.7963	NA	NA	NA	NA
A0A5B1R8F6;A0A4Y9Y091	NA	16.7229	NA	NA	NA	NA
A0A4Z0ABM6	NA	14.3055	NA	NA	NA	NA
A0A5B1QW76	NA	16.3005	NA	NA	NA	NA
A0A5B1Q9J2	NA	17.811	NA	NA	NA	NA
A0A5B1R480	NA	17.1273	NA	NA	NA	NA
A0A5B1QMK8	NA	17.7207	NA	NA	NA	NA
A0A4Y9ZQI3	NA	15.9101	NA	NA	NA	NA
A0A5B1R6Q2	NA	16.9901	NA	NA	NA	NA
A0A5B1QA73	NA	18.7044	NA	NA	NA	NA
A0A5B1QJF2	NA	15.1127	NA	NA	NA	NA
A0A4Y9ZY15	NA	14.9609	NA	NA	NA	NA
A0A4Y9YJ30	NA	16.6272	NA	NA	NA	NA
A0A5B1QV21;A0A4Y9ZBZ6;A0A4Y9ZMR6	NA	18.2599	NA	NA	NA	NA
A0A4Y9ZZ12	NA	16.6694	NA	NA	NA	NA
A0A5B1QIT4	NA	16.0117	NA	NA	NA	NA
A0A4Y9ZET0	NA	14.4008	NA	NA	NA	NA
A0A5B1QKP7	NA	13.5631	NA	NA	NA	NA
A0A5B1QIV7	NA	18.7635	NA	NA	NA	NA
A0A5B1QL81	NA	18.102	NA	NA	NA	NA
A0A5B1QL38	NA	17.3321	NA	NA	NA	NA
A0A5B1QKE9	NA	18.3249	NA	NA	NA	NA
A0A4Y9YBQ2	NA	16.6625	NA	NA	NA	NA
A0A5B1R1V2	NA	16.6921	NA	NA	NA	NA
A0A5B1QS07	NA	15.7887	NA	NA	NA	NA
A0A4Y9ZDD8	NA	19.0596	NA	NA	NA	NA
A0A4Z0A8N3	NA	16.6469	NA	NA	NA	NA
A0A4Y9Z9I1	NA	16.7458	NA	NA	NA	NA
A0A4Y9ZW99	NA	16.0838	NA	NA	NA	NA
A0A4Y9ZQR6	NA	15.4296	NA	NA	NA	NA
A0A5B1R6X5	NA	21.312	NA	NA	NA	NA
A0A4Z0A924	NA	12.418	NA	NA	NA	NA
A0A5B1QKQ5	NA	18.3191	NA	NA	NA	NA
A0A4Y9ZJR2	NA	16.7666	NA	NA	NA	NA
A0A4Y9ZY39	NA	16.5242	NA	NA	NA	NA
A0A4Z0A1G2	NA	21.2437	NA	NA	NA	NA
A0A4Y9ZFM8;A0A5B1QKQ8	NA	17.8784	NA	NA	NA	NA
A0A5B1QPF4	NA	16.336	NA	NA	NA	NA
A0A4Y9ZVS9	NA	18.6774	NA	NA	NA	NA
A0A5B1R5V7	NA	16.391	NA	NA	NA	NA
A0A5B1R4F8;A0A4Y9YCR7	NA	19.3743	NA	NA	NA	NA
A0A5B1R644;A0A4Y9YIU0	NA	17.6084	NA	NA	NA	NA
A0A5B1QNG0	NA	16.5999	NA	NA	NA	NA
A0A5B1QDT7	NA	21.2793	NA	NA	NA	NA
A0A5B1R899;A0A4Y9YW73	NA	17.4267	NA	NA	NA	NA
A0A5B1QEA7;A0A4Y9ZBR5	NA	18.1623	NA	NA	NA	NA
A0A4Y9ZYR2	NA	14.7896	NA	NA	NA	NA
A0A4Z0A463	NA	16.5287	NA	NA	NA	NA
A0A4Y9ZYQ8	NA	17.3665	NA	NA	NA	NA
A0A4Y9ZG47;A0A5B1QNB8;A0A4Y9YTD3	NA	16.8691	NA	NA	NA	NA
A0A5B1QYK1	NA	15.6214	NA	NA	NA	NA
A0A5B1QEM0	NA	17.1561	NA	NA	NA	NA
A0A4Y9ZXF1	NA	17.3663	NA	NA	NA	NA
A0A4Z0AB50	NA	16.069	NA	NA	NA	NA
A0A5B1QWQ3	NA	15.042	NA	NA	NA	NA
A0A5B1QZH4	NA	18.4423	NA	NA	NA	NA
A0A5B1QDQ3	NA	19.0935	NA	NA	NA	NA
A0A5B1QNU1;A0A4Y9YRK0	NA	17.3668	NA	NA	NA	NA
A0A5B1QN14;A0A4Y9Z955	NA	15.9404	NA	NA	NA	NA
A0A5B1QY10	NA	15.3147	NA	NA	NA	NA
A0A5B1QDF7	NA	16.8316	NA	NA	NA	NA
A0A5B1QA18	NA	18.61	NA	NA	NA	NA
A0A4Y9ZMG8	NA	15.1348	NA	NA	NA	NA
A0A4Y9ZXQ3	NA	14.8497	NA	NA	NA	NA
A0A4Y9Z5K8;A0A4Z0A3P1;A0A5B1QYN8	NA	16.9243	NA	NA	NA	NA
A0A5B1QC79;A0A4Y9YYE2	NA	21.117	NA	NA	NA	NA
A0A4Y9ZTD6	NA	15.7057	NA	NA	NA	NA
A0A4Y9XNP9	NA	16.4641	NA	NA	NA	NA
A0A4Y9XUB6	NA	18.7308	NA	NA	NA	NA
A0A4Y9Z835	NA	20.6809	NA	NA	NA	NA
A0A4Y9XMZ5	NA	14.8822	NA	NA	NA	NA
A0A4Y9Y8V7	NA	18.0742	NA	NA	NA	NA
A0A4Y9Y1B5	NA	19.6212	NA	NA	NA	NA
A0A4Y9Y3G8	NA	18.5462	NA	NA	NA	NA
A0A4Y9ZZH7	NA	14.7298	NA	NA	NA	NA
A0A5B1QI08	NA	16.9145	NA	NA	NA	NA
A0A5B1QC78	NA	17.3688	NA	NA	NA	NA
A0A5B1QYC8;A0A4Y9YWA3	NA	17.8085	NA	NA	NA	NA
A0A4Y9ZTT4	NA	17.0213	NA	NA	NA	NA
A0A4Y9Y635	NA	13.7409	NA	NA	NA	NA
A0A4Y9ZDQ8	NA	18.1505	NA	NA	NA	NA
A0A4Y9ZPZ2	NA	14.7666	NA	NA	NA	NA
A0A4Y9ZW44	NA	16.6429	NA	NA	NA	NA
A0A5B1QY49	NA	17.3358	NA	NA	NA	NA
A0A5B1R6E5	NA	16.8625	NA	NA	NA	NA
A0A4Y9ZA36	NA	17.5195	NA	NA	NA	NA
A0A4Y9YZ84	NA	14.6688	NA	NA	NA	NA
A0A5B1R601	NA	18.5766	NA	NA	NA	NA
A0A5B1QN05	NA	16.1475	NA	NA	NA	NA
A0A4Y9ZGD8	NA	14.9482	NA	NA	NA	NA
A0A5B1QKB3	NA	16.9305	NA	NA	NA	NA
A0A4Y9YL13	NA	17.3162	NA	NA	NA	NA
A0A4Y9YJ51;A0A5B1QHR8;A0A4Y9ZWG0	NA	17.2792	NA	NA	NA	NA
A0A4Y9Y9L2;A0A5B1QUS5	NA	19.3918	NA	NA	NA	NA
A0A4Z0A9B5	NA	16.3647	NA	NA	NA	NA
A0A4Z0ACR3	NA	15.5334	NA	NA	NA	NA
A0A5B1Q8J5	NA	16.759	NA	NA	NA	NA
A0A5B1QDR0	NA	15.7905	NA	NA	NA	NA
A0A4Y9ZA77;A0A5B1QFS9	NA	21.4371	NA	NA	NA	NA
A0A4Y9Y7K2;A0A5B1QFM0	NA	16.8471	NA	NA	NA	NA
A0A5B1QUN6	NA	17.0382	NA	NA	NA	NA
A0A4Z0AAD3	NA	17.9001	NA	NA	NA	NA
A0A4Y9ZHP7	NA	17.0703	NA	NA	NA	NA
A0A4Y9Y718	NA	17.4817	NA	NA	NA	NA
A0A4Y9XUB8	NA	16.0965	NA	NA	NA	NA
A0A5B1R6Y0	NA	17.932	NA	NA	NA	NA
A0A4Z0A7K0	NA	15.0668	NA	NA	NA	NA
A0A4Y9ZZQ8	NA	18.2361	NA	NA	NA	NA
A0A4Z0A8E3	NA	17.3258	NA	NA	NA	NA
A0A4Z0A9S8	NA	15.2712	NA	NA	NA	NA
A0A4Y9ZPN6	NA	18.2661	NA	NA	NA	NA
A0A4Y9ZEI2	NA	15.7268	NA	NA	NA	NA
A0A5B1QMQ1	NA	16.662	NA	NA	NA	NA
A0A4Y9ZQH6	NA	18.292	NA	NA	NA	NA
A0A5B1QK30	NA	17.0128	NA	NA	NA	NA
A0A4Y9Z9W8	NA	15.9345	NA	NA	NA	NA
A0A4Y9ZVV0	NA	18.1794	NA	NA	NA	NA
A0A4Z0A1X1	NA	17.7435	NA	NA	NA	NA
A0A4Y9XVK4	NA	17.4267	NA	NA	NA	NA
A0A4Y9ZC30	NA	17.5208	NA	NA	NA	NA
A0A4Y9ZBI8	NA	17.1322	NA	NA	NA	NA
A0A4Y9YSY0	NA	17.9968	NA	NA	NA	NA
A0A4Z0A3M5	NA	17.6264	NA	NA	NA	NA
A0A5B1RE98	NA	18.6182	NA	NA	NA	NA
A0A4Y9ZQN0	NA	17.3696	NA	NA	NA	NA
A0A4Y9ZZE9;A0A5B1R3K7	NA	17.6413	NA	NA	NA	NA
A0A4Z0A057	NA	19.2091	NA	NA	NA	NA
A0A5B1R7S3	NA	15.2346	NA	NA	NA	NA
A0A5B1QEQ1;A0A4Y9YX46	NA	15.0259	NA	NA	NA	NA
A0A5B1QYS7	NA	19.1568	NA	NA	NA	NA
A0A4Y9Z8M3	NA	16.7119	NA	NA	NA	NA
A0A4Y9ZYK2;A0A5B1QAX9;A0A4Y9Z1X0	NA	17.33	NA	NA	NA	NA
A0A4Y9YW27;A0A5B1QPY7	NA	18.5239	NA	NA	NA	NA
A0A4Y9Z159	NA	17.0162	NA	NA	NA	NA
A0A4Y9XSN5	NA	18.6111	NA	NA	NA	NA
A0A5B1QSA5	NA	18.3166	NA	NA	NA	NA
A0A5B1QFH7;A0A4Y9YXC4	NA	19.5199	NA	NA	NA	NA
A0A5B1QEF9	NA	19.8236	NA	NA	NA	NA
A0A5B1R5G3	NA	16.0547	NA	NA	NA	NA
A0A5B1QHZ9	NA	18.1502	NA	NA	NA	NA
A0A4Y9ZL93	NA	16.5369	NA	NA	NA	NA
A0A4Y9ZM16	NA	22.8447	NA	NA	NA	NA
A0A5B1QJ33	NA	15.2289	NA	NA	NA	NA
A0A5B1QJ50;A0A4Y9ZA09	NA	14.4423	NA	NA	NA	NA
A0A5B1Q9P9	NA	17.8706	NA	NA	NA	NA
A0A4Z0A902	NA	18.2366	NA	NA	NA	NA
A0A4Z0A893	NA	16.3061	NA	NA	NA	NA
A0A5B1RA69	NA	17.3953	NA	NA	NA	NA
A0A5B1R718	NA	16.27	NA	NA	NA	NA
A0A4Y9Y1T0	NA	14.2966	NA	NA	NA	NA
A0A5B1QLQ8;A0A4Y9ZC06	NA	19.1776	NA	NA	NA	NA
A0A5B1QAL4;A0A4Y9ZUI2;A0A4Y9Z149	NA	15.314	NA	NA	NA	NA
A0A4Y9XVJ3	NA	15.4365	NA	NA	NA	NA
A0A4Y9ZPL8	NA	17.1888	NA	NA	NA	NA
A0A5B1R2T1;A0A4Y9YJC0	NA	15.91	NA	NA	NA	NA
A0A4Y9ZWG9	NA	17.6355	NA	NA	NA	NA
A0A5B1QAK6	NA	16.913	NA	NA	NA	NA
A0A4Y9ZZH9	NA	16.1575	NA	NA	NA	NA
A0A4Y9Z950	NA	16.9411	NA	NA	NA	NA
A0A5B1RBL9	NA	17.2449	NA	NA	NA	NA
A0A4Y9ZA28	NA	16.6552	NA	NA	NA	NA
A0A4Y9Z6W5	NA	16.8159	NA	NA	NA	NA
A0A4Y9ZEJ4;A0A5B1QFZ0;A0A4Z0ACH4	NA	17.6821	NA	NA	NA	NA
A0A4Z0A5J4	NA	16.2531	NA	NA	NA	NA
A0A4Y9ZBT4;A0A5B1R9C7	NA	17.1902	NA	NA	NA	NA
A0A4Y9Z889	NA	17.1638	NA	NA	NA	NA
A0A4Y9ZE07;A0A5B1QWT8	NA	17.063	NA	NA	NA	NA
A0A4Y9ZIL3	NA	17.796	NA	NA	NA	NA
A0A5B1QB79	NA	17.653	NA	NA	NA	NA
A0A4Y9ZSQ8	NA	15.9381	NA	NA	NA	NA
A0A5B1QVX0	NA	17.1087	NA	NA	NA	NA
A0A5B1QYX1	NA	16.8901	NA	NA	NA	NA
A0A4Y9ZVR3	NA	18.7354	NA	NA	NA	NA
A0A4Y9YNH8	NA	19.2948	NA	NA	NA	NA
A0A5B1RAD4	NA	18.205	NA	NA	NA	NA
A0A4Z0A6H7	NA	18.7917	NA	NA	NA	NA
A0A4Y9YFR8	NA	17.091	NA	NA	NA	NA
A0A4Z0AAF8	NA	17.1257	NA	NA	NA	NA
A0A4Z0A505	NA	17.9564	NA	NA	NA	NA
A0A5B1RCH4	NA	15.7497	NA	NA	NA	NA
A0A4Y9XWM9	NA	16.7707	NA	NA	NA	NA
A0A4Z0A1B1	NA	16.5942	NA	NA	NA	NA
A0A4Y9ZZQ9	NA	16.1589	NA	NA	NA	NA
A0A4Y9Z8F1;A0A5B1QEA3	NA	14.9036	NA	NA	NA	NA
A0A4Y9ZBX6	NA	18.1573	NA	NA	NA	NA
A0A4Y9ZRD6	NA	12.7621	NA	NA	NA	NA
A0A4Z0A7Q0	NA	16.6352	NA	NA	NA	NA
A0A4Y9ZGL8	NA	20.1679	NA	NA	NA	NA
A0A5B1R4Q3	NA	16.3915	NA	NA	NA	NA
A0A4Y9ZHG1	NA	20.1113	NA	NA	NA	NA
A0A4Y9ZN26	NA	18.3645	NA	NA	NA	NA
A0A5B1R647	NA	19.9237	NA	NA	NA	NA
A0A5B1R4C8	NA	17.7881	NA	NA	NA	NA
A0A4Y9ZS98	NA	19.8541	NA	NA	NA	NA
A0A4Z0ABD5	NA	18.0748	NA	NA	NA	NA
A0A4Y9Z203	NA	17.5079	NA	NA	NA	NA
A0A5B1R9N0	NA	17.42	NA	NA	NA	NA
A0A4Y9ZBQ9	NA	15.1758	NA	NA	NA	NA
A0A5B1QDW9	NA	14.0156	NA	NA	NA	NA
A0A5B1QJQ4	NA	17.4728	NA	NA	NA	NA
A0A5B1QLY1	NA	17.8552	NA	NA	NA	NA
A0A4Y9YFA9	NA	15.1785	NA	NA	NA	NA
A0A5B1QWA1	NA	15.6002	NA	NA	NA	NA
A0A4Y9YWH9	NA	16.375	NA	NA	NA	NA
A0A5B1QY93	NA	17.2955	NA	NA	NA	NA
A0A5B1QXF6	NA	17.1939	NA	NA	NA	NA
A0A4Y9ZZX5	NA	18.3584	NA	NA	NA	NA
A0A4Z0A858	NA	15.4795	NA	NA	NA	NA
A0A4Y9YY35;A0A5B1QH39	NA	15.5239	NA	NA	NA	NA
A0A5B1QUM3	NA	15.9806	NA	NA	NA	NA
A0A5B1QEK7	NA	16.7441	NA	NA	NA	NA
A0A4Y9ZBC3	NA	16.2945	NA	NA	NA	NA
A0A4Y9XLM8	NA	17.9987	NA	NA	NA	NA
A0A4Z0A379	NA	17.2572	NA	NA	NA	NA
A0A5B1QMJ2	NA	17.2073	NA	NA	NA	NA
A0A4Z0A5I8	NA	18.8545	NA	NA	NA	NA
A0A4Y9YGQ1	NA	16.1069	NA	NA	NA	NA
A0A4Y9XYT7	NA	16.0659	NA	NA	NA	NA
A0A4Z0A8R6	NA	17.3676	NA	NA	NA	NA
A0A4Z0A5P0	NA	15.9529	NA	NA	NA	NA
A0A5B1RBX1	NA	18.4756	NA	NA	NA	NA
A0A4Z0A9F5	NA	14.8969	NA	NA	NA	NA
A0A5B1QXE6	NA	16.3173	NA	NA	NA	NA
A0A4Y9ZBK0	NA	18.979	NA	NA	NA	NA
A0A4Y9ZN70	NA	15.1525	NA	NA	NA	NA
A0A5B1RE60	NA	17.1108	NA	NA	NA	NA
A0A4Z0AD19	NA	17.7744	NA	NA	NA	NA
A0A4Y9ZLX9	NA	17.7342	NA	NA	NA	NA
A0A4Z0ABM3	NA	16.9973	NA	NA	NA	NA
A0A4Y9XYD5	NA	16.0247	NA	NA	NA	NA
A0A4Y9ZZX2	NA	16.7122	NA	NA	NA	NA
A0A4Y9XXE3	NA	17.6808	NA	NA	NA	NA
A0A4Y9Z2D1	NA	20.3523	NA	NA	NA	NA
A0A5B1R6E9	NA	16.2791	NA	NA	NA	NA
A0A4Y9YWL9	NA	17.9383	NA	NA	NA	NA
A0A4Y9ZRA5	NA	16.2384	NA	NA	NA	NA
A0A4Y9YZD4	NA	17.5739	NA	NA	NA	NA
A0A4Y9ZTV7	NA	17.5581	NA	NA	NA	NA
A0A5B1QHQ6	NA	15.7655	NA	NA	NA	NA
A0A4Y9YK02	NA	15.9432	NA	NA	NA	NA
A0A5B1QLG2	NA	19.2742	NA	NA	NA	NA
A0A5B1QAL6	NA	18.0316	NA	NA	NA	NA
A0A4Z0A3H5	NA	18.1869	NA	NA	NA	NA
A0A4Y9ZKP8	NA	15.8434	NA	NA	NA	NA
A0A5B1QRS7	NA	17.3802	NA	NA	NA	NA
A0A4Y9ZQ92	NA	15.454	NA	NA	NA	NA
A0A5B1R300	NA	17.2072	NA	NA	NA	NA
A0A4Y9ZNU6	NA	16.3065	NA	NA	NA	NA
A0A5B1QMS6	NA	15.7487	NA	NA	NA	NA
A0A5B1R6D7	NA	16.3556	NA	NA	NA	NA
A0A5B1QLX7	NA	17.4145	NA	NA	NA	NA
A0A4Y9ZW31	NA	14.8762	NA	NA	NA	NA
A0A4Y9Z9I5	NA	17.9982	NA	NA	NA	NA
A0A4Y9YUP9	NA	17.2234	NA	NA	NA	NA
A0A5B1QYD3	NA	17.0725	NA	NA	NA	NA
A0A5B1QXF7	NA	18.0388	NA	NA	NA	NA
A0A4Y9ZYF6	NA	16.336	NA	NA	NA	NA
A0A4Y9Z5F7	NA	15.2315	NA	NA	NA	NA
A0A4Y9YV34	NA	17.2885	NA	NA	NA	NA
A0A4Z0A5A6	NA	17.961	NA	NA	NA	NA
A0A5B1QY47	NA	16.3832	NA	NA	NA	NA
A0A4Y9ZZC2	NA	15.6279	NA	NA	NA	NA
A0A4Z0A6L1	NA	19.2363	NA	NA	NA	NA
A0A5B1QQL6	NA	16.0264	NA	NA	NA	NA
A0A5B1QJB5	NA	16.2296	NA	NA	NA	NA
A0A5B1QGS2;A0A4Y9Z776	NA	16.2186	NA	NA	NA	NA
A0A5B1QAY7	NA	16.1438	NA	NA	NA	NA
A0A4Y9YX83	NA	18.2113	NA	NA	NA	NA
A0A4Z0A268	NA	15.1905	NA	NA	NA	NA
A0A4Y9ZKS7	NA	15.1746	NA	NA	NA	NA
A0A5B1R642	NA	17.4081	NA	NA	NA	NA
A0A5B1QNL9	NA	16.0862	NA	NA	NA	NA
A0A4Y9YFZ9	NA	15.3521	NA	NA	NA	NA
A0A4Y9ZJW9	NA	15.9898	NA	NA	NA	NA
A0A5B1QDG7	NA	16.4516	NA	NA	NA	NA
A0A5B1RFD7	NA	18.284	NA	NA	NA	NA
A0A4Y9ZIV2	NA	15.139	NA	NA	NA	NA
A0A4Y9YRB3	NA	18.0808	NA	NA	NA	NA
A0A4Y9YXB9	NA	17.5577	NA	NA	NA	NA
A0A4Y9ZYG4	NA	18.5597	NA	NA	NA	NA
A0A4Z0AAZ5	NA	18.5467	NA	NA	NA	NA
A0A4Y9XNR7	NA	16.5646	NA	NA	NA	NA
A0A4Y9ZQD4	NA	18.2044	NA	NA	NA	NA
A0A4Z0A9G5	NA	16.6611	NA	NA	NA	NA
A0A5B1QA26	NA	16.8807	NA	NA	NA	NA
A0A5B1QX65	NA	17.4102	NA	NA	NA	NA
A0A5B1QA16	NA	17.2908	NA	NA	NA	NA
A0A5B1R3G6	NA	15.2883	NA	NA	NA	NA
A0A4Y9YWP6	NA	17.2685	NA	NA	NA	NA
A0A4Y9ZVT2	NA	17.255	NA	NA	NA	NA
A0A5B1QBI0	NA	17.9592	NA	NA	NA	NA
A0A5B1QU79	NA	15.3961	NA	NA	NA	NA
A0A4Y9Y5I8	NA	15.9205	NA	NA	NA	NA
A0A4Y9ZC37	NA	16.9241	NA	NA	NA	NA
A0A4Y9ZL64	NA	17.1787	NA	NA	NA	NA
A0A5B1QG47	NA	16.3941	NA	NA	NA	NA
A0A5B1QJG1	NA	20.7799	NA	NA	NA	NA
A0A5B1QC38	NA	19.6655	NA	NA	NA	NA
A0A5B1R893	NA	17.5786	NA	NA	NA	NA
A0A5B1R4F9	NA	17.7785	NA	NA	NA	NA
A0A4Y9Z8K8	NA	18.113	NA	NA	NA	NA
A0A5B1R7U3	NA	16.7602	NA	NA	NA	NA
A0A4Y9XMJ5	NA	18.843	NA	NA	NA	NA
A0A5B1RGB4	NA	17.5492	NA	NA	NA	NA
A0A4Y9YZ28	NA	16.1076	NA	NA	NA	NA
A0A4Y9Z6G7;A0A4Y9ZWC9	NA	15.7824	NA	NA	NA	NA
A0A4Y9Y4L5	NA	18.1017	NA	NA	NA	NA
A0A4Z0A2U5	NA	16.8168	NA	NA	NA	NA
A0A4Y9ZYG0	NA	17.0674	NA	NA	NA	NA
A0A4Y9ZVC3	NA	16.3263	NA	NA	NA	NA
A0A5B1RB27	NA	15.0832	NA	NA	NA	NA
A0A4Y9Y9Z5	NA	19.7424	NA	NA	NA	NA
A0A4Z0AAQ7	NA	16.3866	NA	NA	NA	NA
A0A4Y9XV74	NA	15.6048	NA	NA	NA	NA
A0A4Z0AAE4	NA	16.2729	NA	NA	NA	NA
A0A4Y9ZEQ8	NA	16.132	NA	NA	NA	NA
A0A5B1QXP7	NA	16.2351	NA	NA	NA	NA
A0A4Y9YFD7	NA	17.7296	NA	NA	NA	NA
A0A4Y9XUG8	NA	19.0963	NA	NA	NA	NA
A0A4Y9YU69	NA	18.5146	NA	NA	NA	NA
A0A4Y9YUN2	NA	18.3726	NA	NA	NA	NA
A0A5B1R753	NA	19.1317	NA	NA	NA	NA
A0A4Y9Z974	NA	17.7912	NA	NA	NA	NA
A0A4Y9ZHM8	NA	18.6673	NA	NA	NA	NA
A0A5B1R0H1	NA	16.9233	NA	NA	NA	NA
A0A4Y9ZR51	NA	14.9081	NA	NA	NA	NA
A0A4Y9XSI4	NA	16.4301	NA	NA	NA	NA
A0A5B1R7H8	NA	16.1535	NA	NA	NA	NA
A0A4Y9ZAM3	NA	20.2529	NA	NA	NA	NA
A0A4Y9ZBL2	NA	16.2255	NA	NA	NA	NA
A0A4Y9YY90	NA	17.3555	NA	NA	NA	NA
A0A5B1R248	NA	18.1343	NA	NA	NA	NA
A0A5B1QW98	NA	17.3069	NA	NA	NA	NA
A0A5B1QRU1	NA	16.4602	NA	NA	NA	NA
A0A5B1R518	NA	18.1676	NA	NA	NA	NA
A0A4Z0A4Q5	NA	16.136	NA	NA	NA	NA
A0A5B1R9Z1	NA	17.7372	NA	NA	NA	NA
A0A5B1QIK5	NA	18.2144	NA	NA	NA	NA
A0A4Y9Y1F0	NA	15.3027	NA	NA	NA	NA
A0A5B1R6P7	NA	14.7462	NA	NA	NA	NA
A0A4Y9YYY9	NA	15.9672	NA	NA	NA	NA
A0A5B1QSZ4	NA	18.2438	NA	NA	NA	NA
A0A5B1R7L1	NA	16.3877	NA	NA	NA	NA
A0A4Y9ZEW7	NA	15.2099	NA	NA	NA	NA
A0A5B1QHD2	NA	18.2565	NA	NA	NA	NA
A0A5B1QZ57;A0A4Y9YDJ9	NA	16.301	NA	NA	NA	NA
A0A4Y9ZTR5	NA	17.9119	NA	NA	NA	NA
A0A5B1QUB5	NA	16.8834	NA	NA	NA	NA
A0A4Z0A5C6	NA	18.4418	NA	NA	NA	NA
A0A4Y9XZY9	NA	16.8408	NA	NA	NA	NA
A0A4Y9ZIX8	NA	18.4777	NA	NA	NA	NA
A0A4Y9ZWM3	NA	17.4661	NA	NA	NA	NA
A0A5B1QW14	NA	16.8047	NA	NA	NA	NA
A0A4Y9YS28;A0A4Z0A9N8	NA	16.1739	NA	NA	NA	NA
A0A5B1RD02	NA	15.1504	NA	NA	NA	NA
A0A4Z0A5H5	NA	17.8288	NA	NA	NA	NA
A0A4Y9ZTT6;A0A4Y9ZMK4	NA	17.2942	NA	NA	NA	NA
A0A4Y9ZZG6	NA	17.4557	NA	NA	NA	NA
A0A4Y9ZPI1	NA	18.1609	NA	NA	NA	NA
A0A4Y9ZHU7;A0A4Y9ZQJ9	NA	16.0409	NA	NA	NA	NA
A0A4Y9ZER2	NA	18.5101	NA	NA	NA	NA
A0A5B1QLW7;A0A4Y9ZB29	NA	16.4143	NA	NA	NA	NA
A0A5B1QIG6	NA	17.1259	NA	NA	NA	NA
A0A5B1QQL8	NA	15.7982	NA	NA	NA	NA
A0A4Y9ZT16	NA	18.952	NA	NA	NA	NA
A0A4Y9Z9V8	NA	16.6975	NA	NA	NA	NA
A0A5B1QFR9	NA	17.1526	NA	NA	NA	NA
A0A4Y9ZUP9	NA	13.3144	NA	NA	NA	NA
A0A4Y9ZPI3	NA	15.5893	NA	NA	NA	NA
A0A4Y9Z4I6;A0A5B1QGE0	NA	19.0972	NA	NA	NA	NA
A0A4Y9XT76	NA	16.1417	NA	NA	NA	NA
A0A5B1R541	NA	16.9777	NA	NA	NA	NA
A0A4Y9ZZM8	NA	18.4293	NA	NA	NA	NA
A0A4Y9ZFV2;A0A5B1QBJ2	NA	16.2136	NA	NA	NA	NA
A0A4Z0AAV5	NA	17.0583	NA	NA	NA	NA
A0A5B1QVA6	NA	15.7957	NA	NA	NA	NA
A0A4Y9Z2E1	NA	19.3719	NA	NA	NA	NA
A0A5B1QP78	NA	15.8308	NA	NA	NA	NA
A0A4Y9YQD7;A0A5B1QKS3	NA	16.7647	NA	NA	NA	NA
A0A5B1QHA9	NA	17.8892	NA	NA	NA	NA
A0A4Y9XT84	NA	15.889	NA	NA	NA	NA
A0A5B1QFJ3	NA	16.9196	NA	NA	NA	NA
A0A4Z0AAA3	NA	16.8879	NA	NA	NA	NA
A0A4Y9ZFA3	NA	16.6821	NA	NA	NA	NA
A0A5B1QQR6	NA	16.1749	NA	NA	NA	NA
A0A4Y9XSS1	NA	15.2343	NA	NA	NA	NA
A0A4Y9ZA22	NA	18.8231	NA	NA	NA	NA
A0A4Y9YN01	NA	15.4628	NA	NA	NA	NA
A0A5B1R5U5	NA	18.1741	NA	NA	NA	NA
A0A4Z0A9H8	NA	15.8905	NA	NA	NA	NA
A0A5B1QLT6	NA	15.8134	NA	NA	NA	NA
A0A5B1QB49	NA	16.6626	NA	NA	NA	NA
A0A5B1QJA0;A0A4Y9Y5Z1	NA	16.9782	NA	NA	NA	NA
A0A5B1QN72;A0A4Y9Z3Z9	NA	17.5357	NA	NA	NA	NA
A0A5B1RAZ7	NA	17.9408	NA	NA	NA	NA
A0A4Y9ZCT9	NA	16.5112	NA	NA	NA	NA
A0A5B1RB34	NA	16.8893	NA	NA	NA	NA
A0A5B1RDU5	NA	15.4874	NA	NA	NA	NA
A0A4Y9ZKM8	NA	19.1566	NA	NA	NA	NA
A0A5B1QQW1;A0A4Y9ZS20	NA	18.4102	NA	NA	NA	NA
A0A5B1QB96	NA	19.3257	NA	NA	NA	NA
A0A4Y9ZYN8	NA	18.22	NA	NA	NA	NA
A0A4Z0A7Y1	NA	16.6384	NA	NA	NA	NA
A0A5B1QQT8	NA	17.4818	NA	NA	NA	NA
A0A4Y9ZZZ6	NA	16.8925	NA	NA	NA	NA
A0A5B1QF69;A0A4Y9ZBI2	NA	16.5313	NA	NA	NA	NA
A0A4Z0A7Y0	NA	14.7318	NA	NA	NA	NA
A0A5B1RDA6	NA	17.4224	NA	NA	NA	NA
A0A4Y9ZRU8	NA	17.2216	NA	NA	NA	NA
A0A4Y9ZBK7	NA	17.7123	NA	NA	NA	NA
A0A4Y9ZKS4	NA	17.8169	NA	NA	NA	NA
A0A5B1QXG3	NA	18.1268	NA	NA	NA	NA
A0A4Y9ZV31	NA	15.3706	NA	NA	NA	NA
A0A5B1QJE3	NA	18.6841	NA	NA	NA	NA
A0A4Y9ZGR7	NA	15.9438	NA	NA	NA	NA
A0A4Z0A449	NA	17.4271	NA	NA	NA	NA
A0A5B1QFP4	NA	16.2656	NA	NA	NA	NA
A0A5B1R790	NA	16.3741	NA	NA	NA	NA
A0A5B1R735	NA	17.4288	NA	NA	NA	NA
A0A4Y9ZI05	NA	15.7788	NA	NA	NA	NA
A0A4Y9YL43;A0A4Z0A0A3	NA	15.0905	NA	NA	NA	NA
A0A5B1R9F2	NA	16.593	NA	NA	NA	NA
A0A4Y9XKA5	NA	14.6742	NA	NA	NA	NA
A0A4Y9ZY16	NA	17.484	NA	NA	NA	NA
A0A4Y9ZZF3	NA	17.8607	NA	NA	NA	NA
A0A5B1R051	NA	16.504	NA	NA	NA	NA
A0A4Z0A756	NA	20.7397	NA	NA	NA	NA
A0A5B1QT12	NA	18.7096	NA	NA	NA	NA
A0A4Y9YIX2	NA	15.5565	NA	NA	NA	NA
A0A5B1QH77	NA	15.5655	NA	NA	NA	NA
A0A4Y9Y3U4	NA	15.9295	NA	NA	NA	NA
A0A4Y9XQ52	NA	16.8666	NA	NA	NA	NA
A0A5B1QYQ3	NA	14.6257	NA	NA	NA	NA
A0A5B1RCQ0	NA	19.4061	NA	NA	NA	NA
A0A4Y9ZUW5	NA	16.5249	NA	NA	NA	NA
A0A4Y9YKR7	NA	17.0994	NA	NA	NA	NA
A0A4Y9YT68	NA	17.7866	NA	NA	NA	NA
A0A5B1R3V7	NA	17.8748	NA	NA	NA	NA
A0A4Y9ZB91;A0A5B1QAH9	NA	16.2241	NA	NA	NA	NA
A0A5B1QC21	NA	18.2166	NA	NA	NA	NA
A0A5B1QIV8;A0A4Y9ZDN4	NA	16.8707	NA	NA	NA	NA
A0A4Y9ZFE2	NA	18.261	NA	NA	NA	NA
A0A4Y9ZJZ2	NA	17.0543	NA	NA	NA	NA
A0A4Z0ABI4	NA	17.2525	NA	NA	NA	NA
A0A4Y9YW43	NA	17.0424	NA	NA	NA	NA
A0A4Y9Z8H3	NA	16.8388	NA	NA	NA	NA
A0A4Y9Z6F4	NA	16.0804	NA	NA	NA	NA
A0A5B1QIN1	NA	16.6538	NA	NA	NA	NA
A0A5B1R515	NA	16.1287	NA	NA	NA	NA
A0A4Z0A6U6	NA	14.1006	NA	NA	NA	NA
A0A5B1QLE2	NA	16.7792	NA	NA	NA	NA
A0A4Y9YVB1	NA	17.3481	NA	NA	NA	NA
A0A4Y9ZM62	NA	16.3263	NA	NA	NA	NA
A0A5B1QGH2	NA	18.8495	NA	NA	NA	NA
A0A4Y9ZAG3	NA	17.175	NA	NA	NA	NA
A0A4Z0AB75	NA	17.1107	NA	NA	NA	NA
A0A4Y9YPM8	NA	18.047	NA	NA	NA	NA
A0A5B1R7Z8	NA	15.6383	NA	NA	NA	NA
A0A4Y9Y9K9	NA	16.7335	NA	NA	NA	NA
A0A4Z0ABE5	NA	16.7589	NA	NA	NA	NA
A0A5B1QL66	NA	18.1451	NA	NA	NA	NA
A0A4Y9YEM9	NA	17.6596	NA	NA	NA	NA
A0A4Y9ZW86;A0A4Y9YI06	NA	18.2707	NA	NA	NA	NA
A0A4Z0A686	NA	15.5349	NA	NA	NA	NA
A0A4Y9ZW90	NA	16.8086	NA	NA	NA	NA
A0A4Z0A9Y8	NA	16.2432	NA	NA	NA	NA
A0A5B1R4B2	NA	18.3927	NA	NA	NA	NA
A0A4Y9ZXC0	NA	16.5899	NA	NA	NA	NA
A0A4Y9YUV3	NA	17.483	NA	NA	NA	NA
A0A4Y9YYS5	NA	15.2678	NA	NA	NA	NA
A0A4Y9XMX2	NA	16.1477	NA	NA	NA	NA
A0A4Y9ZT37	NA	16.2837	NA	NA	NA	NA
A0A5B1QS93	NA	17.0189	NA	NA	NA	NA
A0A4Y9Z864	NA	17.9176	NA	NA	NA	NA
A0A5B1QWR8	NA	17.4147	NA	NA	NA	NA
A0A4Y9YVN9	NA	15.0913	NA	NA	NA	NA
A0A4Y9ZHF2	NA	17.8594	NA	NA	NA	NA
A0A4Y9ZYJ1	NA	18.3093	NA	NA	NA	NA
A0A4Y9YZG6	NA	16.9698	NA	NA	NA	NA
A0A4Y9Y0T5	NA	15.6146	NA	NA	NA	NA
A0A4Z0AAU5	NA	17.2548	NA	NA	NA	NA
A0A4Y9YFX9	NA	14.7661	NA	NA	NA	NA
A0A4Y9ZZV3	NA	17.1679	NA	NA	NA	NA
A0A4Y9ZWM5	NA	18.0256	NA	NA	NA	NA
A0A5B1R4K3	NA	17.5084	NA	NA	NA	NA
A0A5B1QVD7	NA	17.5722	NA	NA	NA	NA
A0A4Y9Y3X6	NA	17.2921	NA	NA	NA	NA
A0A4Y9XP57	NA	15.6021	NA	NA	NA	NA
A0A4Y9Z6Z0	NA	15.4335	NA	NA	NA	NA
A0A4Y9YSU1	NA	16.463	NA	NA	NA	NA
A0A5B1QCY5	NA	15.6237	NA	NA	NA	NA
A0A5B1QPX1	NA	15.5731	NA	NA	NA	NA
A0A4Y9ZF55	NA	16.9204	NA	NA	NA	NA
A0A5B1RBK3	NA	13.9545	NA	NA	NA	NA
A0A4Y9YX84	NA	16.9584	NA	NA	NA	NA
A0A4Y9ZBI5	NA	16.5203	NA	NA	NA	NA
A0A5B1QVX5	NA	19.9137	NA	NA	NA	NA
A0A5B1R7K0	NA	16.4729	NA	NA	NA	NA
A0A5B1RFK7	NA	15.4393	NA	NA	NA	NA
A0A4Y9ZLP4	NA	17.1632	NA	NA	NA	NA
A0A4Y9ZWV4	NA	18.2863	NA	NA	NA	NA
A0A4Z0A0S2	NA	15.8367	NA	NA	NA	NA
A0A4Z0A3N7	NA	17.6754	NA	NA	NA	NA
A0A5B1QDD6	NA	15.8254	NA	NA	NA	NA
A0A4Y9ZZR7	NA	18.03	NA	NA	NA	NA
A0A5B1R0M7	NA	17.4715	NA	NA	NA	NA
A0A4Z0A486	NA	17.6043	NA	NA	NA	NA
A0A4Y9ZY52	NA	18.8835	NA	NA	NA	NA
A0A4Y9XXR9	NA	16.1882	NA	NA	NA	NA
A0A4Y9Z898	NA	19.1782	NA	NA	NA	NA
A0A5B1QG73	NA	15.2728	NA	NA	NA	NA
A0A4Y9ZWU1	NA	13.036	NA	NA	NA	NA
A0A4Z0A931	NA	14.3249	NA	NA	NA	NA
A0A4Z0A6K3	NA	19.1552	NA	NA	NA	NA
A0A5B1QG10	NA	18.054	NA	NA	NA	NA
A0A4Y9XUN7	NA	18.7978	NA	NA	NA	NA
A0A4Y9XPF1	NA	16.0243	NA	NA	NA	NA
A0A4Z0A4E6	NA	18.9172	NA	NA	NA	NA
A0A5B1R0T9	NA	16.8762	NA	NA	NA	NA
A0A4Z0A646	NA	19.7591	NA	NA	NA	NA
A0A4Y9ZAE4;A0A5B1QT91	NA	16.9339	NA	NA	NA	NA
A0A5B1QBS6	NA	15.5217	NA	NA	NA	NA
A0A4Y9ZEU2	NA	15.667	NA	NA	NA	NA
A0A4Y9XZS5	NA	17.4144	NA	NA	NA	NA
A0A4Y9ZTM1	NA	18.33	NA	NA	NA	NA
A0A5B1QN10	NA	17.3848	NA	NA	NA	NA
A0A4Y9ZUT2	NA	17.5837	NA	NA	NA	NA
A0A5B1R1F5	NA	16.1845	NA	NA	NA	NA
A0A4Y9YYM1	NA	17.1348	NA	NA	NA	NA
A0A4Y9YGX8	NA	15.9668	NA	NA	NA	NA
A0A5B1QXS0	NA	17.5392	NA	NA	NA	NA
A0A5B1QLT0	NA	17.754	NA	NA	NA	NA
A0A4Y9ZT71	NA	17.9156	NA	NA	NA	NA
A0A4Z0A0I7	NA	15.0741	NA	NA	NA	NA
A0A4Y9Z7G9	NA	17.1741	NA	NA	NA	NA
A0A5B1R0H9	NA	18.0316	NA	NA	NA	NA
A0A5B1QKM6	NA	16.2782	NA	NA	NA	NA
A0A4Y9Z196;A0A4Z0A2M4	NA	17.339	NA	NA	NA	NA
A0A4Z0A8U3	NA	14.6705	NA	NA	NA	NA
A0A4Z0ACL6	NA	17.2099	NA	NA	NA	NA
A0A5B1QLL2	NA	16.4338	NA	NA	NA	NA
A0A4Y9ZC40	NA	16.2352	NA	NA	NA	NA
A0A4Y9YWU1	NA	16.4456	NA	NA	NA	NA
A0A5B1QN47	NA	19.384	NA	NA	NA	NA
A0A5B1QPN7	NA	16.9033	NA	NA	NA	NA
A0A4Z0AA93	NA	16.129	NA	NA	NA	NA
A0A4Y9ZDP7	NA	16.7161	NA	NA	NA	NA
A0A4Y9Z5G4	NA	18.578	NA	NA	NA	NA
A0A5B1R7Q5	NA	16.6015	NA	NA	NA	NA
A0A4Z0A151	NA	17.0383	NA	NA	NA	NA
A0A4Y9YE60	NA	17.3656	NA	NA	NA	NA
A0A5B1QXY2	NA	17.5511	NA	NA	NA	NA
A0A5B1QFE0	NA	14.4721	NA	NA	NA	NA
A0A5B1R1Q6	NA	14.8696	NA	NA	NA	NA
A0A4Z0A2S0	NA	16.6614	NA	NA	NA	NA
A0A5B1QJH0	NA	16.5052	NA	NA	NA	NA
A0A5B1QX36	NA	15.3349	NA	NA	NA	NA
A0A5B1R011;A0A4Y9XVU2	NA	18.9121	NA	NA	NA	NA
A0A5B1QE80	NA	16.0927	NA	NA	NA	NA
A0A5B1QA39	NA	16.0422	NA	NA	NA	NA
A0A4Z0ABH1	NA	16.3907	NA	NA	NA	NA
A0A4Y9YXZ4;A0A5B1QXQ7	NA	15.8383	NA	NA	NA	NA
A0A4Z0AB28	NA	15.3506	NA	NA	NA	NA
A0A4Y9ZQY8	NA	19.1394	NA	NA	NA	NA
A0A5B1QBS2	NA	14.3798	NA	NA	NA	NA
A0A4Y9YNB5	NA	16.0867	NA	NA	NA	NA
A0A4Z0A7T7	NA	17.6367	NA	NA	NA	NA
A0A5B1QHS0	NA	14.9574	NA	NA	NA	NA
A0A5B1QZM1	NA	16.5002	NA	NA	NA	NA
A0A4Y9ZH64	NA	18.8608	NA	NA	NA	NA
A0A4Y9ZFJ5	NA	17.1648	NA	NA	NA	NA
A0A4Y9ZUU4	NA	16.9087	NA	NA	NA	NA
A0A4Y9Z518	NA	18.584	NA	NA	NA	NA
A0A4Y9ZMB0	NA	19.4321	NA	NA	NA	NA
A0A5B1QM00;A0A4Y9ZZQ2	NA	17.7386	NA	NA	NA	NA
A0A5B1QHS8	NA	17.4504	NA	NA	NA	NA
A0A4Y9ZYR6	NA	18.2015	NA	NA	NA	NA
A0A4Y9ZDB1;A0A4Y9ZGC2	NA	19.0827	NA	NA	NA	NA
A0A4Y9XLZ1	NA	16.1286	NA	NA	NA	NA
A0A5B1QLU2	NA	19.089	NA	NA	NA	NA
A0A4Y9YFW4	NA	18.2351	NA	NA	NA	NA
A0A5B1REL7	NA	19.214	NA	NA	NA	NA
A0A5B1QBF1	NA	16.8824	NA	NA	NA	NA
A0A5B1QX03	NA	15.7245	NA	NA	NA	NA
A0A4Y9XT21	NA	17.5294	NA	NA	NA	NA
A0A4Z0A394	NA	19.96	NA	NA	NA	NA
A0A5B1R838;A0A4Y9YBF8	NA	15.4723	NA	NA	NA	NA
A0A5B1QBI7	NA	17.5222	NA	NA	NA	NA
A0A4Y9YYY2	NA	15.2502	NA	NA	NA	NA
A0A5B1QNA4;A0A4Y9Y6H3	NA	15.4495	NA	NA	NA	NA
A0A4Y9Y6D4	NA	16.8507	NA	NA	NA	NA
A0A4Y9Z2W5	NA	12.8134	NA	NA	NA	NA
A0A5B1RAJ5	NA	15.6251	NA	NA	NA	NA
A0A5B1QIR2	NA	17.1662	NA	NA	NA	NA
A0A4Z0A2F6	NA	16.3204	NA	NA	NA	NA
A0A5B1RDE0	NA	16.9386	NA	NA	NA	NA
A0A4Y9ZLJ5	NA	16.5739	NA	NA	NA	NA
A0A5B1R5Z5	NA	14.664	NA	NA	NA	NA
A0A5B1R6V1	NA	20.4492	NA	NA	NA	NA
A0A5B1R7V2;A0A5B1QRD6;A0A5B1QKL3	NA	16.4179	NA	NA	NA	NA
A0A5B1QYR2	NA	18.1401	NA	NA	NA	NA
A0A5B1QJL7	NA	16.3409	NA	NA	NA	NA
A0A4Z0A1Z3	NA	16.0209	NA	NA	NA	NA
A0A4Z0A3K7	NA	17.8652	NA	NA	NA	NA
A0A5B1R246	NA	16.8821	NA	NA	NA	NA
A0A4Y9XT83	NA	14.8629	NA	NA	NA	NA
A0A4Y9YYZ6	NA	17.9549	NA	NA	NA	NA
A0A4Y9Z4F1;A0A5B1QSD9	NA	16.1969	NA	NA	NA	NA
A0A5B1QC83	NA	18.4681	NA	NA	NA	NA
A0A5B1QU34	NA	19.2206	NA	NA	NA	NA
A0A5B1R582	NA	14.4477	NA	NA	NA	NA
A0A5B1QZS6	NA	15.6285	NA	NA	NA	NA
A0A4Y9Z865;A0A5B1QCY2	NA	15.7848	NA	NA	NA	NA
A0A4Y9Y4P5	NA	15.3321	NA	NA	NA	NA
A0A4Y9Z703;A0A5B1QLB9	NA	15.4047	NA	NA	NA	NA
A0A4Y9XPB9	NA	17.3427	NA	NA	NA	NA
A0A4Y9ZKA4	NA	18.1333	NA	NA	NA	NA
A0A4Y9XYD3	NA	15.2509	NA	NA	NA	NA
A0A4Y9ZBE7	NA	16.6698	NA	NA	NA	NA
A0A5B1RBB7	NA	17.407	NA	NA	NA	NA
A0A4Y9ZSL1;A0A4Y9ZTM5	NA	21.4792	NA	NA	NA	NA
A0A4Y9ZKJ3	NA	17.0174	NA	NA	NA	NA
A0A4Y9ZR19	NA	16.5931	NA	NA	NA	NA
A0A5B1QMK3	NA	16.9583	NA	NA	NA	NA
A0A5B1QAC9	NA	18.2247	NA	NA	NA	NA
A0A4Y9XUB1	NA	14.8115	NA	NA	NA	NA
A0A4Y9XV22	NA	15.2899	NA	NA	NA	NA
A0A5B1QDU1	NA	20.882	NA	NA	NA	NA
A0A4Y9YNM7;A0A5B1RCD6	NA	14.9663	NA	NA	NA	NA
A0A5B1R564	NA	19.0094	NA	NA	NA	NA
A0A5B1QP95	NA	19.015	NA	NA	NA	NA
A0A4Z0A0T8	NA	17.5594	NA	NA	NA	NA
A0A4Y9ZZY7	NA	16.9802	NA	NA	NA	NA
A0A4Z0A4F9;A0A4Z0A041	NA	17.0007	NA	NA	NA	NA
A0A5B1R5J0	NA	18.8858	NA	NA	NA	NA
A0A5B1R7A5	NA	17.5455	NA	NA	NA	NA
A0A5B1R9B3;A0A4Y9YY85	NA	17.3981	NA	NA	NA	NA
A0A5B1R1G1	NA	16.4066	NA	NA	NA	NA
A0A5B1R8W8	NA	18.9147	NA	NA	NA	NA
A0A5B1QY96	NA	19.1637	NA	NA	NA	NA
A0A5B1R496	NA	17.5399	NA	NA	NA	NA
A0A4Y9XVC0	NA	18.1635	NA	NA	NA	NA
A0A4Y9ZI67;A0A4Y9ZSL7	NA	18.1614	NA	NA	NA	NA
A0A4Y9YCV2	NA	17.0303	NA	NA	NA	NA
A0A4Y9YAA8	NA	17.3318	NA	NA	NA	NA
A0A4Y9ZX29	NA	15.9547	NA	NA	NA	NA
A0A5B1QQ03	NA	21.1688	NA	NA	NA	NA
A0A4Y9XSK1	NA	18.0618	NA	NA	NA	NA
A0A4Y9Z453	NA	16.9106	NA	NA	NA	NA
A0A5B1QB78	NA	16.2956	NA	NA	NA	NA
A0A4Y9ZHP6	NA	16.8208	NA	NA	NA	NA
A0A4Y9ZHA6	NA	15.8458	NA	NA	NA	NA
A0A4Y9ZBY5;A0A5B1R0U7	NA	15.5466	NA	NA	NA	NA
A0A4Y9XKS6	NA	16.1926	NA	NA	NA	NA
A0A5B1QBV1	NA	18.4082	NA	NA	NA	NA
A0A4Z0A1U5	NA	18.067	NA	NA	NA	NA
A0A5B1QPG8;A0A4Y9Z3Y6	NA	17.3418	NA	NA	NA	NA
A0A5B1QFY5	NA	18.0581	NA	NA	NA	NA
A0A5B1QUR2	NA	15.0638	NA	NA	NA	NA
A0A4Y9Z732	NA	17.6079	NA	NA	NA	NA
A0A5B1QWZ6	NA	16.6019	NA	NA	NA	NA
A0A4Y9YY11	NA	16.5879	NA	NA	NA	NA
A0A4Z0A9C4	NA	17.6543	NA	NA	NA	NA
A0A4Y9ZFW6;A0A5B1QG64	NA	18.1387	NA	NA	NA	NA
A0A4Y9ZP76	NA	19.2887	NA	NA	NA	NA
A0A4Z0A5J8	NA	16.814	NA	NA	NA	NA
A0A4Y9ZY10	NA	16.4844	NA	NA	NA	NA
A0A5B1R6A3;A0A4Y9ZDZ0;A0A4Y9XNX4	NA	16.0187	NA	NA	NA	NA
A0A4Z0A7B5	NA	16.3995	NA	NA	NA	NA
A0A4Y9Y0H1	NA	18.0581	NA	NA	NA	NA
A0A4Y9ZQ86	NA	15.7264	NA	NA	NA	NA
A0A4Y9Y3T6	NA	17.6502	NA	NA	NA	NA
A0A5B1QJB8	NA	16.724	NA	NA	NA	NA
A0A5B1QDN1;A0A4Y9Z1M9	NA	21.5077	NA	NA	NA	NA
A0A4Y9ZX73	NA	21.1924	NA	NA	NA	NA
A0A4Z0A820	NA	19.8742	NA	NA	NA	NA
A0A4Y9XNC4	NA	15.433	NA	NA	NA	NA
A0A4Y9ZA27	NA	17.5453	NA	NA	NA	NA
A0A4Y9ZHQ8	NA	17.7197	NA	NA	NA	NA
A0A4Z0A6F0	NA	15.9942	NA	NA	NA	NA
A0A4Y9YZ08	NA	19.7159	NA	NA	NA	NA
A0A4Z0A8E9;A0A4Z0A0L8	NA	17.4505	NA	NA	NA	NA
A0A4Z0A8I7	NA	16.4267	NA	NA	NA	NA
A0A5B1QTA3	NA	15.3455	NA	NA	NA	NA
A0A5B1RAK1	NA	16.0565	NA	NA	NA	NA
A0A5B1QFP8	NA	17.6025	NA	NA	NA	NA
A0A4Y9ZTD4	NA	18.4008	NA	NA	NA	NA
A0A4Y9ZPS4	NA	17.6891	NA	NA	NA	NA
A0A4Y9ZF24	NA	16.0376	NA	NA	NA	NA
A0A4Y9YXA8	NA	15.7908	NA	NA	NA	NA
A0A5B1R2D9	NA	18.0108	NA	NA	NA	NA
A0A4Y9ZSB7	NA	18.943	NA	NA	NA	NA
A0A4Z0A647	NA	16.5443	NA	NA	NA	NA
A0A4Z0ABA1	NA	17.9212	NA	NA	NA	NA
A0A4Y9Z8S5	NA	16.7493	NA	NA	NA	NA
A0A5B1QX96;A0A4Y9ZAB5	NA	17.7206	NA	NA	NA	NA
A0A4Y9ZLY6	NA	16.4952	NA	NA	NA	NA
A0A4Y9ZHC6	NA	16.8374	NA	NA	NA	NA
A0A4Y9XVD8	NA	18.5271	NA	NA	NA	NA
A0A5B1Q9G1	NA	16.3918	NA	NA	NA	NA
A0A5B1QCD6;A0A4Y9ZP42;A0A4Y9YK84	NA	16.5891	NA	NA	NA	NA
A0A4Z0A5M3	NA	18.2259	NA	NA	NA	NA
A0A4Y9Z4U1	NA	17.611	NA	NA	NA	NA
A0A5B1QEH9	NA	18.0072	NA	NA	NA	NA
A0A4Y9ZD35	NA	16.8658	NA	NA	NA	NA
A0A5B1QFK7	NA	18.3051	NA	NA	NA	NA
A0A5B1QN53	NA	18.1803	NA	NA	NA	NA
A0A4Z0A8F6	NA	16.9515	NA	NA	NA	NA
A0A4Z0A8B3	NA	18.2892	NA	NA	NA	NA
A0A4Z0A406	NA	15.5915	NA	NA	NA	NA
A0A5B1QMM0	NA	15.3377	NA	NA	NA	NA
A0A5B1QU89	NA	18.3292	NA	NA	NA	NA
A0A4Y9XXJ0	NA	18.3258	NA	NA	NA	NA
A0A4Y9Y766	NA	16.1629	NA	NA	NA	NA
A0A4Y9YZH9	NA	18.8386	NA	NA	NA	NA
A0A4Z0AB43	NA	17.7534	NA	NA	NA	NA
A0A4Z0AA98	NA	14.8004	NA	NA	NA	NA
A0A5B1R030	NA	15.3661	NA	NA	NA	NA
A0A5B1R3F9	NA	17.8592	NA	NA	NA	NA
A0A5B1QF61	NA	17.5075	NA	NA	NA	NA
A0A4Y9Y2K9	NA	18.2268	NA	NA	NA	NA
A0A4Y9Y891	NA	16.9018	NA	NA	NA	NA
A0A5B1QI16	NA	16.1703	NA	NA	NA	NA
A0A4Z0A1J6	NA	17.027	NA	NA	NA	NA
A0A4Z0A1W3	NA	18.9521	NA	NA	NA	NA
A0A5B1QIL5	NA	18.5412	NA	NA	NA	NA
A0A4Y9ZWW2	NA	17.0135	NA	NA	NA	NA
A0A5B1QD65	NA	16.4419	NA	NA	NA	NA
A0A4Y9Z7B9	NA	16.6122	NA	NA	NA	NA
A0A4Y9YHI3;A0A5B1R7L6	NA	16.548	NA	NA	NA	NA
A0A4Y9YUX4	NA	15.0521	NA	NA	NA	NA
A0A4Y9Z2M0	NA	14.9181	NA	NA	NA	NA
A0A4Y9ZV09	NA	17.1439	NA	NA	NA	NA
A0A4Y9Z8P3	NA	17.9359	NA	NA	NA	NA
A0A4Y9ZHF0	NA	17.1304	NA	NA	NA	NA
A0A4Z0A7K9	NA	18.0638	NA	NA	NA	NA
A0A4Y9ZQP7	NA	16.7452	NA	NA	NA	NA
A0A4Y9ZTM4	NA	21.0285	NA	NA	NA	NA
A0A5B1R441	NA	17.1568	NA	NA	NA	NA
A0A4Y9YR77	NA	18.3775	NA	NA	NA	NA
A0A4Y9ZPA4	NA	15.1905	NA	NA	NA	NA
A0A4Y9ZRU1	NA	16.4306	NA	NA	NA	NA
A0A4Y9YPZ9	NA	17.5328	NA	NA	NA	NA
A0A4Y9XV09	NA	16.5777	NA	NA	NA	NA
A0A4Y9Y641	NA	18.5378	NA	NA	NA	NA
A0A4Y9XTT1	NA	14.9689	NA	NA	NA	NA
A0A4Y9YR82	NA	18.7225	NA	NA	NA	NA
A0A4Y9ZUZ4	NA	18.2381	NA	NA	NA	NA
A0A4Y9ZKK9	NA	16.9005	NA	NA	NA	NA
A0A5B1QCB1	NA	17.5306	NA	NA	NA	NA
A0A4Y9ZR91	NA	19.4683	NA	NA	NA	NA
A0A4Y9YK79	NA	15.1621	NA	NA	NA	NA
A0A4Y9YLK1	NA	16.9691	NA	NA	NA	NA
A0A4Z0A2X6	NA	19.1774	NA	NA	NA	NA
A0A5B1RBP8	NA	18.363	NA	NA	NA	NA
A0A4Z0A073	NA	18.1475	NA	NA	NA	NA
A0A4Y9XZA9	NA	18.6666	NA	NA	NA	NA
A0A5B1QI19	NA	17.001	NA	NA	NA	NA
A0A4Y9XQP2	NA	17.0175	NA	NA	NA	NA
A0A4Y9YHP6	NA	17.8452	NA	NA	NA	NA
A0A4Y9ZIJ9	NA	16.231	NA	NA	NA	NA
A0A4Y9YVW6	NA	16.6519	NA	NA	NA	NA
A0A4Y9Z824	NA	21.4225	NA	NA	NA	NA
A0A4Z0A689	NA	17.6974	NA	NA	NA	NA
A0A4Y9Y0J9	NA	19.1724	NA	NA	NA	NA
A0A5B1QGH4;A0A4Y9ZB63	NA	15.8631	NA	NA	NA	NA
A0A4Y9ZHZ8	NA	21.1393	NA	NA	NA	NA
A0A5B1QKY0	NA	17.8055	NA	NA	NA	NA
A0A5B1QVM4	NA	17.1414	NA	NA	NA	NA
A0A4Y9YZY2	NA	15.2024	NA	NA	NA	NA
A0A5B1R3Z1	NA	17.5151	NA	NA	NA	NA
A0A5B1QGX9	NA	17.4142	NA	NA	NA	NA
A0A4Y9ZVU9	NA	14.9758	NA	NA	NA	NA
A0A5B1R9E5	NA	16.9529	NA	NA	NA	NA
A0A4Z0A5E5	NA	20.8616	NA	NA	NA	NA
A0A5B1QL98	NA	17.7537	NA	NA	NA	NA
A0A4Y9ZQM6	NA	15.8257	NA	NA	NA	NA
A0A4Z0ABE3	NA	16.2374	NA	NA	NA	NA
A0A4Z0A339	NA	16.6962	NA	NA	NA	NA
A0A5B1R1L3	NA	20.2324	NA	NA	NA	NA
A0A5B1QZ09	NA	16.618	NA	NA	NA	NA
A0A4Y9Y0L5	NA	17.9916	NA	NA	NA	NA
A0A4Y9YT41	NA	15.1546	NA	NA	NA	NA
A0A4Z0A7Q4;A0A4Y9ZQQ0	NA	17.1165	NA	NA	NA	NA
A0A5B1QN77	NA	17.2694	NA	NA	NA	NA
A0A4Y9ZMY2	NA	15.3927	NA	NA	NA	NA
A0A4Y9ZM21	NA	20.0578	NA	NA	NA	NA
A0A4Y9Z6Y4	NA	16.5875	NA	NA	NA	NA
A0A4Y9XL99	NA	18.1422	NA	NA	NA	NA
A0A4Y9ZD64	NA	15.6412	NA	NA	NA	NA
A0A5B1R5A8	NA	16.4247	NA	NA	NA	NA
A0A4Y9XTM5	NA	16.8442	NA	NA	NA	NA
A0A4Z0A559	NA	16.7081	NA	NA	NA	NA
A0A5B1RB05	NA	16.1563	NA	NA	NA	NA
A0A4Y9YBN9	NA	15.1776	NA	NA	NA	NA
A0A4Y9ZP56	NA	17.2787	NA	NA	NA	NA
A0A4Z0A5Q7	NA	18.103	NA	NA	NA	NA
A0A5B1R873	NA	16.1367	NA	NA	NA	NA
A0A5B1QUE2	NA	16.0483	NA	NA	NA	NA
A0A5B1R2V9	NA	16.7322	NA	NA	NA	NA
A0A4Y9YZ77	NA	14.5229	NA	NA	NA	NA
A0A4Y9YUZ9	NA	17.2726	NA	NA	NA	NA
A0A4Y9YT01	NA	17.175	NA	NA	NA	NA
A0A4Y9ZGP6	NA	12.8104	NA	NA	NA	NA
A0A4Y9ZBZ3	NA	18.4061	NA	NA	NA	NA
A0A4Y9YX42	NA	16.8354	NA	NA	NA	NA
A0A4Z0A5U9	NA	21.1704	NA	NA	NA	NA
A0A4Y9ZA71	NA	15.8169	NA	NA	NA	NA
A0A5B1QHE8	NA	14.8817	NA	NA	NA	NA
A0A4Y9Y3X4	NA	17.5559	NA	NA	NA	NA
A0A5B1R7N3	NA	16.0926	NA	NA	NA	NA
A0A4Y9ZTL0	NA	17.5362	NA	NA	NA	NA
A0A4Z0ACB2	NA	17.5529	NA	NA	NA	NA
A0A5B1QN97	NA	16.8374	NA	NA	NA	NA
A0A4Y9Z568	NA	17.9904	NA	NA	NA	NA
A0A4Y9XW14	NA	17.7559	NA	NA	NA	NA
A0A5B1R6X3	NA	15.9896	NA	NA	NA	NA
A0A4Z0A621	NA	17.628	NA	NA	NA	NA
A0A5B1QVV1	NA	16.141	NA	NA	NA	NA
A0A5B1QAC2	NA	18.7525	NA	NA	NA	NA
A0A5B1QM37	NA	15.3286	NA	NA	NA	NA
A0A4Y9YZ34	NA	17.1888	NA	NA	NA	NA
A0A4Y9Z9X0	NA	16.9367	NA	NA	NA	NA
A0A4Y9YS80	NA	12.9078	NA	NA	NA	NA
A0A5B1QQI5	NA	16.7241	NA	NA	NA	NA
A0A4Y9Y8F1	NA	15.0526	NA	NA	NA	NA
A0A5B1QSV3	NA	18.2616	NA	NA	NA	NA
A0A5B1R807	NA	18.4404	NA	NA	NA	NA
A0A4Y9ZD03;A0A4Y9YTZ0	NA	20.7583	NA	NA	NA	NA
A0A4Y9YMS1	NA	15.7835	NA	NA	NA	NA
A0A4Y9ZJ31	NA	18.04	NA	NA	NA	NA
A0A4Y9ZN99	NA	15.5631	NA	NA	NA	NA
A0A5B1QEH3	NA	17.6727	NA	NA	NA	NA
A0A4Y9Z4L2	NA	19.8831	NA	NA	NA	NA
A0A4Y9YZS5	NA	15.2192	NA	NA	NA	NA
A0A4Y9ZI01	NA	18.0914	NA	NA	NA	NA
A0A4Y9Z4Z7	NA	17.1424	NA	NA	NA	NA
A0A4Y9YMJ5	NA	19.0855	NA	NA	NA	NA
A0A4Y9Y1Y5	NA	15.0696	NA	NA	NA	NA
A0A4Z0A3I8	NA	18.2271	NA	NA	NA	NA
A0A4Y9YVZ3	NA	16.7068	NA	NA	NA	NA
A0A4Y9ZWJ2	NA	17.7896	NA	NA	NA	NA
A0A5B1R5Z3	NA	16.6184	NA	NA	NA	NA
A0A4Y9ZIK2;A0A4Z0A2Z2	NA	19.5634	NA	NA	NA	NA
A0A4Y9ZFJ8	NA	18.8673	NA	NA	NA	NA
A0A4Y9ZIS9	NA	12.9538	NA	NA	NA	NA
A0A4Y9Z6F3	NA	18.8508	NA	NA	NA	NA
A0A4Y9XZR6	NA	17.9314	NA	NA	NA	NA
A0A4Y9Z4H1	NA	18.829	NA	NA	NA	NA
A0A5B1QBZ5	NA	17.7391	NA	NA	NA	NA
A0A4Y9ZU13	NA	18.0782	NA	NA	NA	NA
A0A4Y9ZB39	NA	16.8062	NA	NA	NA	NA
A0A5B1R0T4	NA	16.5458	NA	NA	NA	NA
A0A4Y9YZE5	NA	17.2901	NA	NA	NA	NA
A0A4Y9ZP60	NA	17.8453	NA	NA	NA	NA
A0A4Y9YE17	NA	16.7208	NA	NA	NA	NA
A0A4Y9XWP3	NA	17.9379	NA	NA	NA	NA
A0A4Y9Z8J4	NA	16.2625	NA	NA	NA	NA
A0A5B1QJQ2	NA	14.8734	NA	NA	NA	NA
A0A5B1RA82	NA	17.1956	NA	NA	NA	NA
A0A5B1QSH8	NA	15.7353	NA	NA	NA	NA
A0A5B1QIN9	NA	17.321	NA	NA	NA	NA
A0A5B1R7L8	NA	15.232	NA	NA	NA	NA
A0A4Y9Z8T4	NA	17.0072	NA	NA	NA	NA
A0A4Z0A5U1	NA	15.235	NA	NA	NA	NA
A0A5B1QEH6	NA	16.7035	NA	NA	NA	NA
A0A4Y9ZM77	NA	14.6574	NA	NA	NA	NA
A0A5B1R6F8	NA	16.7214	NA	NA	NA	NA
A0A4Y9YYI6	NA	18.0749	NA	NA	NA	NA
A0A4Y9Z944	NA	16.2741	NA	NA	NA	NA
A0A5B1QGG7	NA	15.1662	NA	NA	NA	NA
A0A4Y9Z4G2	NA	16.1716	NA	NA	NA	NA
A0A5B1R8U0	NA	17.1019	NA	NA	NA	NA
A0A5B1QEC6	NA	17.8572	NA	NA	NA	NA
A0A4Z0AA88	NA	18.3277	NA	NA	NA	NA
A0A4Y9ZYB6	NA	18.0041	NA	NA	NA	NA
A0A4Y9YW86	NA	17.4167	NA	NA	NA	NA
A0A4Y9YBF2	NA	15.0497	NA	NA	NA	NA
A0A4Y9ZL97	NA	15.872	NA	NA	NA	NA
A0A5B1QSL1	NA	18.5288	NA	NA	NA	NA
A0A5B1QFT0	NA	14.8934	NA	NA	NA	NA
A0A4Y9XS09	NA	18.6129	NA	NA	NA	NA
A0A4Y9XJM2	NA	17.8156	NA	NA	NA	NA
A0A4Z0A067	NA	19.6041	NA	NA	NA	NA
A0A4Z0A7G7	NA	17.7732	NA	NA	NA	NA
A0A4Y9YR07	NA	19.7756	NA	NA	NA	NA
A0A4Z0A548	NA	18.371	NA	NA	NA	NA
A0A4Y9ZY37	NA	19.7332	NA	NA	NA	NA
A0A4Y9ZRZ4	NA	18.1443	NA	NA	NA	NA
A0A4Y9XN78	NA	17.3513	NA	NA	NA	NA
A0A4Y9YND9	NA	16.2047	NA	NA	NA	NA
A0A4Y9ZXD9	NA	14.6933	NA	NA	NA	NA
A0A4Y9XS74	NA	16.6223	NA	NA	NA	NA
A0A4Y9YFQ0	NA	18.3728	NA	NA	NA	NA
A0A4Z0AC70	NA	16.2637	NA	NA	NA	NA
A0A5B1RAB4	NA	17.0509	NA	NA	NA	NA
A0A4Y9ZT36	NA	16.8998	NA	NA	NA	NA
A0A5B1QML6	NA	18.9637	NA	NA	NA	NA
A0A4Y9ZLL1	NA	16.899	NA	NA	NA	NA
A0A4Y9XR44	NA	18.1559	NA	NA	NA	NA
A0A4Y9ZTX7	NA	14.1532	NA	NA	NA	NA
A0A4Y9ZK68	NA	15.6016	NA	NA	NA	NA
A0A4Y9ZT49	NA	17.1291	NA	NA	NA	NA
A0A5B1QJZ0	NA	16.3356	NA	NA	NA	NA
A0A5B1QU78	NA	15.0587	NA	NA	NA	NA
A0A4Y9ZVW3;A0A4Y9Y131	NA	16.6969	NA	NA	NA	NA
A0A5B1QJG5	NA	15.9205	NA	NA	NA	NA
[truncated: 2,620 more rows]

## Sheet: S3
Table S3. DEPs identified in the RD vs CT comparison
	logFC	AveExpr	t	P.Value	adj.P.Val	B
A0A4Y9XWZ0	-7.82635	20.3154	-23.7852	5.20842e-12	2.65746e-09	17.3177
A0A5B1QUG0	7.72108	17.2344	23.7787	5.22621e-12	2.65746e-09	17.3149
A0A4Y9Z9G0	5.07886	18.009	23.2659	6.87575e-12	2.65746e-09	17.0951
A0A4Y9YP26	8.61831	17.6013	22.5071	1.04307e-11	2.65746e-09	16.7567
A0A5B1QJR9	-7.1174	16.7817	-22.3444	1.1425e-11	2.65746e-09	16.682
A0A5B1R8D1	-7.01995	16.3025	-27.7619	1.97735e-11	3.83277e-09	15.731
A0A5B1QTC8	-5.66142	17.1028	-20.0571	4.41619e-11	7.33718e-09	15.5454
A0A4Y9XLQ7	6.06855	17.2867	25.2548	5.44502e-11	7.9157e-09	14.9997
A0A5B1QPX7	8.12917	18.413	23.9049	9.78919e-11	1.26498e-08	14.5557
A0A4Y9ZHU4	-4.77789	19.2212	-18.5462	1.17124e-10	1.36215e-08	14.6949
A0A4Y9ZSI0	6.50333	16.4652	18.1972	1.48274e-10	1.56766e-08	14.4858
A0A4Y9XRS6	5.94599	17.1238	22.1052	2.2535e-10	2.07809e-08	13.9002
A0A5B1QYC7	3.99943	18.4295	17.5497	2.32289e-10	2.07809e-08	14.0841
A0A4Y9Y0J9	-7.00305	19.1724	-26.9598	8.31327e-10	6.90595e-08	12.3318
A0A5B1QPC4	4.76368	17.2513	15.7246	8.98618e-10	6.96729e-08	12.8472
A0A5B1REX4	9.70413	17.8784	25.9827	1.1485e-09	8.34813e-08	12.1105
A0A4Y9ZI81	6.60575	18.3285	18.5069	1.48038e-09	9.79899e-08	12.3247
A0A4Y9XNL0	-4.98263	17.1292	-15.0663	1.51661e-09	9.79899e-08	12.359
A0A5B1QXF8	5.50574	16.3821	14.9952	1.60679e-09	9.83522e-08	12.3048
A0A5B1R3N4	-6.3875	18.3418	-18.2073	1.75829e-09	1.02244e-07	12.1747
A0A4Y9ZIZ4	4.29963	17.3047	14.7752	1.92415e-09	1.06561e-07	12.1354
A0A5B1QF43;A0A4Y9ZAV6	-7.48515	20.4667	-17.9111	2.08979e-09	1.10474e-07	12.0232
A0A4Y9ZR78	-4.65811	17.8027	-14.105	3.38334e-09	1.70872e-07	11.6012
A0A4Y9ZW10	-3.96698	18.173	-14.057	3.52615e-09	1.70872e-07	11.5618
A0A4Y9ZX29	-6.16937	15.9547	-16.7803	4.14632e-09	1.92887e-07	11.4133
A0A5B1R5H6	-5.63771	16.1561	-16.6417	4.52287e-09	2.02311e-07	11.3349
A0A4Y9YZ20	5.02776	18.2656	16.5259	4.86599e-09	2.09598e-07	11.2689
A0A4Y9ZH81	4.27229	18.1344	13.6048	5.23733e-09	2.17536e-07	11.1841
A0A4Y9ZAT3	-3.87261	18.2211	-15.9886	6.87592e-09	2.75748e-07	10.9545
A0A4Y9XJM1	-5.82721	17.016	-20.9313	7.57374e-09	2.93609e-07	10.7013
A0A4Y9YWA8	-5.29155	17.1442	-13.156	7.84633e-09	2.94364e-07	10.7956
A0A5B1QZP6;A0A4Y9YUU3	5.8796	18.4603	15.6394	8.65794e-09	3.14662e-07	10.7432
A0A5B1QXC5	3.25801	17.3099	12.8989	9.94502e-09	3.50487e-07	10.5667
A0A5B1QWP0	-5.18439	17.5827	-20.2006	1.03135e-08	3.52783e-07	10.4527
A0A5B1R0B5	4.80482	17.8885	15.3128	1.0788e-08	3.58469e-07	10.5403
A0A4Y9Z544	5.24575	16.7768	12.7325	1.16192e-08	3.61683e-07	10.4161
A0A4Y9YW69	-6.07789	17.8012	-19.9086	1.17032e-08	3.61683e-07	10.3495
A0A4Y9Z7Y8;A0A4Y9Y7L7;A0A5B1QSB4;A0A4Y9XYW6	4.28467	17.9235	12.7145	1.18177e-08	3.61683e-07	10.3997
A0A4Z0A893	-4.06704	16.3061	-14.7965	1.54096e-08	4.59044e-07	10.2087
A0A4Y9YWI6	5.45239	17.7234	14.762	1.57883e-08	4.59044e-07	10.1861
A0A4Y9XQP7	6.55245	18.3984	14.6042	1.76505e-08	4.91982e-07	10.0817
A0A4Z0AAZ5	4.02321	18.5467	18.9727	1.77672e-08	4.91982e-07	10.0035
A0A5B1QS57	4.74737	17.3919	18.6173	2.09275e-08	5.66015e-07	9.86565
A0A5B1QED3	-3.44449	18.5844	-11.897	2.60858e-08	6.78236e-07	9.62785
A0A5B1QD71;A0A4Y9XNN7	-4.66869	17.8	-18.1365	2.6243e-08	6.78236e-07	9.67305
A0A5B1QG10	-3.36475	18.054	-13.925	2.88909e-08	7.30436e-07	9.61717
A0A4Y9XPF5	3.71585	17.5505	13.8247	3.11292e-08	7.70281e-07	9.54636
A0A4Y9YPR5	3.43119	17.376	13.79	3.19467e-08	7.74042e-07	9.52173
A0A4Y9XXM5	3.53607	18.0835	11.5905	3.55261e-08	8.43202e-07	9.32468
A0A5B1R6F0	3.96575	18.4699	17.4186	3.71953e-08	8.65162e-07	9.37188
A0A4Y9YQ02	3.87019	17.8042	11.5156	3.83488e-08	8.6666e-07	9.24947
A0A4Y9ZYN8	4.47231	18.22	17.3361	3.875e-08	8.6666e-07	9.33619
A0A5B1QPW1	-4.75596	17.4418	-11.4422	4.13519e-08	9.01923e-07	9.17524
A0A4Z0A005	4.9992	18.115	11.4299	4.18778e-08	9.01923e-07	9.16279
A0A4Y9ZPM8	-4.48674	18.2435	-13.3743	4.37837e-08	9.25826e-07	9.22116
A0A4Y9Z8P9;A0A5B1QGH7	-3.20924	17.0384	-11.2568	5.01158e-08	1.03107e-06	8.98569
A0A4Y9ZKD1	-2.78476	17.2499	-11.2489	5.05337e-08	1.03107e-06	8.9775
A0A5B1RCH3	4.11154	16.6312	11.2014	5.31073e-08	1.06489e-06	8.92845
A0A5B1QJT8	-4.65133	16.3306	-11.1102	5.84514e-08	1.15219e-06	8.83369
A0A5B1R7X0	-6.33189	15.3417	-11.0721	6.08507e-08	1.17949e-06	8.79391
A0A5B1QG60	4.21723	15.2045	12.901	6.337e-08	1.20075e-06	8.86605
A0A5B1QC38	5.03374	19.6655	16.3544	6.40123e-08	1.20075e-06	8.8931
A0A5B1QRH5;A0A4Y9YV74	-4.69798	17.3035	-10.9869	6.66112e-08	1.22156e-06	8.70439
A0A5B1QAM0	-2.99949	22.1507	-10.9783	6.72227e-08	1.22156e-06	8.69535
A0A4Z0A1K9;A0A4Y9ZPX5	-4.48293	19.399	-12.7379	7.218e-08	1.29147e-06	8.74039
A0A4Y9ZAY4	-4.05656	17.4536	-12.3873	9.59783e-08	1.67336e-06	8.46423
A0A5B1R923	5.41956	16.9972	12.382	9.64018e-08	1.67336e-06	8.45995
A0A4Y9XRS2	-7.14098	16.0791	-22.7329	1.03851e-07	1.77616e-06	8.19946
A0A4Z0A3K7	-3.88154	17.8652	-12.1759	1.14367e-07	1.92767e-06	8.29363
A0A4Y9ZXV2	5.03253	17.3341	12.1471	1.17159e-07	1.94651e-06	8.27012
A0A5B1QP58	3.24385	17.2571	10.4472	1.19759e-07	1.96169e-06	8.12187
A0A5B1QHY2	-5.09845	17.9456	-10.4216	1.23211e-07	1.98439e-06	8.09358
A0A4Z0A182	-3.92118	17.1394	-15.1325	1.246e-07	1.98439e-06	8.29024
A0A5B1RCS0	6.94381	17.0596	22.0864	1.26264e-07	1.98439e-06	8.05778
A0A4Z0A1D9	-4.6558	17.5713	-11.971	1.35892e-07	2.09382e-06	8.12529
A0A4Y9ZMY3	3.33516	16.7787	10.3277	1.36828e-07	2.09382e-06	7.98911
A0A4Y9YE64;A0A5B1QLV8	2.87384	18.2998	10.3048	1.40381e-07	2.1203e-06	7.96355
A0A4Y9ZDN8;A0A5B1QYY0	3.99893	17.1656	10.2563	1.48247e-07	2.18918e-06	7.90916
A0A5B1QU22	-4.13049	18.1344	-14.8226	1.48706e-07	2.18918e-06	8.12748
A0A5B1RBU2	4.25077	15.5261	11.8413	1.51772e-07	2.20639e-06	8.01713
A0A5B1QFH3	3.66802	16.2804	14.4318	1.86805e-07	2.68215e-06	7.91601
A0A5B1R4V1	-4.20321	15.9692	-14.2885	2.03388e-07	2.88464e-06	7.83672
A0A5B1QWI1	-5.80084	17.0048	-14.2652	2.06232e-07	2.88973e-06	7.82376
A0A5B1R5E7	5.74438	16.3892	11.4387	2.15321e-07	2.98117e-06	7.67356
A0A5B1QM50	-6.82065	18.3052	-14.166	2.18865e-07	2.99459e-06	7.76816
A0A5B1QIA5;A0A4Y9YK92	-3.74847	17.5877	-9.86925	2.30746e-07	3.12044e-06	7.46686
A0A4Y9YP59	5.00143	16.9218	13.6355	3.02759e-07	4.04723e-06	7.4628
A0A4Y9ZMV1;A0A4Y9ZG58	-3.57755	17.4899	-11.0371	3.08486e-07	4.07693e-06	7.31841
A0A5B1QAE7	2.71957	16.642	9.57577	3.25708e-07	4.25617e-06	7.12116
A0A4Z0A7C1	-5.32777	17.5918	-19.0964	3.37411e-07	4.3601e-06	7.30197
A0A4Z0ABH4	3.16935	16.7202	10.788	3.87749e-07	4.95551e-06	7.09154
A0A4Y9YU84	-4.18151	18.4356	-10.7758	3.92159e-07	4.9574e-06	7.0803
A0A4Y9XJ99	3.84814	18.637	13.1344	4.15852e-07	5.20039e-06	7.16103
A0A4Y9Z768;A0A5B1QYB9	-5.54532	17.3802	-10.6083	4.58592e-07	5.67386e-06	6.92461
A0A5B1RE45	4.43915	16.5732	9.27811	4.65923e-07	5.70388e-06	6.76114
A0A4Y9ZRU1	-4.30361	16.4306	-10.5146	5.00988e-07	6.06926e-06	6.8365
A0A4Y9ZIF6	-3.76328	18.9445	-12.82	5.10352e-07	6.11896e-06	6.9648
A0A4Z0A5A6	5.08625	17.961	17.9258	5.16661e-07	6.13139e-06	6.95319
A0A4Y9ZZ53	-5.18448	16.9135	-17.7665	5.48625e-07	6.44495e-06	6.90309
A0A4Y9XK24	-2.76057	16.1339	-10.2982	6.16038e-07	7.16452e-06	6.63009
A0A4Y9YAQ4	-4.16341	16.5273	-10.074	7.66152e-07	8.71228e-06	6.41177
A0A5B1R9I2;A0A4Y9XZB5	-5.53712	16.6335	-8.87377	7.68588e-07	8.71228e-06	6.2563
A0A4Y9Y773	-4.11735	15.5322	-12.2061	7.71595e-07	8.71228e-06	6.56524
A0A4Z0A6P1	3.21186	17.133	12.1917	7.79284e-07	8.7145e-06	6.5556
A0A4Z0AD19	-3.25432	17.7744	-12.1643	7.94165e-07	8.76432e-06	6.5372
A0A4Y9Y513	-4.8412	17.7266	-8.84317	7.98812e-07	8.76432e-06	6.21733
A0A4Z0A5H0	3.71567	16.9843	12.1183	8.1983e-07	8.91086e-06	6.50625
A0A5B1QMF6	3.18028	17.5816	12.0676	8.49225e-07	9.14489e-06	6.47194
A0A4Z0A4B2	-4.27033	15.7917	-11.9209	9.40987e-07	1.00401e-05	6.37183
A0A4Y9XT92	3.10484	20.1258	11.8722	9.73815e-07	1.02959e-05	6.33831
A0A4Y9ZYB1	5.97261	17.95	9.81022	9.95295e-07	1.04282e-05	6.14907
A0A4Y9XYU2	2.00084	15.9047	9.79273	1.01292e-06	1.05181e-05	6.13142
A0A4Y9Y1T0	-3.95066	14.2966	-16.0362	1.09131e-06	1.12318e-05	6.31293
A0A5B1RB74	3.77805	14.7943	9.68952	1.12406e-06	1.14674e-05	6.02665
A0A4Y9XRE6	4.16676	16.0292	11.3764	1.39103e-06	1.40676e-05	5.98814
A0A5B1QC78	-3.43305	17.3688	-9.46331	1.41666e-06	1.42032e-05	5.79341
A0A5B1QBT3	-3.07112	15.3216	-9.39125	1.52644e-06	1.51731e-05	5.71804
A0A4Y9Y1N9	4.02995	16.7144	11.135	1.66318e-06	1.63922e-05	5.81158
A0A5B1RA84	2.78202	16.8358	9.25715	1.75602e-06	1.71618e-05	5.57641
A0A4Y9Z4L2	3.69438	19.8831	11.0204	1.8125e-06	1.7501e-05	5.72638
A0A4Y9ZVJ7	3.43197	16.309	11.0143	1.82083e-06	1.7501e-05	5.72183
A0A4Y9ZKX8	3.34433	16.7106	10.988	1.85738e-06	1.77003e-05	5.70211
A0A4Y9ZKC7	3.29859	17.2648	10.9776	1.87201e-06	1.77003e-05	5.69432
A0A5B1RAN9	4.15136	18.187	10.9345	1.93421e-06	1.81411e-05	5.66186
A0A4Y9Z7G3	4.06475	16.8891	8.14656	1.97555e-06	1.83805e-05	5.30001
A0A4Y9ZKV8;A0A4Z0A599	2.64197	18.5969	9.12183	2.02605e-06	1.87008e-05	5.43161
A0A4Y9ZQN0	-4.63053	17.3696	-10.8268	2.09975e-06	1.92284e-05	5.58022
A0A4Y9ZCB8	2.86232	19.6067	8.08137	2.15623e-06	1.95913e-05	5.21113
A0A5B1QUN7	3.26268	17.9229	8.06098	2.21631e-06	1.99812e-05	5.1832
A0A5B1R0T9	-5.22268	16.8762	-14.2507	2.40025e-06	2.14509e-05	5.60289
A0A5B1QZ09	3.61346	16.618	10.6448	2.41622e-06	2.14509e-05	5.44033
A0A4Y9Z4G2	-6.55139	16.1716	-8.84477	2.72978e-06	2.4051e-05	5.12919
A0A4Y9ZNJ0	-4.16066	16.9907	-8.80572	2.84862e-06	2.49094e-05	5.0859
A0A4Y9ZQ67	-3.28613	16.9124	-7.84381	2.97875e-06	2.58423e-05	4.88261
A0A4Z0A075	-3.38344	16.9911	-10.3695	2.99975e-06	2.58423e-05	5.22401
A0A4Y9Z5Y0	-4.78226	15.6599	-7.83315	3.02273e-06	2.58488e-05	4.8677
A0A4Y9Y5F7	1.98766	18.1918	7.81941	3.08044e-06	2.615e-05	4.84846
A0A4Y9ZX13	-2.64134	16.8162	-8.72444	3.11424e-06	2.62454e-05	4.99528
A0A5B1QMT2;A0A4Y9Y124	2.78546	17.687	8.6875	3.24368e-06	2.71396e-05	4.95386
A0A5B1QJQ0	-2.23813	16.7949	-8.62438	3.47853e-06	2.88967e-05	4.88273
A0A5B1R5V3	-2.66749	18.8285	-8.61513	3.51449e-06	2.89245e-05	4.87226
A0A5B1QX96;A0A4Y9ZAB5	2.51797	17.7206	10.1659	3.53162e-06	2.89245e-05	5.06019
A0A4Y9ZWT6;A0A4Y9ZWH0	-4.33922	18.7848	-13.3423	3.71781e-06	3.02365e-05	5.19486
A0A5B1QHC6;A0A4Y9Y776	2.09224	16.4225	8.53779	3.83109e-06	3.09221e-05	4.78443
A0A4Y9ZKX3	2.80131	15.0735	8.53132	3.85894e-06	3.09221e-05	4.77705
A0A5B1QDY8	-2.08823	18.1375	-7.65271	3.88189e-06	3.09221e-05	4.61306
A0A5B1RCF0	4.80936	18.6333	10.0016	4.03715e-06	3.17395e-05	4.92555
A0A5B1R3W2	3.02448	17.0485	9.99778	4.04975e-06	3.17395e-05	4.92241
A0A5B1R452	-3.31042	17.4355	-9.99279	4.06637e-06	3.17395e-05	4.91828
A0A5B1R6V1	-3.77426	20.4492	-12.8733	4.7118e-06	3.65321e-05	4.97016
A0A5B1QGL7	2.14294	16.8665	7.51009	4.74381e-06	3.65367e-05	4.40877
A0A4Y9Y5A6	2.83207	16.5633	9.7075	5.15375e-06	3.94329e-05	4.679
A0A4Z0A429	3.71243	17.6836	9.68933	5.23317e-06	3.96131e-05	4.66352
A0A4Y9ZUP8	4.35604	16.5434	12.6615	5.25777e-06	3.96131e-05	4.86534
A0A4Y9YBI6	3.81586	14.8815	8.25489	5.27948e-06	3.96131e-05	4.45736
A0A4Y9Z2N8;A0A5B1R1C8	4.13566	13.7331	8.20939	5.56322e-06	4.13522e-05	4.4039
A0A4Y9Z8R0	2.7106	16.722	8.20641	5.58236e-06	4.13522e-05	4.40039
A0A4Y9ZD80	-3.91272	18.2573	-8.19484	5.65735e-06	4.15054e-05	4.38676
A0A5B1QWD3	3.76143	18.3027	9.58746	5.7042e-06	4.15054e-05	4.57624
A0A4Z0A4B8	-3.68328	14.5975	-8.1868	5.71011e-06	4.15054e-05	4.37727
A0A4Y9XW88	-2.67804	17.4567	-7.31527	6.26424e-06	4.52504e-05	4.12531
A0A5B1R4V4	-1.92571	16.9052	-8.09785	6.33072e-06	4.54483e-05	4.27182
A0A4Z0A398	-3.78109	15.5498	-12.2299	6.60947e-06	4.71583e-05	4.64494
A0A5B1QPA6	2.49583	15.6193	8.04342	6.74608e-06	4.78395e-05	4.20683
A0A5B1QVJ7	2.46315	16.8758	7.22635	7.12297e-06	5.02062e-05	3.99424
A0A4Y9Y2K9	2.62092	18.2268	9.25245	7.61527e-06	5.29701e-05	4.28273
A0A5B1QPX4	4.15831	18.3941	11.9692	7.61647e-06	5.29701e-05	4.50726
A0A4Y9YEG4	-2.48642	18.0576	-9.24699	7.65175e-06	5.29701e-05	4.27786
A0A4Y9YRM7	3.38331	16.357	7.90799	7.91267e-06	5.44523e-05	4.04359
A0A4Y9ZX51	-3.2508	17.6681	-7.90261	7.96329e-06	5.44783e-05	4.03706
A0A5B1QN24	3.68447	16.9292	9.14661	8.35833e-06	5.68464e-05	4.18788
A0A5B1R2R2	2.38068	17.6162	9.08428	8.8331e-06	5.97262e-05	4.13154
A0A4Y9Z1B7	-2.63136	17.5579	-7.79965	9.00248e-06	6.05196e-05	3.9114
A0A4Y9YUP2	-4.7103	17.5262	-7.04072	9.34468e-06	6.2459e-05	3.7171
A0A4Z0A338	3.19624	16.0845	7.02215	9.60424e-06	6.36154e-05	3.68912
A0A5B1QD92;A0A5B1QD79	-2.74122	17.5159	-7.02054	9.6271e-06	6.36154e-05	3.68669
A0A4Y9ZCL2	-3.35751	14.9167	-11.4032	1.04675e-05	6.87779e-05	4.19569
A0A5B1R382;A0A4Y9Y0U6	2.01094	18.0907	7.64131	1.08965e-05	7.11945e-05	3.71562
A0A5B1R053	2.46748	17.2765	8.83382	1.1064e-05	7.18849e-05	3.90143
A0A5B1RDU5	-2.40236	15.4874	-7.59922	1.14692e-05	7.41039e-05	3.66306
A0A4Y9Y974	-3.22452	18.0474	-6.87882	1.18845e-05	7.63627e-05	3.47151
A0A5B1QUZ3	-3.06043	18.0666	-8.69978	1.25079e-05	7.96866e-05	3.77579
A0A4Y9ZEA9	-2.72415	18.8167	-8.69414	1.25731e-05	7.96866e-05	3.77046
A0A4Y9YSG8;A0A5B1QS27	5.57097	20.5425	6.83941	1.26073e-05	7.96866e-05	3.41118
A0A4Z0AAA3	4.05097	16.8879	11.0021	1.32298e-05	8.29379e-05	3.96382
A0A5B1R9H2	2.3687	17.3144	7.47603	1.33402e-05	8.29379e-05	3.50791
A0A4Z0AB43	2.48175	17.7534	8.62868	1.33573e-05	8.29379e-05	3.70842
A0A4Y9YZ75	-2.29101	16.2541	-7.46777	1.34768e-05	8.29379e-05	3.49745
A0A4Z0AAN3	3.09059	16.52	8.61895	1.34783e-05	8.29379e-05	3.69916
A0A5B1QIF8	-2.11812	17.8313	-6.77487	1.38934e-05	8.50424e-05	3.31191
A0A5B1QA37	4.10311	14.33	8.57005	1.41055e-05	8.54528e-05	3.65248
A0A4Y9YPU9	-3.61533	16.3614	-10.8943	1.41074e-05	8.54528e-05	3.89988
A0A4Z0A853	2.49649	18.7821	10.7164	1.57056e-05	9.46407e-05	3.79275
A0A4Y9YX34	3.06054	17.464	6.69047	1.57887e-05	9.46507e-05	3.1812
A0A4Y9ZBN0	3.21159	17.2632	6.68269	1.59766e-05	9.52858e-05	3.16911
A0A4Y9ZS72	-2.19759	17.5159	-6.67699	1.61159e-05	9.56267e-05	3.16023
A0A5B1RA53	2.37902	16.535	7.28116	1.70038e-05	9.97818e-05	3.25854
A0A4Z0A507	-2.3273	17.6782	-6.64093	1.7027e-05	9.97818e-05	3.10401
A0A4Y9XRV8	2.38892	15.8031	8.36713	1.70736e-05	9.97818e-05	3.4562
A0A4Y9YY00	-2.52089	15.1118	-7.27226	1.7195e-05	9.99889e-05	3.24704
A0A4Y9YTN7	2.58512	16.0272	10.526	1.76485e-05	0.000102115	3.67589
A0A4Y9ZLR2	-5.22117	18.0155	-6.60456	1.80012e-05	0.000103461	3.04712
A0A5B1QAS4	2.63013	16.8375	8.30825	1.80589e-05	0.000103461	3.39845
A0A5B1QMJ0	-3.54122	17.7328	-6.58816	1.84596e-05	0.000105238	3.02141
A0A4Z0A9P8	4.44003	15.873	10.42	1.88479e-05	0.000106928	3.60982
A0A5B1R7K0	-2.56449	16.4729	-7.16981	1.95721e-05	0.000110236	3.11384
A0A4Y9Y668	1.88147	20.5686	7.16786	1.96207e-05	0.000110236	3.11129
A0A4Y9YIT1	2.50161	18.4458	6.53996	1.98797e-05	0.000111155	2.94562
A0A4Y9Y8Z5	4.2114	15.7873	10.2752	2.06399e-05	0.000114852	3.51832
A0A4Y9YNG4	-3.17702	19.4771	-10.2422	2.10736e-05	0.000116448	3.49734
A0A5B1QFI3	3.32736	19.1327	10.2383	2.11269e-05	0.000116448	3.49479
A0A5B1RAA2	-3.2209	18.5405	-10.2261	2.12905e-05	0.000116797	3.487
A0A4Y9ZJI3	4.47091	15.3153	10.2038	2.15928e-05	0.000117899	3.47276
A0A4Y9ZUM7	-2.82744	17.9569	-6.48311	2.17046e-05	0.000117956	2.8558
A0A4Z0A4G4	2.71243	16.778	8.11153	2.18327e-05	0.00011804	3.20285
A0A4Z0A7Z6	-2.81113	16.4245	-6.47664	2.19231e-05	0.00011804	2.84556
A0A4Y9ZYQ8	3.25956	17.3665	10.0741	2.3458e-05	0.000125697	3.38896
A0A4Y9ZIH7	2.62527	17.5264	6.43023	2.35614e-05	0.000125697	2.77185
A0A4Y9YGG1	3.79995	16.506	6.42718	2.36733e-05	0.000125717	2.767
A0A4Y9XNJ2	2.40791	20.1164	8.019	2.39012e-05	0.000125852	3.1094
A0A5B1QEH3	-2.38414	17.6727	-7.01318	2.39152e-05	0.000125852	2.90754
A0A4Y9YVA7;A0A5B1QC90	-2.34482	19.126	-6.3944	2.49144e-05	0.00013052	2.71474
A0A4Y9ZB02	-2.02541	16.9022	-6.95996	2.56181e-05	0.000133605	2.8367
A0A4Z0A8B3	-2.86134	18.2892	-9.9223	2.58769e-05	0.000134352	3.28943
A0A4Y9YCI2	-1.76826	15.3858	-6.93162	2.65777e-05	0.000137377	2.79881
A0A4Y9YH88	2.70935	15.8206	6.9239	2.68457e-05	0.000138148	2.78848
A0A4Y9Z4M1;A0A5B1QHG5	-4.56161	16.4564	-6.87778	2.85086e-05	0.000146059	2.72655
A0A4Z0A2F6	-2.42922	16.3204	-6.84908	2.9599e-05	0.000150981	2.68787
A0A4Y9YW25	2.56996	18.0611	7.79302	2.99182e-05	0.000151943	2.87723
A0A4Y9XV68	-2.46871	16.8683	-9.64972	3.09684e-05	0.000156592	3.10656
A0A4Y9Z0K9	2.57215	18.2456	6.77359	3.26865e-05	0.000164564	2.58559
A0A5B1QIF0	-3.41988	15.4598	-7.70068	3.28406e-05	0.000164628	2.78072
A0A5B1RCM2	-2.51008	19.6652	-9.541	3.33099e-05	0.000166264	3.03209
A0A5B1QVB7	1.85522	16.6818	7.67954	3.3553e-05	0.000166761	2.75848
A0A4Z0A7Q4;A0A4Y9ZQQ0	-2.87741	17.1165	-9.49135	3.44457e-05	0.00017047	2.99779
A0A4Y9YTN8	-5.09808	18.3165	-6.18584	3.46035e-05	0.000170525	2.37868
A0A4Y9XTW2	-1.74985	17.6142	-6.69817	3.61189e-05	0.000177242	2.48263
A0A4Y9ZKP9	-2.75416	17.9738	-7.59834	3.64509e-05	0.000178119	2.6726
A0A5B1QLG6	-3.0818	18.7984	-7.52281	3.93949e-05	0.0001917	2.59203
A0A5B1QWT5	-2.25177	16.2865	-7.51381	3.97625e-05	0.000192038	2.58239
A0A5B1REX3	2.36792	18.3725	6.09823	3.97946e-05	0.000192038	2.23567
A0A4Y9XKG6	2.58597	18.7276	7.50466	4.01406e-05	0.000192907	2.57257
A0A4Y9ZUH9	2.66151	19.7011	9.26084	4.03295e-05	0.000193018	2.83605
A0A5B1QFF6	-4.45813	19.0089	-6.07063	4.15954e-05	0.000197466	2.19039
A0A4Y9YVU6	-2.97621	17.5353	-7.47021	4.15987e-05	0.000197466	2.53553
A0A5B1QBZ3	2.13272	16.0952	7.42779	4.34749e-05	0.000205534	2.48972
A0A5B1R1R2	2.05282	17.0338	7.35664	4.68336e-05	0.000220516	2.41241
A0A4Z0AB50	-1.87534	16.069	-6.4962	4.73615e-05	0.000222102	2.20305
A0A4Y9YZ68	-2.50106	16.3624	-6.4708	4.9022e-05	0.000228966	2.16749
A0A5B1QVN1	3.56371	18.4498	5.94907	5.06115e-05	0.000235445	1.98967
A0A5B1QNY0	3.91235	15.7348	8.9059	5.17647e-05	0.000239009	2.57875
A0A5B1RBZ5	-2.12629	17.8116	-6.43045	5.17887e-05	0.000239009	2.11081
A0A4Y9ZK11	-2.12993	18.1367	-7.2521	5.22958e-05	0.000240395	2.29772
A0A4Y9YW72	-1.81855	16.8252	-6.40643	5.35151e-05	0.000245032	2.07696
A0A5B1QM47	-2.7151	17.2167	-5.90609	5.4274e-05	0.000246746	1.91819
A0A4Y9ZN93	2.14535	16.3941	7.21647	5.43139e-05	0.000246746	2.25833
A0A4Z0A9M4	1.93969	16.8347	6.37126	5.6155e-05	0.000254118	2.02725
A0A5B1QHS0	1.97692	14.9574	7.16283	5.75154e-05	0.000259265	2.19873
A0A4Y9ZHQ9	-1.99166	16.2741	-7.12252	6.00576e-05	0.000269678	2.1537
A0A5B1QXY4	-2.22153	16.4362	-6.31959	6.02892e-05	0.000269678	1.9539
A0A5B1RD22	-4.18041	18.1595	-5.81661	6.28228e-05	0.000279923	1.76854
A0A4Y9Y7F0	-2.84291	17.4664	-7.07724	6.30609e-05	0.000279923	2.10289
A0A5B1QKU3	-1.96976	18.0309	-5.80258	6.42861e-05	0.000284277	1.74499
A0A5B1QLA3	4.89403	17.4817	5.79344	6.5259e-05	0.000287486	1.72962
A0A5B1R1M5	2.10101	19.1492	6.24594	6.67542e-05	0.000292963	1.84871
A0A4Y9ZCN2	2.84515	18.2911	8.54113	6.75126e-05	0.000295177	2.30336
A0A4Y9ZTM4	-6.84841	21.0285	-7.0085	6.79392e-05	0.00029593	2.02526
A0A4Y9XZL0	3.84829	15.7546	5.76525	6.83592e-05	0.000296648	1.68215
A0A4Y9XMZ5	-3.36215	14.8822	-8.48978	7.01391e-05	0.000303241	2.26366
A0A5B1QCU3	2.46416	17.289	6.96237	7.14439e-05	0.000307738	1.97284
A0A4Y9YKQ7	-2.56135	17.2218	-5.70916	7.49956e-05	0.000321845	1.58737
A0A4Z0A309	1.81265	16.9812	6.86999	7.90726e-05	0.000338094	1.86705
A0A4Y9ZUD4;A0A4Y9ZJ81	5.0371	18.2893	6.10848	8.08905e-05	0.0003446	1.65031
A0A5B1QN82	3.48585	16.4024	6.08295	8.38523e-05	0.000355913	1.61316
A0A5B1QBS3	1.39895	18.4772	5.61377	8.78849e-05	0.000371673	1.42516
A0A4Y9Y2U6	1.53328	16.895	5.60059	8.98412e-05	0.00037857	1.40265
A0A4Y9YE39	2.2932	14.7543	6.71081	9.43967e-05	0.00039633	1.68218
A0A4Y9XRS0	2.94321	16.1856	6.69927	9.56278e-05	0.000400055	1.66865
A0A4Z0A039	-1.57457	16.6121	-5.97	9.84154e-05	0.000408914	1.4477
A0A4Y9YB99	1.40372	18.2143	5.96977	9.84488e-05	0.000408914	1.44735
A0A5B1QBM5	2.65372	17.7316	5.91692	0.000106172	0.000439424	1.36931
A0A4Y9Z9Y4	-4.46815	18.8918	-5.89842	0.000109028	0.000449642	1.34189
A0A4Z0A078	2.44762	16.72	7.86571	0.000113353	0.000465829	1.76182
A0A4Y9YD46	1.99853	15.3598	7.83965	0.000115727	0.000473909	1.74006
A0A4Z0A8N3	-1.52539	16.6469	-5.85385	0.000116247	0.00047437	1.27564
A0A4Y9ZHC8	5.96517	16.2826	5.44247	0.000117218	0.000476658	1.1307
A0A4Y9XKJ8	-3.27098	19.1924	-5.43482	0.000118745	0.000479963	1.11747
A0A4Y9XM73	-1.97601	17.3356	-5.83847	0.000118856	0.000479963	1.2527
A0A4Y9Z0E2	4.08941	19.1877	5.83067	0.000120202	0.00048372	1.24106
A0A4Y9ZEM7	3.3673	18.8626	5.8186	0.000122317	0.000490535	1.22304
A0A4Z0A862	2.09833	17.7862	6.46764	0.00012445	0.000497374	1.39336
A0A5B1RDJ2	-1.76822	18.0013	-5.39842	0.000126311	0.000503082	1.05433
A0A4Z0AA14	2.42328	18.1453	7.71145	0.000128255	0.000509082	1.632
A0A5B1R3K5	2.59747	15.4629	5.38026	0.000130272	0.000515328	1.02277
A0A4Y9XUJ9	-1.62302	16.8509	-5.76242	0.000132702	0.000523161	1.13883
A0A5B1QRU1	2.11385	16.4602	6.40653	0.000133552	0.000524732	1.31955
A0A4Y9XSR3	-1.94062	17.5764	-6.38335	0.000137193	0.000537222	1.29141
A0A4Y9YJF8	2.78435	16.3953	5.72676	0.000139779	0.000545172	1.08514
A0A5B1R2H1	1.6487	16.6576	5.7249	0.00014016	0.000545172	1.08233
A0A4Y9Z6L2	2.53392	17.8809	6.35256	0.000142198	0.000551253	1.25392
A0A5B1QZ57;A0A4Y9YDJ9	-3.02988	16.301	-6.34403	0.000143618	0.000554539	1.24352
A0A5B1RBK3	-2.26641	13.9545	-6.34176	0.000143999	0.000554539	1.24075
A0A5B1QK15	5.07895	17.4617	5.3181	0.000144847	0.000555964	0.9144
A0A4Y9ZVH7	1.85815	17.7354	5.31332	0.000146037	0.000558686	0.906043
A0A5B1QE28	-3.57365	17.6548	-5.69351	0.000146741	0.000559542	1.03491
A0A4Z0ABP1	2.34752	19.3952	7.51347	0.000150737	0.000572897	1.46184
A0A4Y9YZ46	-1.95757	17.8602	-5.27944	0.000154763	0.000586285	0.846748
A0A4Y9XXM2	-2.08772	17.9152	-5.27368	0.0001563	0.000590186	0.836651
A0A4Y9ZLE6	-1.75265	16.7981	-5.23915	0.000165859	0.000624254	0.776014
A0A4Z0A3W9	1.22614	16.6814	5.60526	0.000167071	0.000626786	0.900837
A0A4Y9XXR9	-4.22953	16.1882	-6.18409	0.000173357	0.000646759	1.04655
A0A5B1QJQ6	-1.99235	16.1437	-5.57969	0.000173507	0.000646759	0.86178
A0A4Y9ZT78	-5.31711	17.3079	-6.1805	0.000174096	0.00064688	1.04209
A0A4Y9ZWP4	1.61298	17.037	6.11656	0.000187876	0.000695857	0.962327
A0A4Z0A7Y6	1.55169	15.4755	5.16262	0.000189287	0.000698859	0.641086
A0A4Y9Z977;A0A5B1QFL2	2.10576	18.1318	5.16044	0.000190005	0.000699289	0.637223
A0A4Y9YND2	3.26589	15.6539	5.15235	0.000192688	0.000706927	0.622905
A0A4Y9XPB2	2.18111	17.0628	6.08992	0.000193963	0.000709368	0.928929
A0A5B1QBM4	5.82558	18.2964	5.13966	0.000196974	0.000716126	0.600443
A0A4Y9YY11	2.75695	16.5879	7.19417	0.000197042	0.000716126	1.17872
A0A4Y9ZRY0	1.68149	18.1672	6.01335	0.000212691	0.000770591	0.832374
A0A5B1QRP3	-2.52797	17.3796	-5.97341	0.000223233	0.000806273	0.781688
A0A4Y9YKC1	-2.75617	16.2134	-6.96824	0.000239543	0.000862503	0.97165
A0A4Y9ZPL8	-2.71302	17.1888	-6.94749	0.00024394	0.000875626	0.952338
A0A4Y9ZLQ3	-3.42667	16.4635	-5.01002	0.000246932	0.000883636	0.369756
A0A5B1QXG9	-3.04758	16.6194	-5.00564	0.000248834	0.000887712	0.361927
A0A4Y9Z8M3	2.02178	16.7119	5.87773	0.000250877	0.000892262	0.659342
A0A5B1QNA4;A0A4Y9Y6H3	-1.92206	15.4495	-6.86916	0.000261378	0.000926776	0.879004
A0A5B1R4V5	-2.69821	16.207	-4.96917	0.000265284	0.000936225	0.29663
A0A4Y9ZKZ0	-4.36335	16.2412	-5.29512	0.000265903	0.000936225	0.420757
A0A4Y9XK90	2.80436	17.0979	5.29375	0.000266458	0.000936225	0.418605
A0A4Y9ZP45	3.48554	18.347	5.28763	0.000268947	0.000942125	0.409002
A0A5B1QUG1	-2.11949	16.5682	-5.26124	0.000279983	0.000977839	0.367472
A0A5B1QVA0	1.47067	17.524	5.77813	0.000283662	0.000987723	0.530595
A0A5B1R462	1.67769	16.2244	5.2465	0.000286353	0.000994115	0.344244
A0A4Y9ZEL2;A0A5B1QK03	2.93285	15.4848	4.91859	0.000290001	0.00100378	0.205787
A0A4Y9Y7W7	1.25152	16.9468	5.21475	0.000300599	0.00103738	0.294111
A0A5B1REH1	-1.63609	17.2171	-5.19968	0.000307628	0.0010585	0.270246
A0A5B1QP74	-2.13733	16.5827	-5.70491	0.000310729	0.00106601	0.435045
A0A4Y9Y5Q2	-2.47336	17.5955	-6.66973	0.000312478	0.00106886	0.689074
A0A4Z0A5X2	1.54466	17.8158	5.16437	0.000324779	0.00110768	0.214237
A0A5B1R260	4.91711	17.4663	5.15661	0.000328681	0.00111771	0.20191
A0A4Y9XJD6;A0A5B1R2S7	3.06178	17.4845	4.82195	0.000344131	0.00116683	0.0313617
A0A4Z0A3Y9	2.26794	17.308	5.5886	0.00035967	0.00121598	0.281673
A0A5B1QXY2	-3.96657	17.5511	-5.04458	0.000390923	0.00131781	0.0229275
A0A4Y9ZBY5;A0A5B1R0U7	-4.55201	15.5466	-5.51127	0.000396811	0.00133379	0.178613
A0A5B1R1T1	2.17626	15.0725	5.0322	0.000398536	0.00133573	0.00302846
A0A4Z0ABI5	1.50641	16.447	5.49133	0.000407054	0.00135871	0.151888
A0A4Y9YIR2	-1.67976	17.0392	-4.72537	0.000408815	0.00135871	-0.14406
A0A5B1QIM6	2.37185	18.7504	5.01395	0.000410034	0.00135871	-0.0263154
A0A4Y9Z851	2.11958	17.5979	4.72367	0.000410067	0.00135871	-0.147173
A0A4Y9ZF48	-2.5069	17.8927	-5.47219	0.000417149	0.00137825	0.126196
A0A5B1R0C1;A0A4Y9YR33	-1.85356	16.5656	-6.35248	0.000418717	0.00137951	0.37704
A0A4Z0ABE1	-1.62438	17.3316	-4.70143	0.000426728	0.00140193	-0.187713
A0A4Y9ZFD4	-3.79151	19.4978	-4.68829	0.000436909	0.00143134	-0.211712
A0A4Z0A0D5	2.16537	17.6397	6.25209	0.000460394	0.00150083	0.275696
A0A4Y9YFA0	1.33966	18.802	4.93747	0.000462202	0.00150083	-0.149845
A0A4Y9ZT71	-2.23329	17.9156	-6.24637	0.000462904	0.00150083	0.269887
A0A5B1QE20	2.02603	19.9543	4.93598	0.000463281	0.00150083	-0.15225
A0A4Y9YXY6	1.86594	14.7928	4.63851	0.0004778	0.00154356	-0.302743
A0A4Y9ZTV8	3.49019	16.0019	4.62009	0.000493921	0.00159122	-0.336496
A0A5B1QB53	3.07401	16.7079	4.89014	0.000497967	0.00159982	-0.226694
A0A4Y9ZUD7	-1.7034	16.7106	-5.32684	0.000503302	0.00161074	-0.0707037
A0A5B1QGS2;A0A4Y9Z776	2.4825	16.2186	5.32557	0.000504136	0.00161074	-0.0724395
A0A4Z0ABG7	-2.34874	16.6829	-6.13355	0.00051573	0.00164327	0.154372
A0A4Z0ABY6	1.6447	17.7109	4.56624	0.000544381	0.00172982	-0.435408
A0A4Y9ZCF2	1.26946	17.7864	5.22931	0.000571828	0.0018107	-0.204565
A0A4Y9ZB25	-1.83053	18.5118	-4.538	0.000572947	0.0018107	-0.48739
A0A5B1R326	2.71259	18.0086	4.79112	0.000582581	0.00183616	-0.388443
A0A4Y9XNW6	-1.81132	17.6379	-5.99437	0.000590462	0.00185597	0.00959004
A0A5B1QLG3;A0A4Y9Z014	-1.99776	21.0044	-4.5102	0.000602588	0.00188897	-0.538642
A0A4Y9XYX8;A0A5B1QII3	-1.36778	17.4491	-5.18414	0.000606931	0.00189748	-0.267037
A0A4Y9YGQ1	-1.85187	16.1069	-5.17619	0.000613347	0.00191103	-0.278062
A0A4Y9YZ73;A0A5B1R5W5	-2.77737	17.1763	-5.1747	0.000614554	0.00191103	-0.280124
A0A4Z0A8U3	-5.04514	14.6705	-4.75207	0.00062001	0.00192163	-0.452591
A0A5B1QBI7	-2.38196	17.5222	-5.1665	0.000621265	0.00192163	-0.291512
A0A5B1QF69;A0A4Y9ZBI2	5.8215	16.5313	5.16036	0.000626341	0.00193219	-0.300044
A0A5B1QZD2	-2.15048	16.0053	-4.48093	0.00063553	0.00195535	-0.592708
A0A4Y9ZN20	-1.34264	18.5461	-4.47161	0.000646395	0.00198353	-0.609925
A0A5B1QPE2	-1.77603	16.6978	-5.1021	0.000676792	0.00207134	-0.381266
A0A4Y9YSA4	2.40091	18.606	4.44078	0.000683759	0.00208717	-0.666982
A0A4Z0A1N7	-2.17945	15.3557	-5.07997	0.000697091	0.00212229	-0.412247
A0A4Y9ZBI6	1.94678	17.566	4.64017	0.000741995	0.00225311	-0.637521
A0A5B1QCM0	-1.33824	15.936	-4.38374	0.000758908	0.00229846	-0.772804
A0A5B1R0X3	3.13064	17.3035	5.01296	0.000762671	0.00230386	-0.506497
A0A4Z0A6Q8	-3.94253	18.6411	-4.61899	0.00076781	0.00231338	-0.672716
A0A4Y9Y2T3	1.30553	16.7391	4.61734	0.000769858	0.00231355	-0.675457
A0A4Y9YS76	1.77927	15.7124	4.61472	0.000773122	0.00231737	-0.67981
A0A4Y9YEP2	-2.74243	17.2154	-4.60781	0.000781804	0.00233737	-0.691301
A0A5B1RDX1	-1.70443	16.5197	-4.59141	0.000802836	0.0023941	-0.718613
A0A5B1QQD9	1.32352	14.3529	4.34613	0.000813075	0.00241843	-0.842729
A0A5B1QGA4	2.58608	17.5568	4.34435	0.000815742	0.00242017	-0.846049
A0A4Y9ZNT5	3.24655	16.3481	4.95481	0.000825	0.00244141	-0.588828
A0A5B1R2S3	-1.37294	17.7963	-4.5654	0.00083742	0.00247188	-0.761997
A0A5B1R863	-2.3942	16.5662	-4.92618	0.000857683	0.00252528	-0.62954
A0A4Y9Z5T7	2.47324	17.272	4.51557	0.000908122	0.00266704	-0.845345
A0A4Y9Z8N8	-1.26288	17.4384	-4.88046	0.000912807	0.00267404	-0.694805
A0A4Y9ZAQ3	-1.85342	17.4582	-4.28122	0.000916157	0.00267711	-0.963717
A0A4Y9XXL3	-1.33947	18.2525	-4.50421	0.000925095	0.00269645	-0.864381
A0A4Y9ZMZ6	-3.28059	16.0009	-4.49962	0.000932059	0.00270996	-0.872091
A0A4Y9ZI98	1.68416	16.9872	4.44376	0.00102124	0.00296184	-0.965988
A0A5B1R3U9	1.12079	16.7638	4.79351	0.00102847	0.00297541	-0.819775
A0A4Y9YPZ3	3.01284	15.4086	4.21036	0.00104423	0.00301348	-1.09622
A0A4Z0A195	-1.46921	16.3486	-4.77563	0.00105416	0.00303464	-0.845613
A0A4Y9YI46	2.69293	17.5669	4.41803	0.00106529	0.00305908	-1.00937
A0A4Z0A707	-1.27863	17.2348	-4.76373	0.00107164	0.00306976	-0.862833
A0A4Z0A5X4	-1.90079	16.1142	-4.40123	0.00109512	0.00312931	-1.03774
A0A4Y9ZAP2	-1.51753	15.5706	-4.72515	0.00113048	0.00322243	-0.918796
A0A5B1QSZ1	1.51475	17.208	4.70949	0.00115535	0.00328527	-0.941577
A0A4Y9ZTY7	-1.1449	16.7604	-4.36011	0.00117191	0.00332422	-1.10731
A0A5B1QBS6	-1.71749	15.5217	-4.69311	0.00118199	0.00334467	-0.96544
A0A4Y9ZBN7	5.14466	15.6531	4.68376	0.0011975	0.00338032	-0.979082
A0A4Y9ZD03;A0A4Y9YTZ0	-4.30302	20.7583	-4.33907	0.00121337	0.00341683	-1.143
A0A4Y9XKA5	-2.16633	14.6742	-5.28758	0.00121744	0.00342002	-0.766343
A0A4Y9XKF2	-3.78278	17.9254	-4.10479	0.00127021	0.00355965	-1.29435
A0A4Y9Z7E8	1.36354	15.7992	4.63388	0.00128399	0.00358069	-1.05206
A0A4Y9ZDH4	-1.47765	16.7362	-4.63237	0.00128671	0.00358069	-1.05428
A0A5B1R705	1.64273	20.2237	4.63224	0.00128695	0.00358069	-1.05447
A0A4Y9YSF9	2.71721	18.7529	4.07279	0.00134823	0.00374223	-1.35458
A0A4Y9XNU8;A0A4Y9YT07	-3.1578	17.1357	-4.07141	0.00135172	0.00374298	-1.35719
A0A4Z0A6R5	-1.64774	16.0812	-5.16513	0.00138907	0.00383726	-0.907955
A0A5B1QFD1	3.87977	17.2816	4.56179	0.00142106	0.00391634	-1.15817
A0A4Y9Z4J0	1.31938	17.516	4.23681	0.00143788	0.00395331	-1.3171
A0A5B1RA66	1.29993	15.788	4.23062	0.0014528	0.00397738	-1.32768
A0A4Y9YP76;A0A5B1QHR2	1.55682	18.4481	5.12348	0.00145347	0.00397738	-0.956625
A0A5B1R748	-2.11458	15.3339	-4.2194	0.00148024	0.00404113	-1.34686
A0A5B1R735	2.0208	17.4288	5.09173	0.0015048	0.00409855	-0.993897
A0A4Z0A7P9	1.07864	17.306	4.20677	0.00151181	0.00410802	-1.36848
A0A5B1QQC6	3.44692	17.4342	4.20458	0.00151734	0.00411344	-1.37222
A0A5B1R2T0	-2.21311	16.3491	-4.50331	0.00154377	0.00417537	-1.24477
A0A4Y9XS04	0.990818	17.5873	4.19086	0.00155256	0.00418938	-1.39573
A0A5B1QCH7	-1.66857	16.0823	-5.05928	0.00155937	0.00419803	-1.03215
A0A4Y9YBA2	-1.8842	15.7619	-4.18121	0.00157782	0.00423788	-1.41226
A0A4Y9YAE6	1.24466	16.0829	4.17407	0.0015968	0.00427899	-1.4245
A0A4Y9ZWM3	3.91563	17.4661	4.17117	0.00160457	0.00428992	-1.42948
A0A4Z0A463	-1.82531	16.5287	-5.00771	0.00165066	0.00440302	-1.09325
A0A4Y9ZVR7	1.28616	15.7278	4.45314	0.00165814	0.00441285	-1.31947
A0A4Y9Z8K5	-3.21698	17.8581	-3.94962	0.00169746	0.00450718	-1.58698
A0A4Y9Z050	-5.49129	17.1675	-4.4305	0.00171269	0.00453727	-1.35329
A0A4Y9Z0C8;A0A5B1R8V8	-1.73852	14.9665	-4.4251	0.00172598	0.00456209	-1.36136
A0A4Y9ZU11	1.9422	17.0448	4.95952	0.00174137	0.00459232	-1.15071
A0A4Y9ZLK3	-4.48842	19.2932	-4.11402	0.00176615	0.00464712	-1.52769
A0A4Y9ZZP6	-2.33157	17.8391	-4.1118	0.00177276	0.00465399	-1.53151
A0A4Y9ZYQ5	-1.45633	17.2472	-4.10959	0.00177937	0.00466082	-1.53532
A0A4Z0ABI3	-1.48235	17.7994	-4.93633	0.001787	0.00467029	-1.17849
A0A4Y9XLV6	-1.10317	17.645	-4.10451	0.00179462	0.00467969	-1.54405
A0A4Z0A4A2	1.27683	16.7188	4.09014	0.0018386	0.00478365	-1.56882
A0A5B1QFW4	-4.58216	17.5965	-3.8983	0.00186922	0.00485245	-1.68408
A0A5B1QG50;A0A4Y9Z9B7	-1.39143	16.2386	-4.89227	0.00187738	0.00486279	-1.23147
A0A4Y9ZZL5	1.23907	17.6038	4.05957	0.00193591	0.00500325	-1.62156
A0A5B1R2V9	1.51937	16.7322	4.34133	0.00194697	0.00500835	-1.48718
A0A4Y9Y8F1	-1.26236	15.0526	-4.85896	0.00194908	0.00500835	-1.27172
A0A5B1QS91	-1.32917	18.6034	-4.33997	0.0019508	0.00500835	-1.48923
A0A4Z0A6F6	1.26886	17.1417	4.0526	0.00195885	0.00501794	-1.6336
A0A4Z0A7E7	-1.56054	16.7083	-4.32501	0.00199343	0.0050953	-1.5118
A0A4Z0A7V8	-1.36834	16.7926	-4.00411	0.00212639	0.00542324	-1.71747
A0A5B1QDQ9	2.21119	16.3527	4.2772	0.00213655	0.00543722	-1.58415
A0A5B1QSA5	-2.60146	18.3166	-3.995	0.00215951	0.00547268	-1.73325
A0A4Z0A356	4.51811	16.194	3.82155	0.0021599	0.00547268	-1.82952
A0A4Y9ZZD3	-3.18841	18.3223	-4.26552	0.00217314	0.00549426	-1.60186
A0A4Z0A2T9	-1.21948	17.4218	-4.73402	0.00224646	0.00566732	-1.4242
A0A5B1QCG0	3.60985	17.9831	3.79573	0.00226777	0.00570868	-1.8785
A0A4Y9ZT93	2.54848	17.6182	3.94465	0.00235244	0.00590905	-1.82061
A0A4Y9ZTT8	2.90793	17.2824	3.76935	0.00238368	0.00597462	-1.92858
A0A5B1QUE2	1.20115	16.0483	4.6428	0.00249535	0.00624106	-1.53699
A0A4Y9YXP0	-1.66487	16.6849	-4.15677	0.00254792	0.00635887	-1.76773
A0A5B1R393	1.28641	16.8692	4.15505	0.00255437	0.00636131	-1.77036
A0A5B1Q9X2	-1.80024	16.2263	-3.89478	0.00256128	0.00636489	-1.90737
A0A5B1R3R5	-1.50489	18.3161	-4.59049	0.0026518	0.00657579	-1.60225
A0A5B1QCR4	-2.13892	16.7564	-3.67727	0.00283778	0.00702198	-2.10353
A0A4Y9ZK86	-4.75891	18.5805	-3.82903	0.00286638	0.0070777	-2.02205
A0A4Y9XS74	-2.32151	16.6223	-3.81764	0.00292296	0.00720213	-2.04196
A0A5B1QDS7	-4.44587	19.5567	-3.64417	0.00302179	0.00742137	-2.16647
A0A4Y9ZA22	-1.58574	18.8231	-4.04079	0.0030247	0.00742137	-1.94631
A0A5B1QGH6	2.64898	17.539	3.63237	0.00309028	0.00756631	-2.18891
A0A5B1QX88;A0A5B1RBU6	-2.10142	17.6802	-4.43214	0.00319546	0.00780739	-1.80231
A0A4Y9ZPL2	-1.18479	18.1289	-3.59814	0.00329801	0.00804106	-2.25402
A0A4Y9ZBZ2	-1.93292	16.5818	-3.97891	0.00331715	0.00807082	-2.04228
A0A5B1QSD3	-4.13513	16.8933	-3.58756	0.00336507	0.00815771	-2.27415
A0A5B1QYB6	-1.9042	19.0752	-3.73549	0.00336689	0.00815771	-2.1858
A0A4Y9XUQ8	1.2668	17.0052	4.38332	0.00338712	0.00818136	-1.86476
A0A4Y9ZPZ2	1.74122	14.7666	3.96425	0.00339073	0.00818136	-2.06508
A0A4Y9Y0G1	1.7164	18.7665	3.95866	0.00341926	0.00823313	-2.07378
A0A4Y9ZKK9	1.15448	16.9005	4.37012	0.00344109	0.00826856	-1.8817
A0A5B1R9M9	1.2852	17.1302	3.94664	0.00348144	0.00834829	-2.09251
A0A5B1RCC2	-0.961401	18.846	-3.92	0.00362355	0.00867117	-2.13406
A0A4Y9Y563	1.13924	17.3912	3.90861	0.00368618	0.00880294	-2.15186
A0A4Y9Y1J4;A0A5B1QES8	2.78067	16.8243	3.89486	0.00376334	0.00896878	-2.17336
A0A4Y9XVV4;A0A5B1QVN0	2.15575	16.5247	3.50701	0.00392302	0.0093302	-2.42741
A0A5B1QM64	-2.55315	17.1817	-3.63906	0.00397821	0.00944217	-2.35521
A0A5B1QZ88	-1.87872	16.1664	-3.85559	0.00399321	0.00945846	-2.23488
A0A4Z0AAQ9	-1.46051	16.9534	-3.85255	0.00401164	0.00948279	-2.23966
A0A4Y9XZ93	1.31781	16.5725	3.84574	0.00405322	0.00955382	-2.25036
A0A5B1QAL3;A0A4Z0A8F3	-1.01415	16.2423	-4.23285	0.00406218	0.00955382	-2.05948
A0A5B1R0E4	2.54543	16.3197	3.48724	0.00407374	0.00955382	-2.46502
A0A4Y9XW77	-1.84062	15.0545	-4.23036	0.00407454	0.00955382	-2.06273
A0A4Y9ZHF3	1.69447	15.9148	3.47653	0.00415785	0.00972954	-2.4854
A0A4Z0ABJ5	-2.6128	17.4606	-3.608	0.00419871	0.00980542	-2.40991
A0A5B1R5V8	1.43409	15.4943	3.80981	0.00428018	0.00997565	-2.30685
A0A4Y9YJX6	1.34115	16.8165	3.45552	0.00432792	0.0100667	-2.52536
A0A5B1QA86;A0A4Y9YV87	1.10284	17.427	3.55935	0.00456967	0.0106078	-2.49567
A0A5B1RDK6	2.97275	16.8946	3.7528	0.0046683	0.0108152	-2.39677
A0A5B1QU02	-2.67438	18.5792	-3.54247	0.00470612	0.0108812	-2.52545
A0A5B1QLR4	1.28518	17.4577	3.74573	0.00471891	0.0108891	-2.40794
A0A5B1QT39	-1.2783	16.0739	-3.7386	0.0047706	0.0109866	-2.41921
A0A4Y9ZIP8	-2.21855	17.0181	-3.39046	0.00490068	0.0112638	-2.6491
A0A4Z0A2J0	1.19757	16.9047	3.71184	0.00497001	0.0114006	-2.46159
A0A5B1R5M5	-3.37444	15.8233	-4.0464	0.00511226	0.0117039	-2.30547
A0A4Y9YLK1	-1.03514	16.9691	-4.0383	0.00516422	0.0117996	-2.31628
A0A4Y9Y8V7	5.36499	18.0742	3.68512	0.00517786	0.0118075	-2.50397
A0A5B1QGR2	1.1605	18.0694	3.47748	0.00527181	0.0119983	-2.64022
A0A4Y9Z9J8	-2.73954	16.7296	-3.34851	0.00531001	0.0120616	-2.72883
A0A5B1QGS6;A0A4Y9Z7G7	-1.8881	17.1131	-3.34664	0.00532903	0.0120812	-2.73239
A0A4Y9Y5L6	-1.14581	17.4476	-3.45802	0.00545451	0.0123274	-2.67463
A0A5B1R3M7	2.96183	18.0379	3.65074	0.00545883	0.0123274	-2.5586
A0A4Y9Z6J8	-1.18619	16.8801	-3.45148	0.00551732	0.0124311	-2.68619
A0A4Y9YZH1;A0A5B1QPU1	-1.51361	16.3423	-3.32765	0.00552614	0.0124311	-2.76845
A0A4Y9YMP7	-2.61697	17.4025	-3.30168	0.00580766	0.0130392	-2.81776
A0A5B1QV55	2.37361	18.0996	3.28804	0.00596135	0.0133585	-2.84366
A0A4Y9Z6X0	-3.18005	16.8443	-3.40425	0.00599365	0.013405	-2.76974
A0A4Z0A1G6	-2.69104	17.0712	-3.38096	0.00624387	0.0139379	-2.81096
A0A4Y9Z7E1	1.17036	17.9697	3.37687	0.00628893	0.0140115	-2.81821
A0A4Y9ZDF8	-2.79838	16.4184	-3.55204	0.00635854	0.0141396	-2.71608
A0A4Y9ZLN0	1.6793	16.5825	3.36746	0.00639375	0.0141907	-2.83486
A0A4Y9XT66	-1.45156	16.8054	-3.24943	0.00641872	0.0142035	-2.91689
A0A4Z0A2S0	-1.53358	16.6614	-3.86527	0.00642394	0.0142035	-2.54934
A0A4Y9YAG3;A0A5B1RA72	-1.08856	17.9441	-3.51556	0.00672938	0.0148506	-2.77451
A0A5B1QBT9	-1.24366	16.9397	-3.47782	0.00713713	0.0157206	-2.83508
A0A4Y9ZEX9	1.20879	17.1635	3.47237	0.0071981	0.0158249	-2.84384
A0A5B1QKK2	-2.20788	17.2681	-3.2756	0.00751637	0.0164935	-2.99755
A0A4Y9Y8K7;A0A5B1QVE0	-1.17202	15.5129	-3.74027	0.0075423	0.0165192	-2.72036
A0A4Z0A4S9	1.03077	16.3491	3.16407	0.00755877	0.0165242	-3.07852
A0A5B1R544	-3.03497	18.2777	-3.14209	0.00788387	0.0172025	-3.12007
A0A4Y9ZG68	-0.775846	17.138	-3.23618	0.00805813	0.0175498	-3.0674
A0A4Y9YLB8;A0A5B1Q8S6	2.91963	15.9297	3.39549	0.00811886	0.017649	-2.9676
A0A4Y9Y0I3	1.34237	17.1027	3.66539	0.00831285	0.018037	-2.82384
A0A4Y9Y6U3	-1.27197	17.5399	-3.37161	0.00842932	0.0182557	-3.00613
A0A4Y9ZF07;A0A5B1QAZ1	0.93817	16.9018	3.36747	0.00848428	0.0183323	-3.0128
A0A4Z0A149	1.1713	16.5644	3.64868	0.00849623	0.0183323	-2.84704
A0A5B1QF60	-1.75864	17.8299	-3.20328	0.00854053	0.0183938	-3.12569
A0A4Y9ZW52	-0.842301	17.9325	-3.20077	0.00857858	0.0184416	-3.13014
A0A5B1QC76	1.00329	19.319	3.19491	0.00866794	0.0185993	-3.14052
A0A4Y9Y4K7	-2.2821	16.5281	-3.19211	0.00871092	0.0186571	-3.14548
A0A4Y9ZT37	-1.17101	16.2837	-3.61676	0.00885892	0.0189392	-2.89146
A0A4Y9Z3K0	-1.50476	16.0471	-3.33596	0.00891597	0.0190262	-3.06371
A0A5B1QKI3	0.888562	17.0274	3.05473	0.00931983	0.0198516	-3.28483
A0A4Y9ZG49	-0.711351	16.7309	-3.14123	0.0095319	0.0202632	-3.2356
A0A4Z0A7I2	1.21925	16.6551	3.14028	0.00954794	0.0202632	-3.23728
A0A4Y9XND8	1.51941	16.9407	3.12047	0.00988897	0.0209273	-3.27235
A0A4Y9YES5;A0A5B1QDW4;A0A4Y9ZV95	-3.08189	17.2961	-3.11934	0.00990871	0.0209273	-3.27434
A0A5B1QZQ1	2.57756	17.2166	3.02241	0.00991481	0.0209273	-3.34561
A0A5B1R7R8	0.990462	18.628	3.26208	0.0100204	0.0211117	-3.18332
A0A5B1QI08	-1.67619	16.9145	-3.25278	0.0101692	0.0213867	-3.19841
A0A4Y9XQG7	-3.14127	17.0658	-3.09968	0.0102602	0.0215389	-3.30914
A0A4Y9ZP32	2.68891	17.6411	3.09728	0.0103039	0.0215918	-3.31339
A0A4Y9YX23	3.17619	18.6192	2.99324	0.0104842	0.02193	-3.40039
A0A4Y9XRD0	-0.759459	16.5358	-3.23221	0.0105066	0.0219374	-3.23178
A0A5B1R6U9	1.50526	17.0249	3.07866	0.0106499	0.0221968	-3.34634
A0A4Y9ZRF5	4.04021	19.0889	3.22177	0.0106821	0.022224	-3.24871
A0A5B1QAF3	2.54723	17.0519	3.0416	0.0113738	0.023621	-3.41188
A0A4Y9ZEY7	2.67897	19.3172	2.94178	0.0115688	0.0239832	-3.4968
A0A4Y9XNM3	-1.46813	17.1929	-3.02223	0.0117718	0.0243606	-3.44612
A0A4Y9YUP9	-1.63883	17.2234	-3.40034	0.0118079	0.0243918	-3.196
A0A4Y9YX35;A0A5B1QE90	-4.24092	17.3383	-3.15389	0.011901	0.0245405	-3.35901
A0A4Y9YZE8	0.942218	17.8177	2.97327	0.0128414	0.0264237	-3.53258
A0A4Y9YVC3	-2.44428	16.019	-2.97247	0.0128597	0.0264237	-3.53399
A0A5B1QSR5	1.11515	16.9816	3.3321	0.0129459	0.026554	-3.29321
A0A5B1QWC6	1.22094	16.6059	3.0831	0.0133266	0.0272867	-3.47422
A0A4Y9XS97	-3.64964	16.5342	-2.86255	0.0134599	0.0275111	-3.64461
A0A4Y9ZTX2	-0.994327	17.8837	-3.07196	0.0135666	0.0276699	-3.49237
A0A4Z0A7Q0	0.849895	16.6352	3.29655	0.0135851	0.0276699	-3.34406
A0A4Y9Y7X2	-1.03445	21.454	-3.05586	0.0139212	0.0283047	-3.51859
A0A5B1QCQ6;A0A4Y9YVD0	-2.963	17.1872	-3.04205	0.0142331	0.0288884	-3.54109
A0A5B1QDX9	0.962045	16.8247	3.03933	0.0142952	0.028964	-3.54552
A0A5B1QLU2	-0.915049	19.089	-3.02938	0.0145253	0.029379	-3.56173
A0A5B1QLA1	2.35375	16.2195	2.81894	0.0146278	0.029535	-3.72561
A0A4Y9YWT3	4.11952	18.1799	2.81542	0.0147264	0.0296825	-3.73214
A0A4Y9YFS7	-2.53226	17.1015	-2.8834	0.0150662	0.0303149	-3.69093
A0A4Y9ZV05	0.816656	17.0585	3.00415	0.0151262	0.0303831	-3.60285
A0A4Z0A4W6	-1.43043	16.6424	-2.8726	0.0153584	0.0307565	-3.70993
A0A4Y9XXK5	-1.06236	17.7922	-2.99441	0.015365	0.0307565	-3.61873
A0A4Y9ZRV1	3.61079	18.6776	2.86702	0.0155116	0.0309965	-3.71974
A0A5B1QL08	-0.878733	18.3909	-2.78569	0.015585	0.0310898	-3.78719
A0A4Y9ZZC2	-0.727621	15.6279	-2.97432	0.0158699	0.031604	-3.65149
A0A5B1QYZ4	2.22335	18.3848	2.84931	0.016008	0.0318244	-3.75085
A0A4Y9ZDT7	0.815713	17.3475	2.95504	0.0163705	0.0324896	-3.68293
A0A4Y9XWU1	1.62023	16.0159	2.75563	0.0165029	0.0326748	-3.8427
A0A4Y9ZF15	-1.76419	19.6032	-2.9494	0.01652	0.0326748	-3.69213
A0A5B1QEF1	2.35369	17.388	2.75379	0.0165608	0.0326999	-3.84609
A0A4Y9ZL21	-0.864883	16.9555	-2.71999	0.0176602	0.0348116	-3.90832
A0A4Z0A4Y3	2.98741	16.315	2.78155	0.0180584	0.0355363	-3.86967
A0A5B1RF48	2.1406	17.4227	2.70068	0.0183199	0.03599	-3.94378
A0A4Y9YMK8	-1.04663	17.0637	-2.69578	0.0184913	0.0362653	-3.95277
A0A4Y9ZJK7	-0.966769	16.2617	-2.86796	0.0188414	0.0368898	-3.82491
A0A4Y9ZCH2	1.98944	16.8463	2.67846	0.0191093	0.0373514	-3.98451
A0A5B1QGU4	1.02853	18.4683	2.8522	0.0193281	0.0376993	-3.85062
A0A4Y9XZK0	-0.855488	17.4533	-2.74264	0.0193521	0.0376993	-3.9377
A0A4Y9Y2A0	1.82174	17.062	2.74066	0.0194204	0.037769	-3.94116
A0A5B1R6G6	-0.905337	17.3725	-3.02343	0.0197863	0.0384166	-3.73897
A0A5B1QGV9	0.990118	14.9795	3.00971	0.0201688	0.0390939	-3.75898
A0A4Y9ZY46	0.808455	17.993	2.71686	0.0202596	0.0392045	-3.98268
A0A4Y9ZZJ3	3.09632	17.589	2.71571	0.0203011	0.0392197	-3.98469
A0A5B1QLE8	0.706366	17.4396	2.71185	0.0204408	0.0394239	-3.99141
A0A5B1QEA2;A0A4Y9YMR6	-3.46841	17.4347	-2.7037	0.0207388	0.0399325	-4.0056
A0A4Y9XQ98;A0A5B1QZD9	2.29457	17.1899	2.63059	0.0209239	0.0402223	-4.07192
A0A5B1QVM8;A0A4Z0A286;A0A4Y9Z032	1.04949	15.4932	2.79897	0.0210683	0.0404331	-3.93735
A0A4Y9YDY5;A0A5B1QM81	-3.3964	17.8609	-2.67782	0.0217149	0.0416053	-4.05064
A0A5B1R2Y4;A0A4Y9XLR3;A0A5B1R4Y6	-1.33421	15.7528	-2.60704	0.0218771	0.0418295	-4.11475
A0A5B1QQN2	-1.43058	15.4383	-2.77499	0.0219038	0.0418295	-3.97641
A0A5B1R1G6	-0.72072	18.6993	-2.77333	0.0219629	0.0418736	-3.97911
A0A4Y9YTJ3	-3.58224	15.6072	-2.74258	0.0230868	0.0439443	-4.02916
A0A4Y9ZAT0	-0.821652	17.2345	-2.741	0.0231462	0.0439833	-4.03173
A0A4Y9XWP3	1.60254	17.9379	2.90928	0.0232192	0.0439833	-3.90589
B1Q4V2;A0A5B1QF34;A0A4Y9ZD88	-2.21549	17.3552	-2.57548	0.0232208	0.0439833	-4.17196
A0A4Y9ZTN5	-3.11663	17.5395	-2.61949	0.0240848	0.0455457	-4.15184
A0A4Y9Y4D3	1.50936	16.3689	2.61249	0.0243859	0.0460402	-4.16395
A0A4Y9YG90	-0.949207	16.8454	-2.53711	0.0249629	0.0470532	-4.24124
A0A4Y9XJR6	0.7959	16.3065	2.69239	0.0250481	0.0471375	-4.11075
A0A4Y9ZJ31	-1.01792	18.04	-2.68935	0.0251724	0.0472948	-4.11569
A0A4Z0A7U7	-1.70651	16.9842	-2.52598	0.0254915	0.0478171	-4.26128
A0A5B1R412	2.99569	20.1717	2.52137	0.0257134	0.0481557	-4.26956
A0A4Y9ZMT3;A0A4Y9ZNR1	-1.6047	17.4111	-2.51894	0.0258314	0.0482989	-4.27393
A0A5B1QU06	1.16301	17.0443	2.51764	0.0258944	0.048339	-4.27626
A0A5B1QDQ3	0.732942	19.0935	2.66848	0.0260413	0.0485353	-4.14958
A0A5B1QQ21	2.81447	17.3257	2.51251	0.0261457	0.0486518	-4.28548
A0A5B1R480	1.04305	17.1273	2.82019	0.0263355	0.0489268	-4.03675
A0A5B1QAK0	-2.25918	19.3842	-2.50483	0.0265259	0.0492019	-4.29927
A0A5B1QL36	-1.11123	15.8857	-2.56241	0.0266506	0.0493546	-4.25039
A0A4Y9YRH0	2.73596	16.7075	2.65142	0.026774	0.0495043	-4.17726
A0A5B1QJ23	-0.799416	16.0026	-2.80567	0.026884	0.0496287	-4.05812
A0A4Y9XMJ5	-1.01323	18.843	-2.78186	0.0278094	0.0512556	-4.09318
A0A4Y9ZVR3	0.937717	18.7354	2.53298	0.0280766	0.0516662	-4.301
A0A5B1QT73	-0.750863	18.6518	-2.47272	0.028174	0.0516836	-4.35673
A0A4Y9ZWF8	-0.790133	16.7168	-2.77151	0.0282219	0.0516836	-4.10842
A0A4Y9Z2H9	-0.727586	17.7047	-2.47114	0.0282574	0.0516836	-4.35954
A0A4Y9YWV0	1.75461	16.376	2.47102	0.0282638	0.0516836	-4.35976
A0A5B1QBV9	-1.34392	16.9348	-2.50236	0.0296401	0.0541152	-4.35351
A0A5B1Q9W7	1.65429	15.5166	2.69843	0.0313254	0.0571025	-4.21618
A0A5B1QR01	-0.87602	16.6858	-2.54537	0.0318204	0.0579142	-4.3489
A0A4Y9ZNA1	-0.917951	16.3575	-2.67998	0.0321642	0.0584484	-4.24341
A0A4Y9Z5R7	-1.59697	17.0109	-2.39784	0.0324086	0.0588007	-4.48969
A0A4Y9ZTD6	1.11752	15.7057	2.45035	0.0324928	0.0588616	-4.4423
A0A5B1R6X4	0.847556	18.6638	2.43663	0.0332892	0.0602105	-4.46564
A0A5B1R4X2	-0.738738	16.8719	-2.51629	0.0333647	0.0602533	-4.39581
A0A4Y9Z8R8	2.29373	15.9286	2.51174	0.0336129	0.0606074	-4.40313
A0A5B1QAJ1	1.58646	17.1183	2.37557	0.0337816	0.0608173	-4.52894
A0A4Y9ZT45	0.808377	21.3363	2.35245	0.0352659	0.0633914	-4.56955
A0A4Z0A9N2	-0.901012	16.8838	-2.61098	0.0355148	0.0637403	-4.3453
A0A5B1QWH6	1.65996	17.5118	2.34643	0.0356622	0.0639062	-4.58009
A0A5B1R9R8	-1.98899	16.6759	-2.34041	0.036063	0.064525	-4.59063
A0A4Y9ZDD8	1.99043	19.0596	2.37607	0.0370373	0.0661632	-4.56821
A0A5B1QXZ4	-1.33613	18.9553	-2.32524	0.0370924	0.0661632	-4.61714
A0A4Y9Y8W4	-0.746922	17.1305	-2.57925	0.037176	0.0662108	-4.39217
A0A5B1R0D9	-1.21128	17.9797	-2.32159	0.0373441	0.0664086	-4.62351
A0A5B1QLV3	-1.68901	15.796	-2.31989	0.0374616	0.0665159	-4.62647
A0A4Y9Y1Q4	-0.826443	18.1251	-2.31326	0.0379243	0.0671652	-4.63801
A0A5B1Q8L3	-2.76167	19.0513	-2.313	0.0379429	0.0671652	-4.63847
A0A4Y9YD78	1.72242	16.641	2.29145	0.0394856	0.06979	-4.67592
A0A4Y9YJM7	-0.796136	14.8954	-2.28982	0.0396045	0.0698939	-4.67874
A0A4Y9YXP4;A0A5B1QTP6	-0.697663	16.9186	-2.3204	0.0408414	0.0719675	-4.66178
A0A5B1RE25	-1.19675	17.2079	-2.38508	0.0413166	0.0726948	-4.60626
A0A4Y9XQR2	-1.44503	18.5235	-2.38206	0.0415201	0.0729425	-4.61108
A0A5B1QJZ0	0.690954	16.3356	2.30324	0.0420881	0.0738288	-4.69047
A0A4Y9YB62	-0.843878	15.028	-2.36545	0.0426587	0.074717	-4.63756
A0A4Y9ZXE8	0.993792	16.3439	2.35145	0.0436419	0.0763241	-4.65985
A0A5B1R5B9	-1.8284	18.7519	-2.2801	0.0438277	0.076534	-4.72905
A0A5B1QVX5	2.50132	19.9137	2.3477	0.0439093	0.0765615	-4.66581
A0A4Z0A3Y6	1.61666	16.9576	2.23205	0.0440525	0.0766961	-4.77839
A0A5B1REN9;A0A5B1RD49	0.622273	17.588	2.22996	0.0442217	0.0768756	-4.78197
A0A4Y9Z9M8	-1.72785	17.1382	-2.26913	0.0446771	0.0775515	-4.74731
A0A5B1RAY7;A0A4Y9Z7X0	-3.55759	17.0505	-2.21559	0.0454038	0.0786954	-4.80658
A0A5B1RD14	-1.68441	16.4551	-2.25825	0.0455345	0.0788044	-4.76538
A0A4Z0AAQ8	-1.60295	16.6846	-2.20747	0.046084	0.0796369	-4.82043
A0A4Y9ZC35;A0A5B1R2K3	2.61609	20.0321	2.19856	0.0468427	0.0807121	-4.83564
A0A4Y9XQI7;A0A4Z0A983;A0A5B1QMX9	3.41858	17.6616	2.24199	0.0468449	0.0807121	-4.79231
A0A4Y9Z2V2	-1.22108	16.7789	-2.23471	0.0474436	0.0816227	-4.80435
A0A5B1RER1	-0.813253	17.3215	-2.29388	0.0479265	0.0821754	-4.75117
A0A4Z0A713	0.688886	15.1734	2.4039	0.0479276	0.0821754	-4.651
A0A5B1QEE1	1.51103	18.0749	2.18479	0.0480368	0.0821754	-4.85906
A0A5B1QU73	-0.653321	20.5056	-2.29233	0.0480475	0.0821754	-4.75362
A0A4Y9ZQC6	-0.526425	16.9148	-2.2708	0.049759	0.0849776	-4.78764
A0A5B1R7L8	-0.882501	15.232	-2.19862	0.050521	0.0861524	-4.86382
A0A5B1R121	-1.3657	15.9726	-2.19381	0.0509452	0.0867486	-4.87172
A0A5B1R6T1	-2.14205	16.9784	-2.19011	0.051274	0.0871808	-4.87779
A0A4Y9Z947	-0.907635	19.0353	-2.24587	0.0518151	0.0879722	-4.82692
A0A5B1QP47	-3.05679	19.0834	-2.13919	0.0522011	0.0884983	-4.93617
A0A4Y9YED6	1.59384	15.9443	2.17312	0.0528099	0.0894002	-4.90563
A0A4Z0A8S4	0.6002	17.7982	2.17012	0.0530852	0.0897356	-4.91053
A0A5B1QWK7	-0.80542	18.82	-2.12511	0.053554	0.0903966	-4.95983
A0A5B1QZ91	2.29709	18.6321	2.1205	0.0540036	0.0910235	-4.96755
A0A5B1QEC6	3.14582	17.8572	2.15679	0.0543264	0.0914349	-4.93229
A0A4Y9ZCM3	0.860399	16.1106	2.30911	0.0550261	0.0924789	-4.79043
A0A4Y9ZC98	2.55471	15.5218	2.13703	0.0562178	0.0943453	-4.96446
A0A4Y9ZAE4;A0A5B1QT91	0.954734	16.9339	2.19226	0.0565226	0.0947201	-4.91098
A0A4Z0A019	-1.78457	16.4686	-2.09312	0.0567492	0.0949631	-5.01329
A0A4Y9ZQ09	0.594008	16.9332	2.12965	0.05694	0.0951455	-4.97644
A0A4Y9ZW72	-0.657912	18.09	-2.11695	0.0582031	0.0971165	-4.99702
A0A4Y9XST9	-1.25647	17.0916	-2.07153	0.0590046	0.0983128	-5.04914
A0A4Y9ZLY6	-0.84048	16.4952	-2.10471	0.0594456	0.0987834	-5.0168
A0A5B1QVQ3	1.34857	17.2525	2.06729	0.0594569	0.0987834	-5.05616
A0A4Y9ZSN2	-0.755115	15.2951	-2.10002	0.0599291	0.0994258	-5.02438
A0A4Z0A794	-2.5971	19.7324	-2.06159	0.0600708	0.099519	-5.06559
A0A4Y9YRJ5	0.580161	17.772	2.05215	0.0611007	0.101081	-5.08118
A0A5B1RED9	-0.900003	17.6932	-2.04766	0.0615954	0.101755	-5.08857
A0A5B1RDU2	-1.03072	18.507	-2.03172	0.0633842	0.104561	-5.11478
A0A4Y9Z944	-2.35131	16.2741	-2.05498	0.0647577	0.106676	-5.0967
A0A4Y9YYD1	1.21702	14.0289	2.017	0.0650776	0.107051	-5.13888
A0A4Z0A607	1.24037	17.6322	2.01027	0.0658661	0.108195	-5.14988
A0A5B1QSI0	1.16883	17.1411	1.99923	0.0671786	0.110108	-5.16787
A0A5B1R2R1	-0.972097	16.5344	-1.99889	0.0672197	0.110108	-5.16842
A0A5B1R085	-0.870287	16.2328	-1.99534	0.0676459	0.11065	-5.17418
A0A5B1RD47;A0A5B1R799	0.616743	13.8279	2.01662	0.0691577	0.112964	-5.15778
A0A4Y9YWI1	0.695201	14.28	2.14899	0.0695387	0.113427	-5.02434
A0A4Y9YZ63	1.6963	17.7763	2.00793	0.0701916	0.114332	-5.17153
A0A4Y9Z2L9	0.757885	16.8302	2.00659	0.0703535	0.114435	-5.17366
A0A4Y9YKJ8	2.1547	15.685	1.99998	0.0711521	0.115572	-5.18411
A0A4Y9XZ21	-1.94194	19.7538	-1.96358	0.0715815	0.116108	-5.22559
A0A5B1QHM3	-0.799597	16.5898	-2.02893	0.0735748	0.119175	-5.1632
A0A5B1R3Y4	-0.567967	19.7948	-2.1075	0.0738931	0.119524	-5.08449
A0A4Y9ZX55	-2.82921	16.1216	-1.97481	0.074271	0.119968	-5.22374
A0A5B1QU78	0.644723	15.0587	2.02151	0.0744568	0.120102	-5.1745
A0A5B1QP67	-1.76615	17.4578	-1.9389	0.0747842	0.120463	-5.26525
A0A4Y9XWG4	-0.834704	16.5896	-1.93699	0.0750371	0.120631	-5.2683
A0A5B1QSC2	-1.70919	18.6091	-2.09647	0.0750964	0.120631	-5.10044
A0A4Z0ACI8;A0A4Z0A2F7	-1.4073	17.3379	-1.93077	0.0758661	0.1217	-5.27823
A0A5B1QLF9	0.509064	18.0119	2.00577	0.0763616	0.122326	-5.19842
A0A4Y9Z897	0.610916	16.527	1.94603	0.0779935	0.124768	-5.26877
A0A4Y9ZF31	-1.10273	15.8937	-1.94221	0.0785003	0.125406	-5.27473
A0A5B1QU34	0.489244	19.2206	1.93559	0.079385	0.126646	-5.28502
A0A5B1QWG0	1.55299	16.3445	1.89643	0.0806012	0.12841	-5.33282
A0A4Y9Z396	-0.77387	17.9903	-1.92026	0.0814717	0.1295	-5.30882
A0A4Y9ZVN4	2.11919	17.1628	1.92	0.0815083	0.1295	-5.30923
A0A4Y9ZQK6	-1.12426	16.0585	-1.88803	0.0817997	0.129591	-5.34609
A0A4Y9ZJ90	-1.16783	17.8907	-1.88795	0.0818104	0.129591	-5.34621
A0A5B1QBY5	0.477763	16.5838	1.88733	0.0818995	0.129591	-5.34718
A0A4Z0A8C1	-1.34206	18.3987	-1.90783	0.0832018	0.131183	-5.32805
A0A5B1R6Z3	-1.41511	17.1233	-1.90766	0.0832253	0.131183	-5.32831
A0A4Y9Z6K9	1.83101	16.0552	1.87804	0.0832445	0.131183	-5.36181
A0A4Y9Z4J8	-2.30803	17.407	-1.87396	0.0838431	0.131948	-5.36824
A0A5B1QMI6	2.2001	17.995	1.94477	0.0841948	0.132322	-5.29047
A0A5B1QXK7	0.697595	17.0489	1.93448	0.0855889	0.134332	-5.30588
A0A5B1QZS7	-1.54653	16.7608	-1.92767	0.0865239	0.135616	-5.31607
A0A4Y9YFV8	-1.08838	16.5927	-1.88288	0.0867748	0.135826	-5.36645
A0A4Z0A8L9	0.908972	17.9751	1.85287	0.0869922	0.135908	-5.40126
A0A5B1QXR0	-0.710036	18.0242	-1.85242	0.0870604	0.135908	-5.40196
A0A4Y9ZQP3	-1.65138	15.8374	-1.84646	0.08797	0.137024	-5.41125
A0A4Y9ZIY0	2.424	18.296	1.91698	0.0880112	0.137024	-5.33203
A0A5B1QIH4	1.91749	16.8161	1.84463	0.0882512	0.137214	-5.4141
A0A5B1QS76	0.577524	16.5704	1.90843	0.0892186	0.138533	-5.34478
A0A5B1QLS2	-1.23909	15.3513	-1.83589	0.0896051	0.138939	-5.42769
A0A4Z0A7M6	0.561914	17.6398	1.86303	0.0897189	0.138939	-5.39683
A0A4Y9ZPF6	-0.674226	16.4476	-1.90064	0.0903312	0.139701	-5.35636
A0A4Y9XPD5	-0.479266	20.3535	-1.82588	0.0911784	0.140824	-5.4432
A0A4Z0A4Q8	0.668675	19.7141	1.88236	0.0929944	0.143438	-5.38347
A0A5B1RCJ4;A0A5B1RAF6;A0A5B1R8C4;A0A5B1R6P3;A0A5B1RBX7	-2.04027	17.4959	-1.87257	0.0944512	0.145492	-5.39794
A0A4Y9Z120	1.79851	17.6161	1.80207	0.0950198	0.146175	-5.4799
A0A4Y9XN10	-0.615024	17.899	-1.7889	0.097208	0.149203	-5.50009
A0A5B1QW02	0.881457	16.2561	1.85419	0.0972453	0.149203	-5.42504
A0A4Y9Z231	-1.01481	15.4903	-1.8497	0.0979385	0.150069	-5.43163
A0A5B1R2E9	-0.777788	17.0812	-1.7804	0.0986422	0.150949	-5.51305
A0A4Y9YWV6	-0.857755	14.8639	-1.84059	0.0993609	0.151848	-5.44499
A0A4Y9ZNU7	0.590173	17.7469	1.83196	0.100727	0.153735	-5.45764
A0A5B1QI97	-2.02989	17.5386	-1.75991	0.102181	0.155566	-5.54418
A0A4Y9ZP60	0.707369	17.8453	1.8228	0.102195	0.155566	-5.47102
A0A4Z0A026	-0.425701	17.985	-1.7825	0.102622	0.156012	-5.51832
A0A4Y9ZZL8	2.03446	15.7781	1.77397	0.104083	0.158027	-5.53102
A0A4Y9Z828	-1.35798	16.7461	-1.74283	0.105216	0.159538	-5.56996
A0A4Y9Z4X9	-1.7564	18.0846	-1.75507	0.107389	0.162622	-5.55904
A0A5B1QJF8	1.68553	19.675	1.74364	0.109434	0.165503	-5.57591
A0A5B1QIR2	0.968184	17.1662	1.75323	0.114015	0.172207	-5.57166
A0A5B1QNU1;A0A4Y9YRK0	-0.66953	17.3668	-1.8055	0.114863	0.173263	-5.51325
A0A4Z0ABN4	1.08426	16.958	1.70971	0.115712	0.174318	-5.62561
A0A5B1QFB0	1.7864	17.8543	1.68235	0.116616	0.175453	-5.66
A0A5B1R0U4	0.611987	17.7424	1.7877	0.117873	0.17697	-5.53788
A0A4Y9ZWM5	-0.649242	18.0256	-1.78737	0.117929	0.17697	-5.53833
A0A4Y9XV22	1.74497	15.2899	1.68652	0.120187	0.180126	-5.65926
A0A4Y9ZYB5	-0.704139	18.1235	-1.67846	0.12178	0.182278	-5.6709
A0A5B1QGG8	0.802704	15.6927	1.7046	0.123016	0.183891	-5.64089
A0A4Y9ZV34	-1.02281	16.4209	-1.63752	0.125754	0.187744	-5.72542
A0A4Y9Z8I5;A0A4Y9ZA78	0.729044	16.2543	1.68774	0.126285	0.188295	-5.66467
A0A5B1QB22	1.95643	17.0483	1.65285	0.126961	0.18906	-5.70764
A0A5B1QB70	-0.500305	15.5921	-1.63073	0.127191	0.18916	-5.73523
A0A5B1QZ70	2.08621	16.9902	1.72795	0.128536	0.190916	-5.6199
A0A5B1R0F5	0.638092	15.7699	1.62261	0.128929	0.191255	-5.74693
A0A5B1QXF7	0.620057	18.0388	1.64018	0.129596	0.192	-5.72569
A0A4Z0A5J6	0.648986	15.77	1.63613	0.130448	0.193017	-5.73145
A0A4Y9YUX4	-0.741452	15.0521	-1.71516	0.130936	0.193493	-5.63732
A0A5B1QKA7;A0A4Y9YN04	1.77255	15.4292	1.60587	0.132578	0.19567	-5.77093
A0A4Y9YVQ5	-1.38611	15.8192	-1.61853	0.134212	0.19783	-5.75635
A0A4Y9ZLG6	1.40108	18.1283	1.64654	0.134612	0.198169	-5.72226
A0A4Y9Z6C4	0.801176	17.044	1.63937	0.136112	0.200013	-5.73221
A0A5B1QUV0	-1.59674	15.8864	-1.68783	0.136209	0.200013	-5.67438
A0A5B1R6D7	0.683045	16.3556	1.6311	0.137859	0.202182	-5.74365
A0A4Z0A322	-0.674486	16.9942	-1.59923	0.138447	0.202788	-5.78347
A0A5B1R5T0	-0.758474	17.8103	-1.57864	0.1387	0.202903	-5.80959
A0A4Y9YVC1	-1.02245	16.5231	-1.57578	0.139358	0.203593	-5.81363
A0A5B1QWG9	-1.64406	18.3461	-1.57507	0.139521	0.203593	-5.81463
A0A4Y9XXU3	-0.406033	19.2194	-1.62112	0.139995	0.204027	-5.75742
A0A4Y9Z8N9	-0.648296	15.4406	-1.56973	0.140756	0.204729	-5.82215
A0A5B1QHA5	1.13999	16.5606	1.56942	0.140828	0.204729	-5.82258
A0A4Y9ZZR7	0.619837	18.03	1.66118	0.141541	0.205508	-5.71028
A0A4Y9YS43	-0.544266	18.7935	-1.61136	0.142114	0.206083	-5.77084
A0A4Y9YDX3	-2.00461	17.4176	-1.60676	0.143121	0.207285	-5.77715
A0A5B1Q9I0	-0.445175	16.2085	-1.59971	0.144681	0.209284	-5.78681
A0A5B1RAU2	0.446376	17.2751	1.55546	0.148492	0.214327	-5.84423
A0A4Y9YJ05	1.66253	17.1375	1.537	0.148536	0.214327	-5.86786
A0A5B1R4U1	1.77626	17.3657	1.5525	0.149192	0.214835	-5.84829
A0A4Y9Z8W0	1.73461	17.5122	1.55223	0.149258	0.214835	-5.84867
A0A5B1QAM9;A0A4Y9ZDB2	-1.64709	17.8749	-1.54891	0.150047	0.215705	-5.85322
A0A4Y9Y0S0	0.723149	22.1429	1.53989	0.152215	0.218551	-5.86559
A0A5B1R551	1.34209	17.1474	1.55981	0.153788	0.220311	-5.841
A0A4Y9Y5H1	0.959732	16.7142	1.55967	0.15382	0.220311	-5.84118
A0A5B1QDC2	-1.41085	16.9155	-1.50791	0.155756	0.222714	-5.90794
A0A4Y9Y2X8	-1.19108	19.7489	-1.52488	0.155881	0.222714	-5.88604
A0A4Y9ZZH6	-0.452933	22.4743	-1.50559	0.156344	0.223102	-5.91111
A0A4Y9XXY3	-1.51623	17.4492	-1.49816	0.15824	0.225307	-5.92124
A0A4Y9ZRL1	-0.839532	18.9996	-1.51524	0.158277	0.225307	-5.89912
A0A4Y9YN85	1.45059	17.1011	1.49146	0.15997	0.227439	-5.93037
A0A4Y9ZEB7	0.481866	16.1334	1.56856	0.16164	0.229532	-5.83309
A0A5B1QKY1	-1.23038	16.2528	-1.47764	0.163583	0.231782	-5.94907
A0A4Y9YW97	2.24512	19.4306	1.47708	0.16373	0.231782	-5.94982
A0A5B1QJ03;A0A4Y9Z8X9	1.22228	19.2614	1.47665	0.163845	0.231782	-5.95041
A0A4Y9YWT2	0.738835	16.1514	1.47598	0.164021	0.231782	-5.95131
A0A4Z0A385	-1.37817	15.3479	-1.51563	0.164464	0.232125	-5.90008
A0A4Y9ZRV9	-1.07387	18.862	-1.47286	0.164849	0.232387	-5.95551
A0A5B1QFZ1	-0.814497	17.6727	-1.54926	0.166149	0.233937	-5.85828
A0A4Z0A5C1	-1.03839	17.5044	-1.48041	0.167195	0.235125	-5.9459
A0A5B1QAL4;A0A4Y9ZUI2;A0A4Y9Z149	-0.604597	15.314	-1.5008	0.168194	0.236243	-5.91969
A0A4Y9YX62	-1.48161	17.8593	-1.45507	0.169631	0.237974	-5.97935
A0A5B1QCL0	0.638003	16.6887	1.46474	0.171346	0.240091	-5.96671
A0A4Y9XTA5	-0.740758	15.9959	-1.48611	0.171961	0.240663	-5.93901
A0A4Y9XLE6	0.438146	21.1036	1.44361	0.172775	0.241511	-5.9946
A0A5B1Q9G1	-1.10948	16.3918	-1.45453	0.174098	0.243068	-5.98018
A0A5B1QRK4	1.22875	17.1698	1.43686	0.174649	0.243546	-6.00354
A0A4Y9Y9Z7	-0.447869	17.664	-1.47393	0.175139	0.243936	-5.95494
A0A4Y9ZGD4	0.958	17.5153	1.43021	0.176511	0.245553	-6.01232
A0A4Y9ZD05	1.34701	16.9913	1.44358	0.177091	0.246065	-5.99457
A0A5B1QRI7	-0.508229	19.6195	-1.41973	0.17948	0.249087	-6.02609
A0A4Y9ZQS6	-1.01095	16.9617	-1.41235	0.181595	0.251722	-6.03575
A0A5B1QBV1	-0.379942	18.4082	-1.43995	0.184284	0.255146	-5.99896
A0A4Y9Z8C6	0.769104	17.6534	1.43572	0.185449	0.256453	-6.00439
A0A4Z0A6Y9	0.460542	20.8833	1.39755	0.1859	0.256772	-6.055
A0A4Z0A413	-0.478245	16.1043	-1.3936	0.187065	0.258075	-6.06012
A0A4Y9Z4W5	-1.61489	16.6621	-1.38882	0.188481	0.25972	-6.0663
A0A5B1QDS5	1.79698	18.9519	1.38513	0.189579	0.260924	-6.07105
A0A4Y9XXE3	0.882168	17.6808	1.39925	0.19578	0.269139	-6.05084
A0A4Y9ZBR8;A0A5B1R5M9	1.7397	17.0569	1.36269	0.196378	0.269642	-6.09977
A0A4Y9YMC8;A0A5B1QZC3	-0.929653	16.8904	-1.42837	0.197123	0.270347	-6.01249
A0A5B1QBY4	-0.471213	18.9492	-1.39141	0.198062	0.271314	-6.06072
A0A5B1QJE6	-1.16272	17.713	-1.35426	0.198981	0.272253	-6.11047
A0A4Y9YMM1	1.14396	16.0204	1.36381	0.200241	0.273655	-6.09712
A0A5B1QFG6	-1.33847	16.8852	-1.33915	0.20372	0.277922	-6.12951
A0A5B1QRK6	-0.704259	16.6319	-1.3521	0.203842	0.277922	-6.11182
A0A4Y9Y4I1	0.42677	17.0718	1.36596	0.205635	0.280039	-6.09257
A0A5B1RCN0	-0.893113	17.016	-1.34536	0.205939	0.280126	-6.12025
A0A4Y9ZXI3	-0.945481	18.0102	-1.32797	0.207286	0.281628	-6.14351
A0A4Y9Z5E0	-0.848602	16.6834	-1.35714	0.208316	0.282698	-6.10352
A0A5B1QMK3	-0.507829	16.9583	-1.35632	0.208567	0.282708	-6.10453
A0A4Y9ZJW9	-0.492993	15.9898	-1.38049	0.210768	0.285359	-6.07173
A0A5B1R8T7	-0.593042	16.3398	-1.32849	0.21127	0.285706	-6.14122
A0A5B1R0L5	0.396759	18.0634	1.30253	0.215589	0.291208	-6.17502
A0A5B1QVW5	0.321238	17.1419	1.31236	0.216471	0.292059	-6.16107
A0A5B1R6A7	0.456018	21.3078	1.32302	0.218973	0.295094	-6.14544
A0A4Y9ZEI9	0.834168	18.2347	1.28911	0.220074	0.296234	-6.19145
A0A5B1QL16	0.632397	16.2413	1.30048	0.220368	0.296287	-6.17559
A0A4Z0A283	1.21668	18.8964	1.28595	0.22114	0.296982	-6.19529
A0A4Y9Z0A1	1.71058	15.9598	1.2829	0.222177	0.29803	-6.19901
A0A4Y9YCR0	0.359682	19.7182	1.28097	0.222833	0.298252	-6.20135
A0A5B1QMJ2	-0.66862	17.2073	-1.29251	0.223018	0.298252	-6.18528
A0A4Y9ZTU7	0.418044	16.2418	1.28015	0.223112	0.298252	-6.20235
A0A5B1QUR2	0.453827	15.0638	1.30265	0.225552	0.300974	-6.17012
A0A5B1RBY6	1.41337	18.7895	1.28461	0.225666	0.300974	-6.19483
A0A4Y9ZLC5	0.623792	18.412	1.29966	0.226532	0.301783	-6.17373
A0A4Z0A8C9	0.465821	16.9632	1.26783	0.227343	0.302517	-6.21724
A0A4Y9YSI9	0.656224	16.9026	1.27027	0.23054	0.30642	-6.21206
A0A4Y9ZWV3	0.494145	15.9759	1.25767	0.234894	0.311779	-6.22709
A0A5B1QGP8	-1.3712	19.7352	-1.27393	0.235108	0.311779	-6.20448
A0A4Z0A8I7	-1.21011	16.4267	-1.27288	0.235464	0.311896	-6.20573
A0A5B1R4F6	0.596712	16.4833	1.2529	0.23656	0.312992	-6.23276
A0A4Y9ZBF3	0.684892	17.5252	1.26712	0.237424	0.313777	-6.21256
A0A4Y9YGN5	1.26688	16.3813	1.23829	0.241722	0.319095	-6.25
A0A5B1QSW9	-1.00642	17.1853	-1.23486	0.242947	0.319819	-6.25402
A0A5B1R2S9	1.3503	17.1552	1.23474	0.242986	0.319819	-6.25415
A0A4Y9YYY8	-0.446387	15.8359	-1.27718	0.243095	0.319819	-6.19558
A0A4Z0A3D8	-0.40569	15.5616	-1.22141	0.24386	0.320462	-6.27233
A0A5B1QJH9	-0.487854	15.7169	-1.22857	0.245203	0.321863	-6.26137
A0A5B1QNM8	-0.643644	16.6999	-1.22683	0.245832	0.32208	-6.26341
A0A5B1QZM0	-0.913204	18.8837	-1.22658	0.245922	0.32208	-6.2637
A0A5B1R807	-0.471943	18.4404	-1.2622	0.248124	0.324598	-6.21306
A0A4Y9ZCF9;A0A5B1R235	0.482408	16.3807	1.25936	0.249084	0.325488	-6.21635
A0A4Y9ZA64;A0A5B1R7V7	-0.477376	18.3239	-1.24705	0.253297	0.330623	-6.2306
A0A5B1RDF9	0.933436	19.34	1.17788	0.260192	0.339242	-6.32251
A0A5B1QFL8	-0.698677	18.553	-1.18222	0.26237	0.341424	-6.31472
A0A4Y9Y8H4	0.981573	17.9319	1.17202	0.262453	0.341424	-6.32915
A0A5B1QFP2	0.461726	16.0619	1.18096	0.262847	0.341554	-6.31614
A0A5B1QQ53	-1.07641	16.0226	-1.16457	0.265349	0.344421	-6.33755
A0A5B1QBH1	1.62255	17.814	1.18105	0.268334	0.347907	-6.31192
A0A4Y9YSN3	0.411635	18.1185	1.1729	0.27142	0.351517	-6.32106
A0A5B1R4Q4	0.917226	16.6126	1.14615	0.272621	0.352679	-6.35816
A0A5B1QLN3	-0.323462	18.0213	-1.15309	0.273632	0.353594	-6.34743
A0A4Y9ZDR9	1.58328	16.6853	1.14222	0.274194	0.353926	-6.36253
A0A4Y9Y6H5	-1.18948	17.188	-1.15053	0.274641	0.35411	-6.35027
A0A4Y9XNU1	-0.461798	16.4895	-1.15737	0.277385	0.357252	-6.33837
A0A4Y9ZMZ8	1.22427	16.5323	1.17732	0.278322	0.358063	-6.3096
A0A4Y9ZSC9	-0.310724	15.9485	-1.17416	0.279504	0.359186	-6.31311
A0A5B1R2C0	0.335166	18.5675	1.1366	0.280174	0.359649	-6.36566
A0A4Y9Z9I4	-1.33741	16.9117	-1.12407	0.281535	0.360998	-6.3825
A0A4Y9Y2F9	0.80634	17.3924	1.10923	0.287652	0.368436	-6.39865
A0A4Y9ZDU7	0.469801	17.89	1.10939	0.291236	0.372615	-6.39531
A0A5B1R7Q2	-0.844194	16.4437	-1.11735	0.293244	0.374773	-6.38218
A0A4Y9ZQR9	-0.880685	16.3042	-1.09993	0.295156	0.376802	-6.40547
A0A4Y9YYV9	-0.361021	17.3562	-1.09736	0.296231	0.377759	-6.40823
A0A4Z0A911	0.220733	19.5177	1.06685	0.305665	0.3886	-6.44376
A0A5B1QKI5	-1.47575	17.6666	-1.06592	0.306073	0.3886	-6.44475
A0A4Y9ZN22	0.301736	17.0418	1.10552	0.30622	0.3886	-6.38778
A0A4Z0A3G3	0.522693	15.1894	1.08574	0.306268	0.3886	-6.41596
A0A5B1QCM6	1.28085	16.3742	1.08541	0.306403	0.3886	-6.41631
A0A4Y9YW32	-0.596902	16.39	-1.0715	0.307191	0.389176	-6.43563
A0A5B1RBK9	-0.387999	17.8347	-1.09201	0.311715	0.394478	-6.40211
A0A4Y9XSI7	-0.334632	18.2484	-1.04838	0.317244	0.401038	-6.45967
A0A5B1QV02	0.400167	15.7744	1.0546	0.319532	0.403492	-6.44851
A0A4Y9YTV3	1.2234	17.6004	1.03286	0.320709	0.404538	-6.47889
A0A4Z0A6T1	-0.618248	19.2117	-1.02592	0.323849	0.408056	-6.48595
A0A4Y9Y9A1	1.08308	15.5889	1.03148	0.324751	0.408751	-6.47698
A0A5B1QT43	-1.40487	19.0744	-1.02228	0.325504	0.409255	-6.48964
A0A4Y9ZL85	1.63345	17.223	1.05632	0.326622	0.410001	-6.43937
A0A5B1QX45	0.259775	17.9382	1.01892	0.327033	0.410001	-6.49302
A0A5B1RBH3	-0.488836	17.6112	-1.05507	0.327155	0.410001	-6.44066
A0A4Z0A682	-1.16464	17.4313	-1.01622	0.328271	0.410957	-6.49574
A0A4Y9Z999	-0.364261	20.6734	-1.02081	0.329555	0.412121	-6.48778
A0A4Z0A4S1	0.994262	16.3681	1.01114	0.330603	0.412988	-6.50084
A0A5B1RCB2	0.31471	17.7537	1.01435	0.332493	0.414902	-6.49429
A0A4Z0AA39	0.957941	16.984	1.01188	0.333618	0.415861	-6.49676
A0A4Z0A2G7	-0.252091	21.2697	-1.039	0.334057	0.415953	-6.45713
A0A4Y9ZU10	-0.25508	16.6061	-1.00291	0.334408	0.415953	-6.50904
A0A5B1QUU5	0.280565	16.3523	1.03731	0.334793	0.415972	-6.45886
A0A4Y9Z6Z7	-0.880296	16.088	-1.00856	0.335139	0.415972	-6.50008
A0A5B1QDB1	0.277465	17.8966	1.016	0.336584	0.417321	-6.48784
A0A5B1QU09	-0.516064	16.2304	-1.00196	0.338174	0.418846	-6.50665
A0A4Y9YF82	-0.576961	17.22	-0.982807	0.343839	0.425047	-6.52886
A0A4Z0A622	-0.203071	20.0853	-0.98961	0.343911	0.425047	-6.51886
A0A4Y9ZH88	0.413236	17.6737	0.986703	0.345272	0.426275	-6.52171
A0A4Y9ZY10	-1.26334	16.4844	-0.993915	0.346647	0.427518	-6.50983
A0A5B1R7D3	-0.725406	14.3308	-0.991804	0.34762	0.427849	-6.51191
A0A4Y9ZPQ8	0.938164	18.5703	0.974793	0.34765	0.427849	-6.53666
A0A5B1R8C5	0.645322	17.9446	0.978886	0.348949	0.428993	-6.52935
A0A4Y9Y156	-0.37596	17.5142	-0.987258	0.349723	0.429147	-6.51638
A0A5B1QS26	1.49796	18.2614	0.970277	0.349812	0.429147	-6.54104
A0A4Y9Z974	-0.21199	17.7912	-0.974173	0.35118	0.430371	-6.53393
A0A4Y9ZUJ6	-0.265248	15.9881	-0.992811	0.354546	0.434039	-6.50345
A0A4Y9ZL49	-1.01943	17.1775	-0.95623	0.359768	0.439969	-6.55121
A0A4Y9ZXH4	-0.293498	17.2795	-0.952943	0.361357	0.441448	-6.55434
A0A4Y9Z9V4;A0A5B1QRQ5	-0.305924	17.0688	-0.945471	0.361852	0.441589	-6.56474
A0A5B1QG90	-0.941209	17.6611	-0.942707	0.363211	0.442783	-6.56735
A0A4Y9YWB5	-0.853127	17.478	-0.940447	0.364325	0.443242	-6.56948
A0A4Z0A8S6	-0.978319	17.2224	-0.946782	0.36435	0.443242	-6.56019
A0A4Y9ZGC0	-0.880675	18.5476	-0.935746	0.366651	0.445246	-6.57389
A0A4Y9YGP2	1.12698	17.5393	0.935519	0.366764	0.445246	-6.5741
A0A4Z0A909	0.344229	16.1662	0.94664	0.368937	0.447418	-6.55557
A0A4Y9YZH6	0.682264	19.125	0.926731	0.371139	0.449403	-6.5823
A0A5B1QUR5	0.553594	14.2905	0.932517	0.371347	0.449403	-6.57362
A0A4Y9ZZF6	0.390482	15.1156	0.916418	0.379357	0.45862	-6.58856
A0A5B1R3P2	0.289062	16.6361	0.922945	0.380497	0.459521	-6.57782
A0A4Y9ZFJ8	0.435895	18.8673	0.935638	0.38124	0.45994	-6.55858
A0A4Y9ZBT4;A0A5B1R9C7	0.424846	17.1902	0.920422	0.381743	0.46007	-6.58016
A0A4Y9ZBA2	0.653954	16.8934	0.895831	0.386811	0.465695	-6.61057
A0A5B1R419	-0.418501	16.2955	-0.906104	0.388871	0.467208	-6.59335
A0A4Y9Z8Y5	-0.695884	18.1322	-0.891833	0.388871	0.467208	-6.61416
A0A5B1QKP4	0.790285	16.9048	0.888282	0.397876	0.477533	-6.60952
A0A5B1QGK2	-0.221723	19.4108	-0.89659	0.400328	0.479981	-6.59479
A0A4Y9Z9Y0	0.874918	15.7973	0.872411	0.40187	0.481333	-6.62826
A0A4Z0ABH1	0.273903	16.3907	0.877297	0.403499	0.482788	-6.61936
A0A4Y9ZLA8	0.675763	17.4253	0.864595	0.405963	0.48493	-6.63514
A0A5B1QPS3	-0.331018	13.1096	-0.864077	0.406235	0.48493	-6.63559
A0A5B1R5A2	-0.661625	16.4154	-0.8714	0.406541	0.48493	-6.6246
A0A5B1R6M4	-0.326035	14.3581	-0.869785	0.407377	0.48543	-6.62603
A0A4Y9XSA0;A0A4Y9ZHJ1	1.05657	17.0366	0.850394	0.410666	0.488848	-6.6506
A0A4Y9ZW44	0.212537	16.6429	0.862626	0.411096	0.48886	-6.63234
A0A4Z0A9E0	-0.262409	17.1287	-0.857431	0.413811	0.491585	-6.63689
A0A5B1QY83	0.319157	16.407	0.84143	0.415486	0.492873	-6.65828
A0A4Y9XZS6	-0.769363	17.732	-0.840954	0.415743	0.492873	-6.65868
A0A4Z0AAR7	-0.761606	18.1833	-0.837326	0.417705	0.494696	-6.66177
A0A4Y9Z630	0.953456	17.9355	0.839699	0.419187	0.495946	-6.65667
A0A4Y9YY25	0.271084	19.2126	0.855984	0.420917	0.497487	-6.63114
A0A5B1QFY5	-0.758001	18.0581	-0.82985	0.424498	0.500817	-6.66504
A0A4Y9YDE7	-0.347891	18.2832	-0.824672	0.424596	0.500817	-6.67244
A0A4Y9XX92	0.828907	17.8173	0.818312	0.428088	0.504424	-6.67775
A0A4Y9YNK5	-0.323307	16.7864	-0.815351	0.436252	0.513524	-6.67289
A0A4Z0A8D6;A0A4Y9ZG48;A0A4Z0A8E6	0.557492	16.8746	0.802193	0.437021	0.513908	-6.69103
A0A4Y9XSF1	-0.514057	19.0534	-0.798359	0.439163	0.515838	-6.69415
A0A4Y9Z800	0.794607	16.9699	0.797669	0.439549	0.515838	-6.69471
A0A5B1QQ46	-0.493708	16.5997	-0.799002	0.445191	0.521933	-6.68645
A0A5B1QE94	0.293313	16.071	0.78588	0.446182	0.522568	-6.70423
A0A5B1QQW1;A0A4Y9ZS20	-0.644794	18.4102	-0.786582	0.452063	0.528923	-6.6966
A0A5B1QI71	0.398296	16.293	0.765547	0.457772	0.535065	-6.72034
A0A4Y9YPW2	-0.260722	17.8452	-0.755386	0.466092	0.543826	-6.72547
A0A5B1QT82	-0.529002	16.5945	-0.750958	0.466203	0.543826	-6.73166
A0A5B1RAB0	0.294343	17.1197	0.749988	0.469206	0.54678	-6.72965
A0A4Y9YRJ4	0.682799	16.5161	0.753525	0.470695	0.547966	-6.72293
A0A5B1RC38;A0A5B1RC04;A0A5B1RD23	-0.270525	17.0337	-0.741494	0.474132	0.551415	-6.73618
A0A5B1QSJ7	0.202175	20.5498	0.728103	0.479604	0.557222	-6.74899
A0A4Z0ABC3	-0.847679	16.8824	-0.727564	0.482279	0.559771	-6.74674
A0A4Y9XXH4	0.364478	19.134	0.719757	0.484556	0.561853	-6.7552
A0A4Y9XPF6	-0.277175	16.2512	-0.721495	0.485856	0.562799	-6.75128
A0A5B1QB49	-0.567025	16.6626	-0.715433	0.489445	0.566392	-6.75579
A0A5B1R2T9	-1.56179	16.8918	-0.727389	0.491077	0.567145	-6.73707
A0A4Y9YE55	0.720942	17.2717	0.708224	0.49145	0.567145	-6.76367
A0A5B1RCA7	-0.18549	17.0613	-0.711876	0.491558	0.567145	-6.75841
A0A4Y9YHM9	-0.694847	17.3593	-0.705643	0.493	0.568245	-6.76554
A0A5B1R531	-0.833598	17.105	-0.698773	0.499392	0.575043	-6.76799
A0A4Y9YUI8	0.21325	16.319	0.708483	0.50202	0.577496	-6.75141
A0A4Y9ZD19;A0A5B1Q9L9	0.500451	17.5002	0.686197	0.504778	0.580096	-6.77949
A0A5B1QSV7	-0.716774	16.367	-0.688574	0.505542	0.5804	-6.77532
A0A4Z0A3Z8	-0.216837	16.8877	-0.677301	0.515518	0.59127	-6.77983
A0A5B1QHC0	0.16892	17.4655	0.6709	0.516305	0.591589	-6.78781
A0A5B1QHW6	0.218011	16.433	0.670038	0.516834	0.591612	-6.78841
A0A5B1QCI0	0.484917	18.0059	0.660698	0.52562	0.601078	-6.7915
A0A4Y9ZT43	0.173393	17.8908	0.653305	0.530156	0.605154	-6.79661
A0A4Z0AA88	0.711284	18.3277	0.660688	0.530381	0.605154	-6.78622
A0A4Y9ZRM1	0.235848	16.7442	0.660083	0.530746	0.605154	-6.78664
A0A5B1RCP3	0.993487	16.4076	0.641484	0.534519	0.60886	-6.80792
A0A5B1QCY5	-0.174144	15.6237	-0.644474	0.535604	0.609499	-6.80265
A0A4Z0A679	0.287156	16.5129	0.632236	0.538316	0.611986	-6.81627
A0A5B1QUU2	0.769671	16.9445	0.631698	0.540659	0.61405	-6.81443
A0A5B1QXE0;A0A4Y9ZEL9	-0.204664	16.262	-0.63927	0.54341	0.616571	-6.80112
A0A4Z0A1Q2	0.519793	16.9826	0.628067	0.545816	0.618697	-6.81367
A0A5B1QRY0	-0.738514	16.7969	-0.618758	0.546884	0.618827	-6.82502
A0A4Y9Y8B1	-0.662596	17.5784	-0.618586	0.546994	0.618827	-6.82513
A0A4Y9YK79	-0.16403	15.1621	-0.61295	0.555323	0.62764	-6.8236
A0A4Y9ZCZ7	-0.210744	20.2525	-0.603082	0.556945	0.628862	-6.83497
A0A4Y9YSN2	0.78677	16.2295	0.602516	0.559207	0.63075	-6.83328
A0A4Y9ZWB4	0.504578	18.1564	0.612926	0.559702	0.63075	-6.81885
A0A4Y9YHN2	-0.290124	15.8773	-0.596901	0.562816	0.633645	-6.83681
A0A4Y9ZK69	0.455613	16.3608	0.585924	0.569908	0.640661	-6.84362
A0A4Z0A703	0.39141	15.2929	0.58967	0.57015	0.640661	-6.83844
A0A4Y9ZXN8	0.153416	16.2642	0.5839	0.571222	0.641246	-6.84487
A0A4Y9XWP0	0.523886	17.6666	0.578727	0.572775	0.642369	-6.84995
A0A4Z0A2B9	0.170341	16.2459	0.561175	0.586077	0.656654	-6.85855
A0A4Z0A3M5	-0.748016	17.6264	-0.551568	0.592417	0.66312	-6.86418
A0A5B1QI07	0.25456	17.7948	0.540798	0.599568	0.670479	-6.87038
A0A5B1REF5	0.459693	17.325	0.534429	0.602166	0.672737	-6.87569
A0A4Y9ZI42	0.344814	16.5552	0.532106	0.603728	0.673835	-6.87699
A0A5B1QZF5	-0.441489	16.4082	-0.529526	0.6071	0.676949	-6.87675
A0A4Z0AAL9	0.154205	16.6804	0.525501	0.609802	0.679099	-6.87899
A0A5B1RE05	-0.407116	17.5971	-0.528416	0.610196	0.679099	-6.87496
A0A4Y9Y3K6	0.260336	20.2477	0.513369	0.616402	0.68535	-6.88725
A0A4Z0ABC1	-0.26058	17.0118	-0.509093	0.619313	0.687928	-6.88954
A0A4Y9ZIR8	-0.153001	19.3151	-0.498451	0.626586	0.695343	-6.89516
A0A4Y9ZZT9	-0.257661	18.6233	-0.493744	0.629815	0.69826	-6.89761
A0A4Z0A293	0.154787	18.3374	0.494368	0.630899	0.698795	-6.89579
A0A5B1R1V2	0.298612	16.6921	0.491319	0.632984	0.700438	-6.89738
A0A5B1QH86	0.334918	17.6705	0.488656	0.634807	0.701788	-6.89877
A0A4Y9YV81	-0.263276	17.5866	-0.482355	0.637663	0.704065	-6.90344
A0A4Y9YAK5	0.328739	16.9369	0.483891	0.638077	0.704065	-6.90122
A0A4Y9Y3E8	0.243293	16.5629	0.46648	0.648678	0.715083	-6.91136
A0A5B1R9B9	-0.441169	17.5891	-0.465399	0.649432	0.715236	-6.91189
A0A4Z0A2S9	0.44482	16.5853	0.456911	0.656743	0.721969	-6.9147
A0A4Y9YB10	0.267859	18.5104	0.456848	0.656787	0.721969	-6.91473
A0A5B1QG79	0.168486	17.1929	0.450813	0.659635	0.724415	-6.91892
A0A5B1QQC8	-0.470277	16.2733	-0.449193	0.662129	0.726468	-6.91842
A0A4Y9ZHF2	0.135052	17.8594	0.441306	0.66957	0.73394	-6.92038
A0A4Y9YSN6	-0.548745	17.3455	-0.434489	0.672444	0.736139	-6.92533
A0A4Y9ZV43	-0.181274	20.6502	-0.433924	0.672842	0.736139	-6.92559
A0A4Y9YBF2	-0.273035	15.0497	-0.432749	0.675546	0.738402	-6.92442
A0A4Y9XQT7	0.453637	16.3623	0.426272	0.676961	0.739254	-6.93026
A0A5B1QNA3;A0A4Y9Y916	0.207448	16.8759	0.425708	0.678639	0.740391	-6.92936
A0A4Y9ZK71	-0.159648	16.8305	-0.421421	0.680409	0.741627	-6.93243
A0A5B1QAK6	0.287257	16.913	0.422227	0.681101	0.741686	-6.93093
A0A4Y9Y296	0.331098	15.9451	0.418085	0.682785	0.742824	-6.9339
A0A4Y9ZIN7	0.489678	16.5112	0.416826	0.683682	0.743105	-6.93446
A0A5B1R3J8	0.71919	16.768	0.419295	0.687828	0.746267	-6.92806
A0A4Y9YEY4	-0.217603	17.6201	-0.415201	0.687874	0.746267	-6.93247
A0A4Y9ZKN6	-0.299941	18.9071	-0.403138	0.694673	0.75294	-6.93933
A0A5B1QGM0	0.273097	16.7667	0.401019	0.69791	0.755745	-6.93874
A0A5B1R9J2	0.472929	18.1524	0.388254	0.705334	0.763073	-6.94562
A0A4Y9YCG8	0.390076	16.636	0.377299	0.712107	0.769684	-6.95104
A0A5B1R8W9	0.519862	17.749	0.375085	0.713713	0.770704	-6.95192
A0A4Y9YL28	0.601972	17.6781	0.372743	0.715413	0.771114	-6.95284
A0A5B1QFL6	-0.237717	18.0311	-0.37426	0.715419	0.771114	-6.95133
A0A4Z0A9X3	-0.169814	17.555	-0.371075	0.717722	0.77288	-6.9526
A0A5B1R0Z1	0.261062	15.3262	0.375816	0.718414	0.772909	-6.94726
A0A4Y9ZB90	0.153616	17.2624	0.366142	0.720214	0.77413	-6.95542
A0A4Y9Z8C9	0.392399	17.3528	0.35694	0.726927	0.780625	-6.95895
A0A4Y9XZM0;A0A5B1QLV4	0.204074	17.2113	0.359167	0.727885	0.780741	-6.95602
A0A4Y9ZSR0	0.460659	20.2882	0.354594	0.728643	0.780741	-6.95983
A0A4Y9YWU1	-0.0973754	16.4456	-0.357556	0.72905	0.780741	-6.95665
A0A4Y9YVQ2;A0A5B1QJS5;A0A4Z0A350	-0.275683	16.9252	-0.349026	0.733746	0.785048	-6.9611
A0A4Z0A7B0	-0.131709	19.1223	-0.346228	0.734773	0.785423	-6.96294
A0A4Y9ZL31	-0.20614	16.5982	-0.336462	0.741952	0.79233	-6.96647
A0A4Z0A6U0	-0.308861	16.6479	-0.336926	0.742597	0.79233	-6.96555
A0A5B1QQN4	-0.0814505	15.9353	-0.336009	0.744689	0.793834	-6.96479
A0A5B1RAU8	0.382488	16.994	0.330428	0.7464	0.794642	-6.9686
A0A4Y9Y988	0.315681	16.8612	0.33118	0.746814	0.794642	-6.96761
A0A5B1R3Q8	0.272111	15.7731	0.321808	0.752771	0.799705	-6.97158
A0A4Y9Y759	-0.121546	18.3931	-0.32157	0.752947	0.799705	-6.97166
A0A5B1RBL9	-0.245745	17.2449	-0.317863	0.757957	0.804292	-6.97127
A0A5B1QHX4	0.228825	17.0993	0.310347	0.761271	0.807073	-6.97543
A0A4Y9ZCH3	0.109325	19.1277	0.307037	0.765913	0.811254	-6.97496
A0A4Y9ZXC0	-0.0931632	16.5899	-0.288175	0.779844	0.824522	-6.9811
A0A5B1R2B9	0.104119	15.3517	0.290729	0.779857	0.824522	-6.97898
A0A4Y9YZV2	0.555911	19.2728	0.285394	0.780714	0.824678	-6.98277
A0A4Z0A5M3	-0.151367	18.2259	-0.266433	0.794899	0.8389	-6.9884
A0A5B1QCN9	0.122529	15.6997	0.266877	0.795675	0.838957	-6.98757
A0A5B1QXU4	-0.0752502	17.6381	-0.260371	0.799451	0.842175	-6.99012
A0A4Y9ZVP1	-0.285407	16.0326	-0.258225	0.801064	0.84311	-6.99072
A0A5B1RH24	-0.0920103	16.0095	-0.254669	0.803739	0.845161	-6.9917
A0A4Y9ZGN3	-0.296203	16.8318	-0.255089	0.80448	0.845177	-6.99094
A0A5B1QSE8	0.363618	18.0596	0.248568	0.807622	0.847711	-6.99378
A0A4Z0AA93	0.0715798	16.129	0.247319	0.810301	0.849756	-6.99308
A0A5B1QRS4;A0A4Y9YR22	0.167566	17.9659	0.244398	0.812491	0.850543	-6.99387
A0A4Y9ZMC6	0.361603	17.299	0.244195	0.812644	0.850543	-6.99392
A0A4Z0AC97	0.21529	16.768	0.241147	0.813245	0.850543	-6.99571
A0A5B1RB19	0.266422	16.0057	0.236021	0.817135	0.853844	-6.99701
A0A5B1R840	0.0832418	18.0307	0.206709	0.840912	0.8779	-7.0032
A0A5B1QFS7	-0.135382	17.0314	-0.203897	0.842207	0.878463	-7.00425
A0A5B1QHI9	-0.152939	15.6747	-0.190933	0.851561	0.887424	-7.00727
A0A4Y9ZNP0	-0.0504429	17.3814	-0.182914	0.858237	0.893581	-7.00864
A0A4Y9YGI2	-0.0730477	17.5721	-0.165441	0.87117	0.906235	-7.01212
A0A4Y9ZQQ3	0.165304	17.0531	0.16488	0.872741	0.907058	-7.01175
A0A4Y9Y4V9	0.111937	20.5414	0.146514	0.885788	0.919486	-7.01527
A0A5B1QRY2	0.136903	18.6905	0.145805	0.886748	0.919486	-7.01523
A0A5B1R451	-0.0670502	16.7131	-0.147383	0.887071	0.919486	-7.01441
A0A4Y9ZBS1	0.0476115	17.2475	0.142192	0.889132	0.920802	-7.01593
A0A4Y9Y868	-0.0825935	18.505	-0.135655	0.894195	0.925221	-7.0169
A0A4Y9YKW3	-0.0539336	16.241	-0.132974	0.897187	0.927492	-7.01698
A0A4Y9YBA3	-0.107347	17.9938	-0.132129	0.898677	0.927541	-7.01682
A0A4Y9XZB0	-0.161883	17.3973	-0.128952	0.899754	0.927541	-7.01773
A0A4Y9XPB9	-0.144731	17.3427	-0.129505	0.899852	0.927541	-7.01748
A0A5B1QWD4	-0.0492635	13.7605	-0.129835	0.900425	0.927541	-7.01717
A0A4Y9XPS0	-0.0857678	16.5905	-0.12573	0.901891	0.927652	-7.01829
A0A4Y9YWF6	0.0302706	17.8011	0.125523	0.902404	0.927652	-7.01821
A0A4Y9Y5P7	0.118696	16.8662	0.124397	0.902925	0.927652	-7.01847
A0A4Y9YZ41	-0.0999918	17.8029	-0.121347	0.905293	0.929263	-7.01887
A0A4Y9Y8J3	-0.0883876	15.6334	-0.102265	0.920411	0.943949	-7.02107
A0A5B1QDX0	0.0953244	17.9921	0.0973656	0.923938	0.946341	-7.02167
A0A5B1QM93	0.0420151	16.0689	0.097159	0.924371	0.946341	-7.02162
A0A4Y9Y680	-0.0400642	15.5259	-0.0949109	0.926115	0.947293	-7.02186
A0A4Y9Z778	-0.0342866	16.8371	-0.0845295	0.933938	0.954455	-7.02292
A0A5B1RBJ7	0.0281294	16.9667	0.07968	0.937942	0.957705	-7.0233
A0A5B1QK04	0.0283512	21.0583	0.0784048	0.939249	0.958199	-7.02334
A0A4Z0A944	0.019047	18.0074	0.0746801	0.941619	0.959775	-7.02376
A0A4Y9ZFE8;A0A4Y9ZIN0	-0.0177358	16.5498	-0.0686613	0.946508	0.963913	-7.02418
A0A4Y9Y2S1	-0.0672613	18.1221	-0.0646125	0.949476	0.96609	-7.0245
A0A5B1QZE8	-0.0482543	17.0184	-0.057616	0.95494	0.9708	-7.02496
A0A4Z0ABT2	0.014073	17.7481	0.0532554	0.958711	0.973772	-7.02517
A0A5B1QQ05	-0.0639451	17.8855	-0.0503792	0.960938	0.973772	-7.02534
A0A5B1R1B7	-0.0331359	17.8132	-0.0499144	0.961097	0.973772	-7.02539
A0A4Z0A9D9	0.0174282	17.5237	0.0501499	0.961433	0.973772	-7.02531
A0A4Z0A1J0	-0.0179292	15.739	-0.048944	0.96205	0.973772	-7.02541
A0A4Y9ZT15	-0.0126266	19.8834	-0.0460425	0.964112	0.974261	-7.02559
A0A4Y9YLX3	-0.0448193	17.586	-0.0457558	0.964208	0.974261	-7.02562
A0A5B1QKK6	-0.0216203	15.2053	-0.0377781	0.970445	0.979711	-7.02597
A0A5B1QFJ7	-0.016593	16.7207	-0.0330584	0.974228	0.982529	-7.02614
A0A4Z0A4E9;A0A5B1QQ56;A0A4Y9ZE79	0.0308331	16.495	0.0321633	0.974926	0.982529	-7.02618
A0A5B1QAL9	0.0312719	17.9858	0.0295556	0.976875	0.983172	-7.02627
A0A4Y9ZMK3	0.0138658	14.0522	0.0287549	0.977502	0.983172	-7.02629
A0A4Y9ZNC4	-0.0123514	15.7962	-0.0280901	0.9781	0.983172	-7.02631
A0A4Y9ZJD5	0.00574141	17.7481	0.021437	0.983372	0.987618	-7.02648
A0A4Z0A228	-0.00898003	22.6262	-0.0173583	0.986417	0.989822	-7.02658
A0A4Z0AAZ0	0.00397095	17.6449	0.0125205	0.990237	0.992798	-7.02665
A0A4Y9Z2Q9;A0A5B1QS38	0.017628	17.1648	0.0111689	0.99126	0.992968	-7.02667
A0A4Z0A7I0	0.00712885	17.3694	0.00775472	0.993932	0.994113	-7.0267
A0A4Y9XZ68	0.00211611	18.2393	0.00754971	0.994113	0.994113	-7.02671
A0A4Y9ZRP5;A0A4Y9ZK18	NA	17.382	NA	NA	NA	NA
A0A4Y9Z901;A0A5B1R3R2	NA	17.309	NA	NA	NA	NA
A0A4Y9ZWI5	NA	18.1266	NA	NA	NA	NA
A0A4Y9ZNP8	NA	17.1421	NA	NA	NA	NA
A0A4Z0AA58	NA	16.8667	NA	NA	NA	NA
A0A5B1QK68	NA	16.1585	NA	NA	NA	NA
A0A5B1QAH1	NA	15.6597	NA	NA	NA	NA
A0A4Y9Y8D6	NA	16.8875	NA	NA	NA	NA
A0A5B1QN54	NA	18.2109	NA	NA	NA	NA
A0A4Z0A1R8	NA	17.1381	NA	NA	NA	NA
A0A4Y9YSR4	NA	17.1856	NA	NA	NA	NA
A0A4Y9Z4G7;A0A5B1QGW5	NA	15.6176	NA	NA	NA	NA
A0A4Y9ZMN6	NA	17.0504	NA	NA	NA	NA
A0A5B1R331	NA	16.145	NA	NA	NA	NA
A0A5B1QYD9	NA	16.8704	NA	NA	NA	NA
A0A4Y9ZSW5	NA	17.7214	NA	NA	NA	NA
A0A5B1R9Y9	NA	16.2107	NA	NA	NA	NA
A0A4Y9Z9N2	NA	15.1524	NA	NA	NA	NA
A0A4Y9ZC79	NA	15.288	NA	NA	NA	NA
A0A5B1QA66	NA	17.8237	NA	NA	NA	NA
A0A5B1R3W0	NA	15.8986	NA	NA	NA	NA
A0A5B1QR79	NA	16.9221	NA	NA	NA	NA
A0A4Y9ZEC7;A0A5B1QWU3;A0A4Y9ZQA9	NA	18.7428	NA	NA	NA	NA
A0A4Y9Z8I6;A0A5B1R044	NA	17.677	NA	NA	NA	NA
A0A4Y9ZQB0	NA	15.2334	NA	NA	NA	NA
A0A4Y9Y8W0	NA	17.6352	NA	NA	NA	NA
A0A5B1QFW7;A0A4Y9ZAP1	NA	16.9131	NA	NA	NA	NA
A0A5B1R742	NA	18.1136	NA	NA	NA	NA
A0A4Z0A336	NA	18.8442	NA	NA	NA	NA
A0A4Y9YAS5;A0A5B1Q8W1	NA	16.8604	NA	NA	NA	NA
A0A4Y9ZAR2	NA	17.295	NA	NA	NA	NA
A0A5B1QAU1;A0A4Y9XXD5	NA	17.2818	NA	NA	NA	NA
A0A4Z0AA45;A0A5B1QFN1;A0A4Y9ZCD1	NA	17.9049	NA	NA	NA	NA
A0A4Y9ZRA6	NA	19.856	NA	NA	NA	NA
A0A4Y9ZCP7	NA	20.6239	NA	NA	NA	NA
A0A4Y9YGT7	NA	16.6524	NA	NA	NA	NA
A0A5B1QLQ2	NA	21.0144	NA	NA	NA	NA
A0A4Z0A281	NA	16.6443	NA	NA	NA	NA
A0A5B1QSK2	NA	16.829	NA	NA	NA	NA
A0A4Y9YCP5	NA	15.9797	NA	NA	NA	NA
A0A4Y9ZNU0	NA	16.4702	NA	NA	NA	NA
A0A4Y9ZJQ3	NA	18.0632	NA	NA	NA	NA
A0A4Y9ZF16	NA	17.5897	NA	NA	NA	NA
A0A5B1R689	NA	15.6553	NA	NA	NA	NA
A0A5B1R278	NA	17.5032	NA	NA	NA	NA
A0A5B1R846	NA	16.7963	NA	NA	NA	NA
A0A5B1R8F6;A0A4Y9Y091	NA	16.7229	NA	NA	NA	NA
A0A4Z0ABM6	NA	14.3055	NA	NA	NA	NA
A0A4Y9ZY36	NA	17.6334	NA	NA	NA	NA
A0A5B1QW76	NA	16.3005	NA	NA	NA	NA
A0A5B1QCW2	NA	14.6407	NA	NA	NA	NA
A0A5B1Q9J2	NA	17.811	NA	NA	NA	NA
A0A5B1QMK8	NA	17.7207	NA	NA	NA	NA
A0A4Y9ZQI3	NA	15.9101	NA	NA	NA	NA
A0A4Y9Y3N6	NA	18.3838	NA	NA	NA	NA
A0A5B1R6Q2	NA	16.9901	NA	NA	NA	NA
A0A4Y9Y376	NA	16.6194	NA	NA	NA	NA
A0A5B1QA73	NA	18.7044	NA	NA	NA	NA
A0A5B1QJF2	NA	15.1127	NA	NA	NA	NA
A0A4Y9ZY15	NA	14.9609	NA	NA	NA	NA
A0A4Y9YJ30	NA	16.6272	NA	NA	NA	NA
A0A5B1QV21;A0A4Y9ZBZ6;A0A4Y9ZMR6	NA	18.2599	NA	NA	NA	NA
A0A4Y9ZZ12	NA	16.6694	NA	NA	NA	NA
A0A4Y9ZP43	NA	17.6957	NA	NA	NA	NA
A0A5B1QIT4	NA	16.0117	NA	NA	NA	NA
A0A4Y9ZET0	NA	14.4008	NA	NA	NA	NA
A0A5B1QKP7	NA	13.5631	NA	NA	NA	NA
A0A5B1QIV7	NA	18.7635	NA	NA	NA	NA
A0A5B1QL81	NA	18.102	NA	NA	NA	NA
A0A5B1QL38	NA	17.3321	NA	NA	NA	NA
A0A5B1QKE9	NA	18.3249	NA	NA	NA	NA
A0A4Y9YBQ2	NA	16.6625	NA	NA	NA	NA
A0A5B1QS07	NA	15.7887	NA	NA	NA	NA
A0A5B1QDU8	NA	16.6369	NA	NA	NA	NA
A0A4Y9ZEK9	NA	16.6195	NA	NA	NA	NA
A0A4Y9Z9I1	NA	16.7458	NA	NA	NA	NA
A0A4Y9ZT81	NA	17.3087	NA	NA	NA	NA
A0A4Y9ZW99	NA	16.0838	NA	NA	NA	NA
A0A4Y9ZQR6	NA	15.4296	NA	NA	NA	NA
A0A5B1R6X5	NA	21.312	NA	NA	NA	NA
A0A4Z0A924	NA	12.418	NA	NA	NA	NA
A0A5B1QKQ5	NA	18.3191	NA	NA	NA	NA
A0A4Y9ZJR2	NA	16.7666	NA	NA	NA	NA
A0A4Y9ZY39	NA	16.5242	NA	NA	NA	NA
A0A4Z0A1G2	NA	21.2437	NA	NA	NA	NA
A0A4Y9ZFM8;A0A5B1QKQ8	NA	17.8784	NA	NA	NA	NA
A0A5B1QPF4	NA	16.336	NA	NA	NA	NA
A0A4Y9ZVS9	NA	18.6774	NA	NA	NA	NA
A0A5B1R5V7	NA	16.391	NA	NA	NA	NA
A0A5B1R4F8;A0A4Y9YCR7	NA	19.3743	NA	NA	NA	NA
A0A5B1R644;A0A4Y9YIU0	NA	17.6084	NA	NA	NA	NA
A0A5B1QNG0	NA	16.5999	NA	NA	NA	NA
A0A5B1QDT7	NA	21.2793	NA	NA	NA	NA
A0A5B1R899;A0A4Y9YW73	NA	17.4267	NA	NA	NA	NA
A0A5B1QEA7;A0A4Y9ZBR5	NA	18.1623	NA	NA	NA	NA
A0A4Y9ZYR2	NA	14.7896	NA	NA	NA	NA
A0A5B1QTV7	NA	18.0194	NA	NA	NA	NA
A0A4Y9ZG47;A0A5B1QNB8;A0A4Y9YTD3	NA	16.8691	NA	NA	NA	NA
A0A5B1QYK1	NA	15.6214	NA	NA	NA	NA
A0A5B1QEM0	NA	17.1561	NA	NA	NA	NA
A0A4Y9ZXF1	NA	17.3663	NA	NA	NA	NA
A0A5B1QWQ3	NA	15.042	NA	NA	NA	NA
A0A5B1QZH4	NA	18.4423	NA	NA	NA	NA
A0A5B1QN14;A0A4Y9Z955	NA	15.9404	NA	NA	NA	NA
A0A5B1QY10	NA	15.3147	NA	NA	NA	NA
A0A5B1QDF7	NA	16.8316	NA	NA	NA	NA
A0A5B1QA18	NA	18.61	NA	NA	NA	NA
A0A4Y9ZMG8	NA	15.1348	NA	NA	NA	NA
A0A4Y9ZXQ3	NA	14.8497	NA	NA	NA	NA
A0A4Y9Z5K8;A0A4Z0A3P1;A0A5B1QYN8	NA	16.9243	NA	NA	NA	NA
A0A5B1QC79;A0A4Y9YYE2	NA	21.117	NA	NA	NA	NA
A0A4Y9XNP9	NA	16.4641	NA	NA	NA	NA
A0A4Y9XUB6	NA	18.7308	NA	NA	NA	NA
A0A4Y9Z835	NA	20.6809	NA	NA	NA	NA
A0A4Y9ZSE3	NA	16.789	NA	NA	NA	NA
A0A4Y9Y1B5	NA	19.6212	NA	NA	NA	NA
A0A4Y9Y3G8	NA	18.5462	NA	NA	NA	NA
A0A4Y9ZZH7	NA	14.7298	NA	NA	NA	NA
A0A5B1QYC8;A0A4Y9YWA3	NA	17.8085	NA	NA	NA	NA
A0A4Y9ZTT4	NA	17.0213	NA	NA	NA	NA
A0A4Y9Y635	NA	13.7409	NA	NA	NA	NA
A0A4Y9ZDQ8	NA	18.1505	NA	NA	NA	NA
A0A5B1QY49	NA	17.3358	NA	NA	NA	NA
A0A5B1R6E5	NA	16.8625	NA	NA	NA	NA
A0A4Y9ZA36	NA	17.5195	NA	NA	NA	NA
A0A4Y9YZ84	NA	14.6688	NA	NA	NA	NA
A0A5B1R601	NA	18.5766	NA	NA	NA	NA
A0A5B1QN05	NA	16.1475	NA	NA	NA	NA
A0A4Y9ZGD8	NA	14.9482	NA	NA	NA	NA
A0A5B1QKB3	NA	16.9305	NA	NA	NA	NA
A0A4Y9YL13	NA	17.3162	NA	NA	NA	NA
A0A4Y9YJ51;A0A5B1QHR8;A0A4Y9ZWG0	NA	17.2792	NA	NA	NA	NA
A0A4Y9Y9L2;A0A5B1QUS5	NA	19.3918	NA	NA	NA	NA
A0A4Z0A9B5	NA	16.3647	NA	NA	NA	NA
A0A4Z0ACR3	NA	15.5334	NA	NA	NA	NA
A0A5B1Q8J5	NA	16.759	NA	NA	NA	NA
A0A5B1QDR0	NA	15.7905	NA	NA	NA	NA
A0A4Y9ZA77;A0A5B1QFS9	NA	21.4371	NA	NA	NA	NA
A0A4Y9Y7K2;A0A5B1QFM0	NA	16.8471	NA	NA	NA	NA
A0A5B1QUN6	NA	17.0382	NA	NA	NA	NA
A0A4Z0AAD3	NA	17.9001	NA	NA	NA	NA
A0A4Y9ZHP7	NA	17.0703	NA	NA	NA	NA
A0A4Y9Y718	NA	17.4817	NA	NA	NA	NA
A0A4Y9XUB8	NA	16.0965	NA	NA	NA	NA
A0A5B1R6Y0	NA	17.932	NA	NA	NA	NA
A0A4Z0A7K0	NA	15.0668	NA	NA	NA	NA
A0A4Y9ZZQ8	NA	18.2361	NA	NA	NA	NA
A0A4Z0A8E3	NA	17.3258	NA	NA	NA	NA
A0A4Z0A9S8	NA	15.2712	NA	NA	NA	NA
A0A4Y9ZPN6	NA	18.2661	NA	NA	NA	NA
A0A4Y9ZEI2	NA	15.7268	NA	NA	NA	NA
A0A5B1QMQ1	NA	16.662	NA	NA	NA	NA
A0A4Y9ZQH6	NA	18.292	NA	NA	NA	NA
A0A5B1QK30	NA	17.0128	NA	NA	NA	NA
A0A4Y9Z9W8	NA	15.9345	NA	NA	NA	NA
A0A4Y9ZVV0	NA	18.1794	NA	NA	NA	NA
A0A4Z0A1X1	NA	17.7435	NA	NA	NA	NA
A0A4Y9XVK4	NA	17.4267	NA	NA	NA	NA
A0A4Y9ZC30	NA	17.5208	NA	NA	NA	NA
A0A4Y9ZBI8	NA	17.1322	NA	NA	NA	NA
A0A4Y9YSY0	NA	17.9968	NA	NA	NA	NA
A0A5B1RE98	NA	18.6182	NA	NA	NA	NA
A0A5B1QZV4	NA	16.9953	NA	NA	NA	NA
A0A4Y9ZZE9;A0A5B1R3K7	NA	17.6413	NA	NA	NA	NA
A0A4Z0A057	NA	19.2091	NA	NA	NA	NA
A0A5B1R7S3	NA	15.2346	NA	NA	NA	NA
A0A5B1QEQ1;A0A4Y9YX46	NA	15.0259	NA	NA	NA	NA
A0A5B1QYS7	NA	19.1568	NA	NA	NA	NA
A0A4Y9ZYK2;A0A5B1QAX9;A0A4Y9Z1X0	NA	17.33	NA	NA	NA	NA
A0A4Y9YW27;A0A5B1QPY7	NA	18.5239	NA	NA	NA	NA
A0A5B1QQT1	NA	17.3638	NA	NA	NA	NA
A0A4Y9Z159	NA	17.0162	NA	NA	NA	NA
A0A4Y9XSN5	NA	18.6111	NA	NA	NA	NA
A0A5B1QFH7;A0A4Y9YXC4	NA	19.5199	NA	NA	NA	NA
A0A5B1QEF9	NA	19.8236	NA	NA	NA	NA
A0A5B1R5G3	NA	16.0547	NA	NA	NA	NA
A0A5B1QHZ9	NA	18.1502	NA	NA	NA	NA
A0A4Y9ZL93	NA	16.5369	NA	NA	NA	NA
A0A4Y9ZM16	NA	22.8447	NA	NA	NA	NA
A0A5B1QJ33	NA	15.2289	NA	NA	NA	NA
A0A4Z0A8A2	NA	15.554	NA	NA	NA	NA
A0A5B1QJ50;A0A4Y9ZA09	NA	14.4423	NA	NA	NA	NA
A0A5B1Q9P9	NA	17.8706	NA	NA	NA	NA
A0A4Z0A902	NA	18.2366	NA	NA	NA	NA
A0A5B1RA69	NA	17.3953	NA	NA	NA	NA
A0A5B1R718	NA	16.27	NA	NA	NA	NA
A0A5B1QH07	NA	14.5475	NA	NA	NA	NA
A0A5B1QLQ8;A0A4Y9ZC06	NA	19.1776	NA	NA	NA	NA
A0A4Y9XVJ3	NA	15.4365	NA	NA	NA	NA
A0A5B1R2T1;A0A4Y9YJC0	NA	15.91	NA	NA	NA	NA
A0A4Y9ZWG9	NA	17.6355	NA	NA	NA	NA
A0A4Y9ZZH9	NA	16.1575	NA	NA	NA	NA
A0A4Y9Z950	NA	16.9411	NA	NA	NA	NA
A0A4Y9ZA28	NA	16.6552	NA	NA	NA	NA
A0A4Y9Z6W5	NA	16.8159	NA	NA	NA	NA
A0A4Y9ZEJ4;A0A5B1QFZ0;A0A4Z0ACH4	NA	17.6821	NA	NA	NA	NA
A0A4Z0A5J4	NA	16.2531	NA	NA	NA	NA
A0A4Z0A835	NA	13.6619	NA	NA	NA	NA
A0A4Y9Z889	NA	17.1638	NA	NA	NA	NA
A0A4Y9ZE07;A0A5B1QWT8	NA	17.063	NA	NA	NA	NA
A0A4Y9ZIL3	NA	17.796	NA	NA	NA	NA
A0A5B1QB79	NA	17.653	NA	NA	NA	NA
A0A4Y9ZSQ8	NA	15.9381	NA	NA	NA	NA
A0A5B1QVX0	NA	17.1087	NA	NA	NA	NA
A0A5B1QYX1	NA	16.8901	NA	NA	NA	NA
A0A4Y9YNH8	NA	19.2948	NA	NA	NA	NA
A0A4Y9ZNC8	NA	17.704	NA	NA	NA	NA
A0A5B1RAD4	NA	18.205	NA	NA	NA	NA
A0A4Z0A6H7	NA	18.7917	NA	NA	NA	NA
A0A4Y9YFR8	NA	17.091	NA	NA	NA	NA
A0A4Z0AAF8	NA	17.1257	NA	NA	NA	NA
A0A4Z0A505	NA	17.9564	NA	NA	NA	NA
A0A5B1RCH4	NA	15.7497	NA	NA	NA	NA
A0A4Y9XWM9	NA	16.7707	NA	NA	NA	NA
A0A4Z0A1B1	NA	16.5942	NA	NA	NA	NA
A0A4Y9ZZQ9	NA	16.1589	NA	NA	NA	NA
A0A4Y9Z8F1;A0A5B1QEA3	NA	14.9036	NA	NA	NA	NA
A0A4Y9Y1V8	NA	17.714	NA	NA	NA	NA
A0A4Y9ZBX6	NA	18.1573	NA	NA	NA	NA
A0A4Y9ZRD6	NA	12.7621	NA	NA	NA	NA
A0A4Y9YDW2	NA	16.0611	NA	NA	NA	NA
A0A4Y9ZGL8	NA	20.1679	NA	NA	NA	NA
A0A5B1R4Q3	NA	16.3915	NA	NA	NA	NA
A0A4Y9ZHG1	NA	20.1113	NA	NA	NA	NA
A0A5B1R5Y2	NA	20.1182	NA	NA	NA	NA
A0A4Y9ZN26	NA	18.3645	NA	NA	NA	NA
A0A5B1R647	NA	19.9237	NA	NA	NA	NA
A0A5B1R4C8	NA	17.7881	NA	NA	NA	NA
A0A4Y9ZS98	NA	19.8541	NA	NA	NA	NA
A0A4Z0ABD5	NA	18.0748	NA	NA	NA	NA
A0A4Y9Z203	NA	17.5079	NA	NA	NA	NA
A0A4Y9ZUX4	NA	16.214	NA	NA	NA	NA
A0A5B1R9N0	NA	17.42	NA	NA	NA	NA
A0A4Y9ZBQ9	NA	15.1758	NA	NA	NA	NA
A0A5B1QDW9	NA	14.0156	NA	NA	NA	NA
A0A5B1QJQ4	NA	17.4728	NA	NA	NA	NA
A0A4Z0A3L2	NA	18.5417	NA	NA	NA	NA
A0A5B1QLY1	NA	17.8552	NA	NA	NA	NA
A0A4Y9YFA9	NA	15.1785	NA	NA	NA	NA
A0A5B1QWA1	NA	15.6002	NA	NA	NA	NA
A0A4Y9YWH9	NA	16.375	NA	NA	NA	NA
A0A5B1QY93	NA	17.2955	NA	NA	NA	NA
A0A5B1QXF6	NA	17.1939	NA	NA	NA	NA
A0A4Y9ZZX5	NA	18.3584	NA	NA	NA	NA
A0A4Z0A858	NA	15.4795	NA	NA	NA	NA
A0A4Y9YY35;A0A5B1QH39	NA	15.5239	NA	NA	NA	NA
A0A5B1QUM3	NA	15.9806	NA	NA	NA	NA
A0A5B1QEK7	NA	16.7441	NA	NA	NA	NA
A0A4Y9ZBC3	NA	16.2945	NA	NA	NA	NA
A0A4Y9XLM8	NA	17.9987	NA	NA	NA	NA
A0A4Z0A379	NA	17.2572	NA	NA	NA	NA
A0A4Y9Z829	NA	15.8844	NA	NA	NA	NA
A0A4Z0A5I8	NA	18.8545	NA	NA	NA	NA
A0A4Y9XYT7	NA	16.0659	NA	NA	NA	NA
A0A4Z0A8R6	NA	17.3676	NA	NA	NA	NA
A0A4Z0A5P0	NA	15.9529	NA	NA	NA	NA
A0A4Y9YKW4	NA	19.5439	NA	NA	NA	NA
A0A5B1RBX1	NA	18.4756	NA	NA	NA	NA
A0A4Z0A9F5	NA	14.8969	NA	NA	NA	NA
A0A4Y9XZ86;A0A5B1QX72	NA	17.5769	NA	NA	NA	NA
A0A5B1QXE6	NA	16.3173	NA	NA	NA	NA
A0A4Y9ZBK0	NA	18.979	NA	NA	NA	NA
A0A4Y9ZN70	NA	15.1525	NA	NA	NA	NA
A0A5B1RE60	NA	17.1108	NA	NA	NA	NA
A0A4Y9ZLX9	NA	17.7342	NA	NA	NA	NA
A0A4Z0ABM3	NA	16.9973	NA	NA	NA	NA
A0A4Y9XYD5	NA	16.0247	NA	NA	NA	NA
A0A4Y9ZZX2	NA	16.7122	NA	NA	NA	NA
A0A4Y9Z2D1	NA	20.3523	NA	NA	NA	NA
A0A5B1R6E9	NA	16.2791	NA	NA	NA	NA
A0A4Y9YWL9	NA	17.9383	NA	NA	NA	NA
A0A4Y9ZRA5	NA	16.2384	NA	NA	NA	NA
A0A4Y9YZD4	NA	17.5739	NA	NA	NA	NA
A0A4Y9ZTV7	NA	17.5581	NA	NA	NA	NA
A0A5B1QHQ6	NA	15.7655	NA	NA	NA	NA
A0A4Z0A0G1	NA	18.6859	NA	NA	NA	NA
A0A4Y9YK02	NA	15.9432	NA	NA	NA	NA
A0A5B1QLG2	NA	19.2742	NA	NA	NA	NA
A0A5B1QAL6	NA	18.0316	NA	NA	NA	NA
A0A4Z0A3H5	NA	18.1869	NA	NA	NA	NA
A0A4Y9ZKP8	NA	15.8434	NA	NA	NA	NA
A0A5B1QRS7	NA	17.3802	NA	NA	NA	NA
A0A4Y9ZQ92	NA	15.454	NA	NA	NA	NA
A0A5B1R300	NA	17.2072	NA	NA	NA	NA
A0A5B1QNW9	NA	17.7595	NA	NA	NA	NA
A0A4Y9ZNU6	NA	16.3065	NA	NA	NA	NA
A0A5B1QBT2	NA	17.2315	NA	NA	NA	NA
A0A5B1QMS6	NA	15.7487	NA	NA	NA	NA
A0A5B1QLX7	NA	17.4145	NA	NA	NA	NA
A0A4Y9ZW31	NA	14.8762	NA	NA	NA	NA
A0A4Z0A157	NA	17.3418	NA	NA	NA	NA
A0A4Y9Z2N2	NA	15.6959	NA	NA	NA	NA
A0A4Y9Z9I5	NA	17.9982	NA	NA	NA	NA
A0A5B1QYD3	NA	17.0725	NA	NA	NA	NA
A0A4Y9ZYF6	NA	16.336	NA	NA	NA	NA
A0A4Y9Z5F7	NA	15.2315	NA	NA	NA	NA
A0A4Y9YV34	NA	17.2885	NA	NA	NA	NA
A0A5B1QY47	NA	16.3832	NA	NA	NA	NA
A0A4Z0A6L1	NA	19.2363	NA	NA	NA	NA
A0A5B1QQL6	NA	16.0264	NA	NA	NA	NA
A0A5B1QJB5	NA	16.2296	NA	NA	NA	NA
A0A5B1QAY7	NA	16.1438	NA	NA	NA	NA
A0A4Y9YX83	NA	18.2113	NA	NA	NA	NA
A0A4Z0A268	NA	15.1905	NA	NA	NA	NA
A0A4Y9ZKS7	NA	15.1746	NA	NA	NA	NA
A0A5B1R642	NA	17.4081	NA	NA	NA	NA
A0A4Y9Z929	NA	16.4429	NA	NA	NA	NA
A0A5B1QNL9	NA	16.0862	NA	NA	NA	NA
A0A4Y9YFZ9	NA	15.3521	NA	NA	NA	NA
A0A5B1QDG7	NA	16.4516	NA	NA	NA	NA
A0A5B1RFD7	NA	18.284	NA	NA	NA	NA
A0A4Y9ZIV2	NA	15.139	NA	NA	NA	NA
A0A4Y9YRB3	NA	18.0808	NA	NA	NA	NA
A0A4Y9YXB9	NA	17.5577	NA	NA	NA	NA
A0A4Y9XMD7	NA	17.7594	NA	NA	NA	NA
A0A4Y9ZYG4	NA	18.5597	NA	NA	NA	NA
A0A4Y9XNR7	NA	16.5646	NA	NA	NA	NA
A0A4Y9ZQD4	NA	18.2044	NA	NA	NA	NA
A0A4Z0A9G5	NA	16.6611	NA	NA	NA	NA
A0A5B1QA26	NA	16.8807	NA	NA	NA	NA
A0A5B1QX65	NA	17.4102	NA	NA	NA	NA
A0A5B1QA16	NA	17.2908	NA	NA	NA	NA
A0A5B1R3G6	NA	15.2883	NA	NA	NA	NA
A0A4Y9YWP6	NA	17.2685	NA	NA	NA	NA
A0A4Y9ZVT2	NA	17.255	NA	NA	NA	NA
A0A5B1QBI0	NA	17.9592	NA	NA	NA	NA
A0A5B1QU79	NA	15.3961	NA	NA	NA	NA
A0A4Y9Y5I8	NA	15.9205	NA	NA	NA	NA
A0A5B1QZ15	NA	17.3709	NA	NA	NA	NA
A0A4Y9ZC37	NA	16.9241	NA	NA	NA	NA
A0A4Y9ZL64	NA	17.1787	NA	NA	NA	NA
A0A5B1QG47	NA	16.3941	NA	NA	NA	NA
A0A5B1QJG1	NA	20.7799	NA	NA	NA	NA
A0A5B1R9R2	NA	17.4609	NA	NA	NA	NA
A0A5B1R893	NA	17.5786	NA	NA	NA	NA
A0A5B1R4F9	NA	17.7785	NA	NA	NA	NA
A0A4Y9Z8K8	NA	18.113	NA	NA	NA	NA
A0A5B1R7U3	NA	16.7602	NA	NA	NA	NA
A0A5B1RGB4	NA	17.5492	NA	NA	NA	NA
A0A4Y9YZ28	NA	16.1076	NA	NA	NA	NA
A0A4Y9Z6G7;A0A4Y9ZWC9	NA	15.7824	NA	NA	NA	NA
A0A4Y9Y4L5	NA	18.1017	NA	NA	NA	NA
A0A4Z0A2U5	NA	16.8168	NA	NA	NA	NA
A0A4Y9ZYG0	NA	17.0674	NA	NA	NA	NA
A0A4Y9ZVC3	NA	16.3263	NA	NA	NA	NA
A0A5B1RB27	NA	15.0832	NA	NA	NA	NA
A0A4Y9Y9Z5	NA	19.7424	NA	NA	NA	NA
A0A4Z0AAQ7	NA	16.3866	NA	NA	NA	NA
A0A4Y9XT65	NA	16.6763	NA	NA	NA	NA
A0A4Y9XV74	NA	15.6048	NA	NA	NA	NA
A0A4Z0AAE4	NA	16.2729	NA	NA	NA	NA
A0A4Y9ZEQ8	NA	16.132	NA	NA	NA	NA
A0A5B1QTH4	NA	16.8972	NA	NA	NA	NA
A0A5B1QXP7	NA	16.2351	NA	NA	NA	NA
A0A4Y9YFD7	NA	17.7296	NA	NA	NA	NA
A0A4Y9XUG8	NA	19.0963	NA	NA	NA	NA
A0A4Y9YU69	NA	18.5146	NA	NA	NA	NA
A0A4Y9YUN2	NA	18.3726	NA	NA	NA	NA
A0A5B1R753	NA	19.1317	NA	NA	NA	NA
A0A4Z0AC35	NA	17.2011	NA	NA	NA	NA
A0A4Y9ZHM8	NA	18.6673	NA	NA	NA	NA
A0A5B1R0H1	NA	16.9233	NA	NA	NA	NA
A0A4Y9ZR51	NA	14.9081	NA	NA	NA	NA
A0A4Y9XSI4	NA	16.4301	NA	NA	NA	NA
A0A5B1R7H8	NA	16.1535	NA	NA	NA	NA
A0A4Y9ZAM3	NA	20.2529	NA	NA	NA	NA
A0A4Y9ZBL2	NA	16.2255	NA	NA	NA	NA
A0A4Y9YY90	NA	17.3555	NA	NA	NA	NA
A0A5B1R248	NA	18.1343	NA	NA	NA	NA
A0A5B1QW98	NA	17.3069	NA	NA	NA	NA
A0A5B1R518	NA	18.1676	NA	NA	NA	NA
A0A4Z0A4Q5	NA	16.136	NA	NA	NA	NA
A0A5B1R9Z1	NA	17.7372	NA	NA	NA	NA
A0A5B1QIK5	NA	18.2144	NA	NA	NA	NA
A0A4Y9ZSU2	NA	17.0759	NA	NA	NA	NA
A0A4Y9Y1F0	NA	15.3027	NA	NA	NA	NA
A0A5B1R6P7	NA	14.7462	NA	NA	NA	NA
A0A4Y9YYY9	NA	15.9672	NA	NA	NA	NA
A0A5B1QSZ4	NA	18.2438	NA	NA	NA	NA
A0A5B1R7L1	NA	16.3877	NA	NA	NA	NA
A0A4Y9ZEW7	NA	15.2099	NA	NA	NA	NA
A0A5B1QHD2	NA	18.2565	NA	NA	NA	NA
A0A4Y9ZTR5	NA	17.9119	NA	NA	NA	NA
A0A5B1QUB5	NA	16.8834	NA	NA	NA	NA
A0A4Z0A5C6	NA	18.4418	NA	NA	NA	NA
A0A4Y9XZY9	NA	16.8408	NA	NA	NA	NA
A0A4Y9ZIX8	NA	18.4777	NA	NA	NA	NA
A0A5B1QW14	NA	16.8047	NA	NA	NA	NA
A0A4Y9YS28;A0A4Z0A9N8	NA	16.1739	NA	NA	NA	NA
A0A5B1RD02	NA	15.1504	NA	NA	NA	NA
A0A4Z0A5H5	NA	17.8288	NA	NA	NA	NA
A0A4Y9ZTT6;A0A4Y9ZMK4	NA	17.2942	NA	NA	NA	NA
A0A4Y9ZZG6	NA	17.4557	NA	NA	NA	NA
A0A4Y9ZPI1	NA	18.1609	NA	NA	NA	NA
A0A4Y9ZHU7;A0A4Y9ZQJ9	NA	16.0409	NA	NA	NA	NA
A0A4Y9ZER2	NA	18.5101	NA	NA	NA	NA
A0A5B1QLW7;A0A4Y9ZB29	NA	16.4143	NA	NA	NA	NA
A0A5B1QIG6	NA	17.1259	NA	NA	NA	NA
A0A5B1QQL8	NA	15.7982	NA	NA	NA	NA
A0A4Y9ZT16	NA	18.952	NA	NA	NA	NA
A0A4Y9Z9V8	NA	16.6975	NA	NA	NA	NA
A0A5B1QFR9	NA	17.1526	NA	NA	NA	NA
A0A4Y9ZUP9	NA	13.3144	NA	NA	NA	NA
A0A4Y9ZPI3	NA	15.5893	NA	NA	NA	NA
A0A4Y9XYN3	NA	18.2265	NA	NA	NA	NA
A0A4Y9Z4I6;A0A5B1QGE0	NA	19.0972	NA	NA	NA	NA
A0A4Y9XT76	NA	16.1417	NA	NA	NA	NA
A0A5B1R541	NA	16.9777	NA	NA	NA	NA
A0A4Y9ZZM8	NA	18.4293	NA	NA	NA	NA
A0A4Y9ZFV2;A0A5B1QBJ2	NA	16.2136	NA	NA	NA	NA
A0A4Z0AAV5	NA	17.0583	NA	NA	NA	NA
A0A5B1QVA6	NA	15.7957	NA	NA	NA	NA
A0A4Y9Z2E1	NA	19.3719	NA	NA	NA	NA
A0A5B1QP78	NA	15.8308	NA	NA	NA	NA
A0A5B1QZR0	NA	16.8006	NA	NA	NA	NA
A0A4Y9YQD7;A0A5B1QKS3	NA	16.7647	NA	NA	NA	NA
A0A5B1QHA9	NA	17.8892	NA	NA	NA	NA
A0A4Y9XT84	NA	15.889	NA	NA	NA	NA
A0A5B1QFJ3	NA	16.9196	NA	NA	NA	NA
A0A4Y9ZFA3	NA	16.6821	NA	NA	NA	NA
A0A5B1QQR6	NA	16.1749	NA	NA	NA	NA
A0A4Y9XSS1	NA	15.2343	NA	NA	NA	NA
A0A4Y9YN01	NA	15.4628	NA	NA	NA	NA
A0A5B1R5U5	NA	18.1741	NA	NA	NA	NA
A0A4Z0A9H8	NA	15.8905	NA	NA	NA	NA
A0A4Z0A1J4	NA	16.2223	NA	NA	NA	NA
A0A5B1QLT6	NA	15.8134	NA	NA	NA	NA
A0A5B1QJA0;A0A4Y9Y5Z1	NA	16.9782	NA	NA	NA	NA
A0A5B1QN72;A0A4Y9Z3Z9	NA	17.5357	NA	NA	NA	NA
A0A5B1RAZ7	NA	17.9408	NA	NA	NA	NA
A0A4Y9ZCT9	NA	16.5112	NA	NA	NA	NA
A0A5B1RB34	NA	16.8893	NA	NA	NA	NA
A0A4Y9ZKM8	NA	19.1566	NA	NA	NA	NA
A0A5B1QB96	NA	19.3257	NA	NA	NA	NA
A0A4Z0A7Y1	NA	16.6384	NA	NA	NA	NA
A0A5B1QQT8	NA	17.4818	NA	NA	NA	NA
A0A4Y9ZZZ6	NA	16.8925	NA	NA	NA	NA
A0A4Z0A7Y0	NA	14.7318	NA	NA	NA	NA
A0A5B1RDA6	NA	17.4224	NA	NA	NA	NA
A0A4Y9ZRU8	NA	17.2216	NA	NA	NA	NA
A0A4Y9ZBK7	NA	17.7123	NA	NA	NA	NA
A0A4Y9ZKS4	NA	17.8169	NA	NA	NA	NA
A0A5B1QXG3	NA	18.1268	NA	NA	NA	NA
A0A4Y9ZV31	NA	15.3706	NA	NA	NA	NA
A0A4Z0A8P7	NA	18.517	NA	NA	NA	NA
A0A5B1QJE3	NA	18.6841	NA	NA	NA	NA
A0A4Y9ZGR7	NA	15.9438	NA	NA	NA	NA
A0A4Z0A449	NA	17.4271	NA	NA	NA	NA
A0A5B1QFP4	NA	16.2656	NA	NA	NA	NA
A0A5B1R790	NA	16.3741	NA	NA	NA	NA
A0A4Y9ZI05	NA	15.7788	NA	NA	NA	NA
A0A4Z0A6N7	NA	17.1638	NA	NA	NA	NA
A0A4Y9YL43;A0A4Z0A0A3	NA	15.0905	NA	NA	NA	NA
A0A5B1R9F2	NA	16.593	NA	NA	NA	NA
A0A4Y9ZY16	NA	17.484	NA	NA	NA	NA
A0A4Y9ZZF3	NA	17.8607	NA	NA	NA	NA
A0A5B1R051	NA	16.504	NA	NA	NA	NA
A0A4Z0A756	NA	20.7397	NA	NA	NA	NA
A0A5B1QT12	NA	18.7096	NA	NA	NA	NA
A0A5B1QJQ1	NA	19.6721	NA	NA	NA	NA
A0A4Y9YIX2	NA	15.5565	NA	NA	NA	NA
A0A5B1QH77	NA	15.5655	NA	NA	NA	NA
A0A4Y9Y3U4	NA	15.9295	NA	NA	NA	NA
A0A4Y9XQ52	NA	16.8666	NA	NA	NA	NA
A0A5B1QYQ3	NA	14.6257	NA	NA	NA	NA
A0A5B1RCQ0	NA	19.4061	NA	NA	NA	NA
A0A4Y9ZUW5	NA	16.5249	NA	NA	NA	NA
A0A4Y9YKR7	NA	17.0994	NA	NA	NA	NA
A0A4Y9YT68	NA	17.7866	NA	NA	NA	NA
A0A5B1R3V7	NA	17.8748	NA	NA	NA	NA
A0A5B1R503	NA	19.3328	NA	NA	NA	NA
A0A4Y9ZB91;A0A5B1QAH9	NA	16.2241	NA	NA	NA	NA
A0A4Z0A0Z5	NA	16.8246	NA	NA	NA	NA
A0A5B1QC21	NA	18.2166	NA	NA	NA	NA
A0A5B1QIV8;A0A4Y9ZDN4	NA	16.8707	NA	NA	NA	NA
A0A4Y9ZFE2	NA	18.261	NA	NA	NA	NA
A0A4Y9ZJZ2	NA	17.0543	NA	NA	NA	NA
A0A4Z0ABI4	NA	17.2525	NA	NA	NA	NA
A0A4Y9YW43	NA	17.0424	NA	NA	NA	NA
A0A4Y9Z8H3	NA	16.8388	NA	NA	NA	NA
A0A4Y9Z6F4	NA	16.0804	NA	NA	NA	NA
A0A5B1QIN1	NA	16.6538	NA	NA	NA	NA
A0A5B1R515	NA	16.1287	NA	NA	NA	NA
A0A4Z0A6U6	NA	14.1006	NA	NA	NA	NA
A0A5B1QLE2	NA	16.7792	NA	NA	NA	NA
A0A4Y9YVB1	NA	17.3481	NA	NA	NA	NA
A0A4Y9ZZ87	NA	16.3126	NA	NA	NA	NA
A0A4Y9ZM62	NA	16.3263	NA	NA	NA	NA
A0A5B1R5F1	NA	17.9462	NA	NA	NA	NA
A0A5B1QGH2	NA	18.8495	NA	NA	NA	NA
A0A4Y9ZAG3	NA	17.175	NA	NA	NA	NA
A0A4Z0AB75	NA	17.1107	NA	NA	NA	NA
A0A4Y9YPM8	NA	18.047	NA	NA	NA	NA
A0A5B1R7Z8	NA	15.6383	NA	NA	NA	NA
A0A4Y9Y9K9	NA	16.7335	NA	NA	NA	NA
A0A4Z0ABE5	NA	16.7589	NA	NA	NA	NA
A0A5B1QL66	NA	18.1451	NA	NA	NA	NA
A0A4Y9YEM9	NA	17.6596	NA	NA	NA	NA
A0A4Y9ZW86;A0A4Y9YI06	NA	18.2707	NA	NA	NA	NA
A0A4Z0A686	NA	15.5349	NA	NA	NA	NA
A0A4Y9ZW90	NA	16.8086	NA	NA	NA	NA
A0A4Z0A9Y8	NA	16.2432	NA	NA	NA	NA
A0A5B1R4B2	NA	18.3927	NA	NA	NA	NA
A0A5B1QCE3	NA	18.0126	NA	NA	NA	NA
A0A4Z0A5E3	NA	18.7717	NA	NA	NA	NA
A0A4Y9YUV3	NA	17.483	NA	NA	NA	NA
A0A4Z0A230	NA	15.7824	NA	NA	NA	NA
A0A4Y9YYS5	NA	15.2678	NA	NA	NA	NA
A0A4Y9XMX2	NA	16.1477	NA	NA	NA	NA
A0A5B1QS93	NA	17.0189	NA	NA	NA	NA
A0A4Y9Z864	NA	17.9176	NA	NA	NA	NA
A0A4Y9ZXE6	NA	16.5216	NA	NA	NA	NA
A0A5B1QWR8	NA	17.4147	NA	NA	NA	NA
A0A4Y9YVN9	NA	15.0913	NA	NA	NA	NA
A0A5B1QMU1	NA	17.5041	NA	NA	NA	NA
A0A4Y9ZYJ1	NA	18.3093	NA	NA	NA	NA
A0A4Y9YZG6	NA	16.9698	NA	NA	NA	NA
A0A4Y9Y0T5	NA	15.6146	NA	NA	NA	NA
A0A4Z0AAU5	NA	17.2548	NA	NA	NA	NA
A0A4Y9YFX9	NA	14.7661	NA	NA	NA	NA
A0A4Y9ZZV3	NA	17.1679	NA	NA	NA	NA
A0A5B1R4K3	NA	17.5084	NA	NA	NA	NA
A0A5B1QVD7	NA	17.5722	NA	NA	NA	NA
A0A4Y9Y3X6	NA	17.2921	NA	NA	NA	NA
A0A4Y9XP57	NA	15.6021	NA	NA	NA	NA
A0A4Y9Z6Z0	NA	15.4335	NA	NA	NA	NA
A0A4Y9YSU1	NA	16.463	NA	NA	NA	NA
A0A5B1QPX1	NA	15.5731	NA	NA	NA	NA
A0A4Y9ZF55	NA	16.9204	NA	NA	NA	NA
A0A4Y9YX84	NA	16.9584	NA	NA	NA	NA
A0A4Y9ZBI5	NA	16.5203	NA	NA	NA	NA
A0A5B1RFK7	NA	15.4393	NA	NA	NA	NA
A0A4Y9ZLP4	NA	17.1632	NA	NA	NA	NA
A0A4Y9ZWV4	NA	18.2863	NA	NA	NA	NA
A0A4Z0A0S2	NA	15.8367	NA	NA	NA	NA
A0A5B1R152	NA	17.4671	NA	NA	NA	NA
A0A4Y9ZG32	NA	17.2661	NA	NA	NA	NA
A0A4Z0A3N7	NA	17.6754	NA	NA	NA	NA
A0A5B1QDD6	NA	15.8254	NA	NA	NA	NA
A0A5B1R0M7	NA	17.4715	NA	NA	NA	NA
A0A4Z0A486	NA	17.6043	NA	NA	NA	NA
A0A4Y9ZY52	NA	18.8835	NA	NA	NA	NA
A0A4Y9Z898	NA	19.1782	NA	NA	NA	NA
A0A5B1QG73	NA	15.2728	NA	NA	NA	NA
A0A4Y9Y006	NA	16.0437	NA	NA	NA	NA
A0A4Y9ZWU1	NA	13.036	NA	NA	NA	NA
A0A4Z0A931	NA	14.3249	NA	NA	NA	NA
A0A4Z0A6K3	NA	19.1552	NA	NA	NA	NA
A0A4Y9XUN7	NA	18.7978	NA	NA	NA	NA
A0A4Y9XPF1	NA	16.0243	NA	NA	NA	NA
A0A4Z0A4E6	NA	18.9172	NA	NA	NA	NA
A0A4Z0A646	NA	19.7591	NA	NA	NA	NA
A0A4Y9ZEU2	NA	15.667	NA	NA	NA	NA
A0A4Y9XZS5	NA	17.4144	NA	NA	NA	NA
A0A4Y9ZTM1	NA	18.33	NA	NA	NA	NA
A0A5B1QN10	NA	17.3848	NA	NA	NA	NA
A0A4Y9ZUT2	NA	17.5837	NA	NA	NA	NA
A0A5B1R1F5	NA	16.1845	NA	NA	NA	NA
A0A4Y9YYM1	NA	17.1348	NA	NA	NA	NA
A0A4Y9YGX8	NA	15.9668	NA	NA	NA	NA
A0A5B1QXS0	NA	17.5392	NA	NA	NA	NA
A0A5B1QLT0	NA	17.754	NA	NA	NA	NA
A0A4Z0A0I7	NA	15.0741	NA	NA	NA	NA
A0A4Y9Z7G9	NA	17.1741	NA	NA	NA	NA
A0A5B1R0H9	NA	18.0316	NA	NA	NA	NA
A0A5B1QKM6	NA	16.2782	NA	NA	NA	NA
A0A4Y9Z196;A0A4Z0A2M4	NA	17.339	NA	NA	NA	NA
A0A4Z0ACL6	NA	17.2099	NA	NA	NA	NA
A0A5B1QLL2	NA	16.4338	NA	NA	NA	NA
A0A4Y9ZC40	NA	16.2352	NA	NA	NA	NA
A0A4Y9Z2D0	NA	17.7263	NA	NA	NA	NA
A0A5B1QN47	NA	19.384	NA	NA	NA	NA
A0A5B1QPN7	NA	16.9033	NA	NA	NA	NA
A0A4Y9ZDP7	NA	16.7161	NA	NA	NA	NA
A0A4Y9Z5G4	NA	18.578	NA	NA	NA	NA
A0A5B1R7Q5	NA	16.6015	NA	NA	NA	NA
A0A4Z0A8J7;A0A4Y9YHT3	NA	18.1829	NA	NA	NA	NA
A0A4Z0A151	NA	17.0383	NA	NA	NA	NA
A0A4Y9YE60	NA	17.3656	NA	NA	NA	NA
A0A5B1QFE0	NA	14.4721	NA	NA	NA	NA
A0A5B1R1Q6	NA	14.8696	NA	NA	NA	NA
A0A5B1QTP7	NA	17.3138	NA	NA	NA	NA
A0A5B1QJH0	NA	16.5052	NA	NA	NA	NA
A0A5B1QX36	NA	15.3349	NA	NA	NA	NA
A0A5B1R011;A0A4Y9XVU2	NA	18.9121	NA	NA	NA	NA
A0A5B1QE80	NA	16.0927	NA	NA	NA	NA
A0A5B1QA39	NA	16.0422	NA	NA	NA	NA
A0A4Y9YXZ4;A0A5B1QXQ7	NA	15.8383	NA	NA	NA	NA
A0A4Z0AB28	NA	15.3506	NA	NA	NA	NA
A0A4Y9ZQY8	NA	19.1394	NA	NA	NA	NA
A0A5B1QC04	NA	16.5664	NA	NA	NA	NA
A0A5B1QBS2	NA	14.3798	NA	NA	NA	NA
A0A4Y9YNB5	NA	16.0867	NA	NA	NA	NA
A0A4Z0A7T7	NA	17.6367	NA	NA	NA	NA
A0A5B1QNV8	NA	15.8908	NA	NA	NA	NA
A0A5B1QLN6	NA	16.4281	NA	NA	NA	NA
A0A5B1QEB4	NA	14.9354	NA	NA	NA	NA
A0A5B1QZM1	NA	16.5002	NA	NA	NA	NA
A0A4Y9ZH64	NA	18.8608	NA	NA	NA	NA
A0A4Y9ZFJ5	NA	17.1648	NA	NA	NA	NA
A0A4Y9ZUU4	NA	16.9087	NA	NA	NA	NA
A0A5B1QGM3	NA	14.8138	NA	NA	NA	NA
A0A4Y9Z518	NA	18.584	NA	NA	NA	NA
A0A4Y9ZMB0	NA	19.4321	NA	NA	NA	NA
A0A5B1QM00;A0A4Y9ZZQ2	NA	17.7386	NA	NA	NA	NA
A0A5B1QHS8	NA	17.4504	NA	NA	NA	NA
A0A4Y9YIX1;A0A5B1QE30	NA	16.9434	NA	NA	NA	NA
A0A4Y9ZYR6	NA	18.2015	NA	NA	NA	NA
A0A4Y9ZDB1;A0A4Y9ZGC2	NA	19.0827	NA	NA	NA	NA
A0A4Y9Z0M5	NA	17.2975	NA	NA	NA	NA
A0A4Y9XLZ1	NA	16.1286	NA	NA	NA	NA
A0A4Y9YFW4	NA	18.2351	NA	NA	NA	NA
A0A5B1REL7	NA	19.214	NA	NA	NA	NA
A0A5B1QBF1	NA	16.8824	NA	NA	NA	NA
A0A5B1QX03	NA	15.7245	NA	NA	NA	NA
A0A4Y9XT21	NA	17.5294	NA	NA	NA	NA
A0A4Z0A394	NA	19.96	NA	NA	NA	NA
A0A5B1R838;A0A4Y9YBF8	NA	15.4723	NA	NA	NA	NA
A0A5B1QNS7	NA	16.7472	NA	NA	NA	NA
A0A4Y9YYY2	NA	15.2502	NA	NA	NA	NA
A0A4Y9Y6D4	NA	16.8507	NA	NA	NA	NA
A0A4Y9Z2W5	NA	12.8134	NA	NA	NA	NA
A0A5B1RAJ5	NA	15.6251	NA	NA	NA	NA
A0A5B1RDE0	NA	16.9386	NA	NA	NA	NA
A0A4Y9ZLJ5	NA	16.5739	NA	NA	NA	NA
A0A5B1R5Z5	NA	14.664	NA	NA	NA	NA
A0A5B1R7V2;A0A5B1QRD6;A0A5B1QKL3	NA	16.4179	NA	NA	NA	NA
A0A5B1QYR2	NA	18.1401	NA	NA	NA	NA
A0A5B1QJL7	NA	16.3409	NA	NA	NA	NA
A0A4Z0A1Z3	NA	16.0209	NA	NA	NA	NA
A0A5B1R246	NA	16.8821	NA	NA	NA	NA
A0A4Y9XT83	NA	14.8629	NA	NA	NA	NA
A0A4Y9YYZ6	NA	17.9549	NA	NA	NA	NA
A0A4Y9Z4F1;A0A5B1QSD9	NA	16.1969	NA	NA	NA	NA
A0A5B1QC83	NA	18.4681	NA	NA	NA	NA
A0A5B1R582	NA	14.4477	NA	NA	NA	NA
A0A5B1QZS6	NA	15.6285	NA	NA	NA	NA
A0A4Y9Z865;A0A5B1QCY2	NA	15.7848	NA	NA	NA	NA
A0A4Y9Y4P5	NA	15.3321	NA	NA	NA	NA
A0A4Y9Z703;A0A5B1QLB9	NA	15.4047	NA	NA	NA	NA
A0A4Y9ZKA4	NA	18.1333	NA	NA	NA	NA
A0A4Y9XYD3	NA	15.2509	NA	NA	NA	NA
A0A4Y9ZBE7	NA	16.6698	NA	NA	NA	NA
A0A5B1RBB7	NA	17.407	NA	NA	NA	NA
A0A4Y9XP63	NA	18.6916	NA	NA	NA	NA
A0A4Y9ZSL1;A0A4Y9ZTM5	NA	21.4792	NA	NA	NA	NA
A0A4Y9ZKJ3	NA	17.0174	NA	NA	NA	NA
A0A4Y9ZR19	NA	16.5931	NA	NA	NA	NA
A0A5B1QAC9	NA	18.2247	NA	NA	NA	NA
A0A4Y9XUB1	NA	14.8115	NA	NA	NA	NA
A0A5B1QDU1	NA	20.882	NA	NA	NA	NA
A0A4Y9YNM7;A0A5B1RCD6	NA	14.9663	NA	NA	NA	NA
A0A5B1R564	NA	19.0094	NA	NA	NA	NA
A0A5B1QP95	NA	19.015	NA	NA	NA	NA
A0A4Z0A0T8	NA	17.5594	NA	NA	NA	NA
A0A4Y9ZZY7	NA	16.9802	NA	NA	NA	NA
A0A4Z0A4F9;A0A4Z0A041	NA	17.0007	NA	NA	NA	NA
A0A5B1R5J0	NA	18.8858	NA	NA	NA	NA
A0A5B1R7A5	NA	17.5455	NA	NA	NA	NA
A0A5B1R9B3;A0A4Y9YY85	NA	17.3981	NA	NA	NA	NA
A0A5B1R1G1	NA	16.4066	NA	NA	NA	NA
A0A5B1R8W8	NA	18.9147	NA	NA	NA	NA
A0A5B1QY96	NA	19.1637	NA	NA	NA	NA
A0A4Z0A1L6	NA	16.4589	NA	NA	NA	NA
A0A5B1R496	NA	17.5399	NA	NA	NA	NA
A0A4Y9XVC0	NA	18.1635	NA	NA	NA	NA
A0A4Y9ZI67;A0A4Y9ZSL7	NA	18.1614	NA	NA	NA	NA
A0A4Y9YCV2	NA	17.0303	NA	NA	NA	NA
A0A4Y9YAA8	NA	17.3318	NA	NA	NA	NA
A0A5B1QQ03	NA	21.1688	NA	NA	NA	NA
A0A4Y9XSK1	NA	18.0618	NA	NA	NA	NA
A0A4Y9Z453	NA	16.9106	NA	NA	NA	NA
A0A5B1QB78	NA	16.2956	NA	NA	NA	NA
A0A4Y9ZHP6	NA	16.8208	NA	NA	NA	NA
A0A4Y9ZHA6	NA	15.8458	NA	NA	NA	NA
A0A4Y9XKS6	NA	16.1926	NA	NA	NA	NA
A0A4Y9ZDW0	NA	17.6138	NA	NA	NA	NA
A0A4Z0A1U5	NA	18.067	NA	NA	NA	NA
A0A5B1QPG8;A0A4Y9Z3Y6	NA	17.3418	NA	NA	NA	NA
A0A4Y9Z732	NA	17.6079	NA	NA	NA	NA
A0A5B1QWZ6	NA	16.6019	NA	NA	NA	NA
A0A4Z0A9C4	NA	17.6543	NA	NA	NA	NA
A0A4Y9ZFW6;A0A5B1QG64	NA	18.1387	NA	NA	NA	NA
A0A4Y9ZP76	NA	19.2887	NA	NA	NA	NA
A0A4Z0A5J8	NA	16.814	NA	NA	NA	NA
A0A5B1R6A3;A0A4Y9ZDZ0;A0A4Y9XNX4	NA	16.0187	NA	NA	NA	NA
A0A4Z0A7B5	NA	16.3995	NA	NA	NA	NA
A0A4Y9Y0H1	NA	18.0581	NA	NA	NA	NA
A0A4Y9ZQ86	NA	15.7264	NA	NA	NA	NA
A0A4Y9Y3T6	NA	17.6502	NA	NA	NA	NA
A0A5B1QJB8	NA	16.724	NA	NA	NA	NA
A0A5B1QDN1;A0A4Y9Z1M9	NA	21.5077	NA	NA	NA	NA
A0A5B1QB18	NA	17.5366	NA	NA	NA	NA
A0A4Y9Y3B3	NA	18.3288	NA	NA	NA	NA
A0A4Y9ZX73	NA	21.1924	NA	NA	NA	NA
A0A4Z0A820	NA	19.8742	NA	NA	NA	NA
A0A4Y9XNC4	NA	15.433	NA	NA	NA	NA
A0A4Y9ZA27	NA	17.5453	NA	NA	NA	NA
A0A4Y9ZHQ8	NA	17.7197	NA	NA	NA	NA
A0A4Z0A6F0	NA	15.9942	NA	NA	NA	NA
A0A4Y9YZ08	NA	19.7159	NA	NA	NA	NA
A0A4Z0A8E9;A0A4Z0A0L8	NA	17.4505	NA	NA	NA	NA
A0A5B1QTA3	NA	15.3455	NA	NA	NA	NA
A0A5B1RAK1	NA	16.0565	NA	NA	NA	NA
A0A5B1QFP8	NA	17.6025	NA	NA	NA	NA
A0A4Y9ZTD4	NA	18.4008	NA	NA	NA	NA
A0A5B1R5M8	NA	16.2291	NA	NA	NA	NA
A0A4Y9ZPS4	NA	17.6891	NA	NA	NA	NA
A0A4Y9ZF24	NA	16.0376	NA	NA	NA	NA
A0A4Y9YXA8	NA	15.7908	NA	NA	NA	NA
A0A5B1R2D9	NA	18.0108	NA	NA	NA	NA
A0A4Y9ZYE0	NA	18.0963	NA	NA	NA	NA
A0A4Y9ZSB7	NA	18.943	NA	NA	NA	NA
A0A4Z0A647	NA	16.5443	NA	NA	NA	NA
A0A4Z0ABA1	NA	17.9212	NA	NA	NA	NA
A0A4Y9Z8S5	NA	16.7493	NA	NA	NA	NA
A0A5B1QWV6	NA	17.1298	NA	NA	NA	NA
A0A4Y9ZHC6	NA	16.8374	NA	NA	NA	NA
A0A4Y9XVD8	NA	18.5271	NA	NA	NA	NA
A0A5B1QCD6;A0A4Y9ZP42;A0A4Y9YK84	NA	16.5891	NA	NA	NA	NA
A0A4Y9Z4U1	NA	17.611	NA	NA	NA	NA
A0A5B1QEH9	NA	18.0072	NA	NA	NA	NA
A0A4Y9ZD35	NA	16.8658	NA	NA	NA	NA
A0A5B1QFK7	NA	18.3051	NA	NA	NA	NA
A0A5B1QN53	NA	18.1803	NA	NA	NA	NA
A0A4Z0A8F6	NA	16.9515	NA	NA	NA	NA
A0A4Z0ACW2	NA	18.743	NA	NA	NA	NA
A0A4Z0A406	NA	15.5915	NA	NA	NA	NA
A0A5B1QMM0	NA	15.3377	NA	NA	NA	NA
A0A5B1QU89	NA	18.3292	NA	NA	NA	NA
A0A4Y9XXJ0	NA	18.3258	NA	NA	NA	NA
A0A4Y9ZQS0	NA	18.4717	NA	NA	NA	NA
A0A4Y9Y766	NA	16.1629	NA	NA	NA	NA
A0A4Y9YZH9	NA	18.8386	NA	NA	NA	NA
A0A4Z0AA98	NA	14.8004	NA	NA	NA	NA
A0A5B1R030	NA	15.3661	NA	NA	NA	NA
A0A5B1QVT9	NA	16.2617	NA	NA	NA	NA
A0A5B1R3F9	NA	17.8592	NA	NA	NA	NA
A0A5B1QF61	NA	17.5075	NA	NA	NA	NA
A0A4Y9Y891	NA	16.9018	NA	NA	NA	NA
A0A5B1QI16	NA	16.1703	NA	NA	NA	NA
A0A4Z0A1J6	NA	17.027	NA	NA	NA	NA
A0A4Z0A1W3	NA	18.9521	NA	NA	NA	NA
A0A5B1QIL5	NA	18.5412	NA	NA	NA	NA
A0A4Y9ZDS5	NA	16.5907	NA	NA	NA	NA
A0A4Y9ZWW2	NA	17.0135	NA	NA	NA	NA
A0A5B1QD65	NA	16.4419	NA	NA	NA	NA
A0A4Y9Z7B9	NA	16.6122	NA	NA	NA	NA
A0A4Y9YHI3;A0A5B1R7L6	NA	16.548	NA	NA	NA	NA
A0A4Y9Z2M0	NA	14.9181	NA	NA	NA	NA
A0A4Y9ZV09	NA	17.1439	NA	NA	NA	NA
A0A4Y9ZBG1	NA	16.8667	NA	NA	NA	NA
A0A4Y9Z238	NA	16.4488	NA	NA	NA	NA
A0A4Y9Z8P3	NA	17.9359	NA	NA	NA	NA
A0A4Y9ZHF0	NA	17.1304	NA	NA	NA	NA
A0A4Z0A7K9	NA	18.0638	NA	NA	NA	NA
A0A4Y9ZQP7	NA	16.7452	NA	NA	NA	NA
A0A5B1R441	NA	17.1568	NA	NA	NA	NA
A0A4Y9YR77	NA	18.3775	NA	NA	NA	NA
A0A4Y9ZPA4	NA	15.1905	NA	NA	NA	NA
A0A4Z0A424	NA	16.6523	NA	NA	NA	NA
A0A4Y9YPZ9	NA	17.5328	NA	NA	NA	NA
A0A4Y9XV09	NA	16.5777	NA	NA	NA	NA
A0A4Y9Y641	NA	18.5378	NA	NA	NA	NA
A0A4Y9XTT1	NA	14.9689	NA	NA	NA	NA
A0A4Y9YR82	NA	18.7225	NA	NA	NA	NA
A0A4Y9ZUZ4	NA	18.2381	NA	NA	NA	NA
A0A5B1QCB1	NA	17.5306	NA	NA	NA	NA
A0A4Y9ZR91	NA	19.4683	NA	NA	NA	NA
A0A4Z0A2X6	NA	19.1774	NA	NA	NA	NA
A0A5B1RBP8	NA	18.363	NA	NA	NA	NA
A0A4Z0A073	NA	18.1475	NA	NA	NA	NA
A0A4Y9XZA9	NA	18.6666	NA	NA	NA	NA
A0A5B1QI19	NA	17.001	NA	NA	NA	NA
A0A4Y9XQP2	NA	17.0175	NA	NA	NA	NA
A0A4Y9YHP6	NA	17.8452	NA	NA	NA	NA
A0A4Y9ZIJ9	NA	16.231	NA	NA	NA	NA
A0A4Y9YVW6	NA	16.6519	NA	NA	NA	NA
A0A4Y9Z824	NA	21.4225	NA	NA	NA	NA
A0A4Y9YW40	NA	18.1808	NA	NA	NA	NA
A0A4Y9XSL0	NA	18.4752	NA	NA	NA	NA
A0A4Z0A689	NA	17.6974	NA	NA	NA	NA
A0A5B1QGH4;A0A4Y9ZB63	NA	15.8631	NA	NA	NA	NA
A0A4Y9ZHZ8	NA	21.1393	NA	NA	NA	NA
A0A5B1QKY0	NA	17.8055	NA	NA	NA	NA
A0A5B1QVM4	NA	17.1414	NA	NA	NA	NA
A0A4Y9YZY2	NA	15.2024	NA	NA	NA	NA
A0A5B1R3Z1	NA	17.5151	NA	NA	NA	NA
A0A5B1QGX9	NA	17.4142	NA	NA	NA	NA
A0A4Y9ZVU9	NA	14.9758	NA	NA	NA	NA
A0A5B1R9E5	NA	16.9529	NA	NA	NA	NA
A0A4Z0A5E5	NA	20.8616	NA	NA	NA	NA
A0A5B1QL98	NA	17.7537	NA	NA	NA	NA
A0A4Y9ZQM6	NA	15.8257	NA	NA	NA	NA
A0A4Z0ABE3	NA	16.2374	NA	NA	NA	NA
A0A4Z0A339	NA	16.6962	NA	NA	NA	NA
A0A5B1R1L3	NA	20.2324	NA	NA	NA	NA
A0A5B1QZ56	NA	15.825	NA	NA	NA	NA
A0A4Y9Y0L5	NA	17.9916	NA	NA	NA	NA
A0A4Y9YT41	NA	15.1546	NA	NA	NA	NA
A0A5B1QN77	NA	17.2694	NA	NA	NA	NA
A0A4Y9ZMY2	NA	15.3927	NA	NA	NA	NA
A0A4Y9ZM21	NA	20.0578	NA	NA	NA	NA
A0A4Y9Z6Y4	NA	16.5875	NA	NA	NA	NA
A0A4Y9XL99	NA	18.1422	NA	NA	NA	NA
A0A4Y9ZD64	NA	15.6412	NA	NA	NA	NA
A0A5B1R5A8	NA	16.4247	NA	NA	NA	NA
A0A4Y9XTM5	NA	16.8442	NA	NA	NA	NA
A0A4Z0A559	NA	16.7081	NA	NA	NA	NA
A0A5B1RB05	NA	16.1563	NA	NA	NA	NA
A0A4Y9YBN9	NA	15.1776	NA	NA	NA	NA
A0A4Y9ZP56	NA	17.2787	NA	NA	NA	NA
A0A4Z0A5Q7	NA	18.103	NA	NA	NA	NA
A0A5B1R873	NA	16.1367	NA	NA	NA	NA
A0A4Y9YZ77	NA	14.5229	NA	NA	NA	NA
A0A4Y9YUZ9	NA	17.2726	NA	NA	NA	NA
A0A4Y9YT01	NA	17.175	NA	NA	NA	NA
A0A4Y9ZGP6	NA	12.8104	NA	NA	NA	NA
A0A4Y9ZBZ3	NA	18.4061	NA	NA	NA	NA
A0A4Y9YQF1	NA	16.5575	NA	NA	NA	NA
A0A4Y9YX42	NA	16.8354	NA	NA	NA	NA
A0A4Z0A5U9	NA	21.1704	NA	NA	NA	NA
A0A4Y9Y6S5	NA	17.6204	NA	NA	NA	NA
A0A4Y9ZA71	NA	15.8169	NA	NA	NA	NA
A0A5B1QHE8	NA	14.8817	NA	NA	NA	NA
A0A5B1R0I2	NA	16.9027	NA	NA	NA	NA
A0A4Y9Y3X4	NA	17.5559	NA	NA	NA	NA
A0A5B1R7N3	NA	16.0926	NA	NA	NA	NA
A0A4Y9ZTL0	NA	17.5362	NA	NA	NA	NA
A0A4Z0ACB2	NA	17.5529	NA	NA	NA	NA
A0A5B1R6G2	NA	16.955	NA	NA	NA	NA
A0A5B1QN97	NA	16.8374	NA	NA	NA	NA
A0A4Y9Z568	NA	17.9904	NA	NA	NA	NA
A0A4Y9XW14	NA	17.7559	NA	NA	NA	NA
A0A5B1R6X3	NA	15.9896	NA	NA	NA	NA
[truncated: 2,620 more rows]

## Sheet: S4
Table S4. DEPs identified in the RGB vs CT comparison
	logFC	AveExpr	t	P.Value	adj.P.Val	B
A0A5B1QDY8	-6.42781	18.1375	-23.5559	5.8836e-12	7.54865e-09	17.2152
A0A4Y9YFA0	7.54904	18.802	27.8228	1.9315e-11	1.23905e-08	15.7407
A0A4Y9ZH81	6.46916	18.1344	20.6006	3.16222e-11	1.35238e-08	15.8271
A0A4Y9ZJX1	9.60471	20.0663	25.8155	4.30566e-11	1.38104e-08	15.1674
A0A4Y9ZSI0	6.73915	16.4652	18.8571	9.52609e-11	2.44439e-08	14.874
A0A4Y9ZYQ5	-8.11898	17.2472	-22.9108	1.5395e-10	2.73322e-08	14.1986
A0A5B1QCM0	-5.5031	15.936	-18.0267	1.66641e-10	2.73322e-08	14.3791
A0A5B1QC78	-8.17076	17.3688	-22.523	1.84646e-10	2.73322e-08	14.0549
A0A5B1QPX7	7.6322	18.413	22.4434	1.9173e-10	2.73322e-08	14.025
A0A4Y9ZR78	-5.74422	17.8027	-17.3938	2.594e-10	3.32811e-08	13.9822
A0A4Y9Z974	-4.61319	17.7912	-21.1993	3.5156e-10	4.10047e-08	13.5356
A0A5B1QAE7	4.69509	16.642	16.5317	4.85783e-10	5.19383e-08	13.4122
A0A5B1QJQ0	-5.24934	16.7949	-20.2277	5.78265e-10	5.70703e-08	13.1237
A0A5B1QJR9	-5.10912	16.7817	-16.0396	7.04475e-10	6.45601e-08	13.0707
A0A4Y9Z8P9;A0A5B1QGH7	-4.54359	17.0384	-15.9372	7.62141e-10	6.51885e-08	12.998
A0A4Y9ZVH7	-5.4131	17.7354	-15.4786	1.09021e-09	8.74212e-08	12.6659
A0A4Y9Y2T3	5.26662	16.7391	18.6268	1.38289e-09	1.04368e-07	12.381
A0A5B1QI71	-7.74994	16.293	-14.8958	1.7426e-09	1.24209e-07	12.2273
A0A5B1QZP6;A0A4Y9YUU3	6.68271	18.4603	17.7757	2.26363e-09	1.45343e-07	11.9503
A0A5B1RE45	6.97507	16.5732	14.5783	2.26567e-09	1.45343e-07	11.9801
A0A4Z0A026	4.1888	17.985	17.5395	2.60565e-09	1.59193e-07	11.826
A0A4Y9Y0J9	-6.0986	19.1724	-23.4779	2.78536e-09	1.62437e-07	11.4684
A0A5B1R8D1	-4.3866	16.3025	-17.3478	2.92464e-09	1.63144e-07	11.7234
A0A5B1QUG0	4.57404	17.2344	14.0867	3.43694e-09	1.83733e-07	11.5852
A0A5B1R6X4	5.91162	18.6638	16.9953	3.62813e-09	1.86196e-07	11.5311
A0A4Y9YWT2	6.81064	16.1514	13.6057	5.23325e-09	2.56435e-07	11.184
A0A4Y9ZKD1	-3.35966	17.2499	-13.5711	5.39654e-09	2.56435e-07	11.1546
A0A5B1REX3	5.20942	18.3725	13.4161	6.1988e-09	2.81727e-07	11.0217
A0A4Y9YHH1	7.03043	17.3757	21.3527	6.36795e-09	2.81727e-07	10.8351
A0A4Y9ZJC4	-6.11693	17.8813	-20.7813	8.06235e-09	3.448e-07	10.6478
A0A4Y9YMS3	4.75108	16.0009	15.6369	8.67269e-09	3.58938e-07	10.7401
A0A4Y9ZT15	-4.25319	19.8834	-15.5092	9.44686e-09	3.7876e-07	10.6614
A0A4Y9YZH1;A0A5B1QPU1	-5.70521	16.3423	-12.5428	1.3905e-08	5.40609e-07	10.2414
A0A4Y9XZ85	4.65747	19.5207	14.8531	1.48109e-08	5.58894e-07	10.2445
A0A4Z0AAZ5	4.07056	18.5467	19.196	1.60546e-08	5.88516e-07	10.0854
A0A4Z0ABH4	4.0501	16.7202	13.786	3.20421e-08	1.14194e-06	9.51804
A0A4Z0A2G5	4.52854	18.004	17.543	3.49787e-08	1.17347e-06	9.42305
A0A4Y9XYN3	6.88818	18.2265	17.4994	3.5738e-08	1.17347e-06	9.40442
A0A5B1QMF6	4.59123	17.5816	17.4214	3.71431e-08	1.17347e-06	9.37089
A0A5B1QC04	-4.36323	16.5664	-13.5775	3.74914e-08	1.17347e-06	9.36859
A0A4Y9ZIR8	-3.54147	19.3151	-11.5375	3.74997e-08	1.17347e-06	9.27144
A0A5B1RCH3	4.21856	16.6312	11.4929	3.92516e-08	1.19904e-06	9.22652
A0A5B1R673	-7.15912	16.8772	-26.0546	4.11665e-08	1.22829e-06	8.82443
A0A4Y9ZDN8;A0A5B1QYY0	4.4348	17.1656	11.3742	4.43604e-08	1.2689e-06	9.10603
A0A5B1QMK3	-6.38747	16.9583	-17.0598	4.45056e-08	1.2689e-06	9.21289
A0A4Y9ZCZ7	-3.93648	20.2525	-11.265	4.96916e-08	1.38596e-06	8.99412
A0A4Y9XW84;A0A5B1R725	4.46799	16.7254	16.7875	5.11232e-08	1.39555e-06	9.09086
A0A5B1QXI8;A0A4Y9ZBN2	7.92211	18.6576	24.8983	5.60309e-08	1.46538e-06	8.62255
A0A4Y9XPM5	-4.83074	16.8211	-16.5915	5.65603e-08	1.46538e-06	9.0014
A0A5B1QZD2	-5.34258	16.0053	-11.1323	5.71076e-08	1.46538e-06	8.85676
A0A4Z0A5L9	5.18274	18.3121	12.9958	5.87877e-08	1.47892e-06	8.93778
A0A5B1QTC8	-3.11658	17.1028	-11.0413	6.28692e-08	1.55118e-06	8.76173
A0A5B1R2H1	3.69664	16.6576	12.8361	6.6728e-08	1.61532e-06	8.81573
A0A4Y9ZQ67	-4.58929	16.9124	-10.9544	6.89627e-08	1.61741e-06	8.67018
A0A4Y9ZQC6	-3.75627	16.9148	-16.2031	6.93356e-08	1.61741e-06	8.81993
A0A5B1QBS3	2.72365	18.4772	10.9296	7.08156e-08	1.62244e-06	8.64392
A0A5B1QHS0	4.42526	14.9574	16.0337	7.58856e-08	1.67808e-06	8.73898
A0A5B1RA84	3.80745	16.8358	12.6693	7.62816e-08	1.67808e-06	8.68649
A0A4Y9ZFH7	-4.95472	15.4043	-16.0025	7.71683e-08	1.67808e-06	8.72391
A0A4Z0A5I6	-5.4452	16.7617	-15.9652	7.87282e-08	1.68347e-06	8.70591
A0A5B1QU22	-4.43555	18.1344	-15.9173	8.07837e-08	1.69911e-06	8.68271
A0A4Y9ZYE2	4.38691	19.3736	12.3291	1.007e-07	2.07271e-06	8.41722
A0A5B1QB70	3.25042	15.5921	10.5947	1.01778e-07	2.07271e-06	8.28402
A0A5B1QAM0	-2.88298	22.1507	-10.5519	1.06675e-07	2.11326e-06	8.2373
A0A4Y9Y6A9;A0A5B1QAX4;A0A4Z0AC15	-5.66632	16.3541	-22.5923	1.08309e-07	2.11326e-06	8.16536
A0A4Y9Y9P7	4.79281	16.7616	12.2368	1.0871e-07	2.11326e-06	8.34276
A0A4Y9ZNC4	-5.36937	15.7962	-12.2112	1.11046e-07	2.12644e-06	8.32206
A0A4Y9XNZ2	5.19258	16.1652	15.2312	1.17857e-07	2.22369e-06	8.33985
A0A5B1QN82	6.89185	16.4024	12.0266	1.2965e-07	2.41074e-06	8.17101
A0A5B1QC38	4.61348	19.6655	14.989	1.35176e-07	2.47759e-06	8.21412
A0A4Y9ZCH3	-5.31469	19.1277	-14.9262	1.40114e-07	2.53063e-06	8.18112
A0A5B1QD92;A0A5B1QD79	-4.01955	17.5159	-10.2945	1.42015e-07	2.53063e-06	7.95235
A0A4Y9ZW86;A0A4Y9YI06	6.03379	18.2707	21.5081	1.51104e-07	2.65571e-06	7.92149
A0A4Y9ZW52	3.11292	17.9325	11.8292	1.53349e-07	2.65874e-06	8.00685
A0A5B1R506	4.51693	16.2882	11.8046	1.56613e-07	2.67912e-06	7.98622
A0A4Y9YGQ1	-5.24014	16.1069	-14.6468	1.64662e-07	2.77975e-06	8.03205
A0A4Y9XUJ9	3.25081	16.8509	11.5418	1.9667e-07	3.24098e-06	7.76269
A0A4Y9ZIH7	4.08435	17.5264	10.0041	1.9749e-07	3.24098e-06	7.62307
A0A5B1R689	-6.77502	15.6553	-20.6413	1.99562e-07	3.24098e-06	7.71136
A0A4Y9Z4L2	4.78601	19.8831	14.2767	2.04818e-07	3.28476e-06	7.82917
A0A5B1QTY7	-4.39284	19.439	-14.2265	2.11062e-07	3.34311e-06	7.80113
A0A4Y9YCI2	-2.90259	15.3858	-11.3782	2.27142e-07	3.54317e-06	7.62089
A0A5B1RA66	3.493	15.788	11.368	2.29215e-07	3.54317e-06	7.61193
A0A5B1QED3	-2.85186	18.5844	-9.85013	2.3593e-07	3.60356e-06	7.44509
A0A5B1QRH5;A0A4Y9YV74	-4.20303	17.3035	-9.82941	2.41687e-07	3.64805e-06	7.42095
A0A4Y9Y974	-4.58777	18.0474	-9.78703	2.53935e-07	3.78835e-06	7.37142
A0A4Z0ABL1	3.04174	18.0106	13.8717	2.61666e-07	3.85882e-06	7.59961
A0A4Y9YKW4	3.16065	19.5439	11.1264	2.84515e-07	4.14811e-06	7.39856
A0A4Y9YWE5	-4.20067	16.4852	-13.6968	2.91453e-07	4.19083e-06	7.49798
A0A5B1QLQ2	-3.72088	21.0144	-13.6829	2.93978e-07	4.19083e-06	7.48983
A0A5B1QSK2	-4.05971	16.829	-13.5984	3.0984e-07	4.34013e-06	7.44015
A0A4Y9XK24	-2.95535	16.1339	-11.0248	3.11957e-07	4.34013e-06	7.30744
A0A4Z0AB43	3.90412	17.7534	13.574	3.146e-07	4.34013e-06	7.42572
A0A4Y9ZY46	-3.26161	17.993	-10.9608	3.30713e-07	4.51388e-06	7.2496
A0A4Y9ZLX9	5.02351	17.7342	18.8476	3.68602e-07	4.97807e-06	7.22802
A0A4Y9ZIF6	-3.8951	18.9445	-13.2691	3.81437e-07	5.09774e-06	7.2428
A0A4Y9ZUN3	-4.66656	15.5639	-13.2221	3.93065e-07	5.19899e-06	7.21419
A0A5B1QE94	-3.498	16.071	-9.37226	4.15644e-07	5.4051e-06	6.8767
A0A4Z0A9I2	-4.63574	14.5842	-18.5051	4.17073e-07	5.4051e-06	7.12752
A0A4Y9Y9G2	-6.22435	17.4384	-13.0946	4.26656e-07	5.47399e-06	7.13593
A0A4Y9YV54	-4.84225	18.5866	-18.2409	4.59473e-07	5.83667e-06	7.04805
A0A4Y9ZSB8	-5.87847	16.0862	-18.1736	4.71049e-07	5.92506e-06	7.02753
A0A4Y9YWA8	-3.72073	17.1442	-9.2506	4.81809e-07	6.00157e-06	6.72804
A0A4Y9ZYR6	5.34112	18.2015	17.944	5.13139e-07	6.33036e-06	6.95662
A0A4Y9ZBZ3	-5.21903	18.4061	-17.8478	5.32041e-07	6.50103e-06	6.9265
A0A4Y9ZU10	-2.32616	16.6061	-9.14591	5.47757e-07	6.62413e-06	6.59882
A0A4Z0A507	-3.20274	17.6782	-9.13899	5.52441e-07	6.62413e-06	6.59024
A0A4Y9ZHU4	-2.34556	19.2212	-9.1047	5.76302e-07	6.84625e-06	6.54761
A0A5B1RDR8	4.1866	18.9334	17.5313	6.00049e-07	7.06296e-06	6.82575
A0A4Y9YIX1;A0A5B1QE30	-4.46877	16.9434	-12.5038	6.29999e-07	7.34808e-06	6.76139
A0A4Y9Z8Y2	-2.84905	15.4585	-10.1258	7.28258e-07	8.41762e-06	6.463
A0A5B1RBU2	-3.62091	15.5261	-10.0867	7.56656e-07	8.66776e-06	6.42468
A0A5B1R923	4.40734	16.9972	10.0694	7.69598e-07	8.73801e-06	6.40769
A0A5B1QM50	-5.87129	18.3052	-12.1942	7.77926e-07	8.75507e-06	6.55702
A0A5B1QF60	-5.51544	17.8299	-10.0461	7.8741e-07	8.78476e-06	6.38475
A0A4Y9ZMD6	2.6206	17.7853	10.0097	8.16159e-07	8.96092e-06	6.3488
A0A4Z0A9B5	5.18569	16.3647	16.7434	8.17169e-07	8.96092e-06	6.56287
A0A4Y9YDL3	5.80916	16.6331	16.6755	8.39741e-07	9.1304e-06	6.53939
A0A4Y9XNP5	-4.66718	17.2774	-12.0646	8.50966e-07	9.1747e-06	6.46971
A0A4Z0A182	-3.12166	17.1394	-12.047	8.6148e-07	9.21065e-06	6.45775
A0A4Y9YYG3	-4.31158	15.2244	-12.0327	8.70073e-07	9.22564e-06	6.44808
A0A4Y9ZP82	5.30991	15.8935	12.0085	8.84937e-07	9.30634e-06	6.43156
A0A4Y9ZYG4	-4.41695	18.5597	-16.3646	9.527e-07	9.93752e-06	6.43006
A0A4Y9Z8A3	5.95646	16.6846	9.82852	9.77201e-07	1.01109e-05	6.168
A0A4Y9YQF1	4.08333	16.5575	9.81704	9.88506e-07	1.0146e-05	6.15644
A0A4Y9ZTT6;A0A4Y9ZMK4	-3.25084	17.2942	-11.8123	1.01592e-06	1.03446e-05	6.29676
A0A4Y9ZTV2	3.55387	17.601	11.7691	1.04763e-06	1.05835e-05	6.26667
A0A5B1QJT8	-3.57473	16.3306	-8.53862	1.179e-06	1.18176e-05	5.82437
A0A5B1QI61	5.06327	14.9186	15.7941	1.20829e-06	1.20173e-05	6.22162
A0A4Y9YZ68	-3.71032	16.3624	-9.59942	1.23192e-06	1.21581e-05	5.9349
A0A5B1R382;A0A4Y9Y0U6	-2.52196	18.0907	-9.58312	1.2526e-06	1.22679e-05	5.91813
A0A5B1QZR0	-2.50981	16.8006	-9.51777	1.33937e-06	1.30183e-05	5.85061
A0A5B1R0H1	-4.18037	16.9233	-15.4357	1.40882e-06	1.35903e-05	6.08523
A0A4Y9ZTY7	2.48439	16.7604	9.46123	1.41971e-06	1.35932e-05	5.79184
A0A4Z0ACB7	-4.07684	14.7897	-15.3507	1.46176e-06	1.38745e-05	6.05226
A0A4Y9YQ88	5.8446	16.273	11.3007	1.47072e-06	1.38745e-05	5.9332
A0A5B1QLG3;A0A4Y9Z014	-3.7019	21.0044	-8.35751	1.49327e-06	1.39844e-05	5.58494
A0A5B1QLE8	2.44673	17.4396	9.3934	1.52304e-06	1.41599e-05	5.72092
A0A4Y9ZKM8	-3.80404	19.1566	-15.1915	1.56721e-06	1.44657e-05	5.9898
A0A4Y9ZCB8	2.9366	19.6067	8.2911	1.62992e-06	1.4937e-05	5.49615
A0A4Y9XLV6	-2.50368	17.645	-9.31529	1.6522e-06	1.50339e-05	5.63868
A0A4Y9YX34	3.78168	17.464	8.26692	1.68293e-06	1.51594e-05	5.46368
A0A4Z0AAZ0	2.94737	17.6449	9.29316	1.69092e-06	1.51594e-05	5.61527
A0A4Y9ZNP0	2.56117	17.3814	9.28723	1.70145e-06	1.51594e-05	5.60899
A0A5B1QSJ7	-2.27212	20.5498	-8.18271	1.88234e-06	1.66555e-05	5.35004
A0A4Y9ZBS1	2.73518	17.2475	8.16865	1.91802e-06	1.6855e-05	5.33098
A0A4Z0A8C2	4.42319	20.0183	14.722	1.93246e-06	1.68663e-05	5.80038
A0A4Y9XPF5	2.46	17.5505	9.15232	1.96151e-06	1.70041e-05	5.46509
A0A4Y9ZXC0	-3.51421	16.5899	-10.8703	2.03109e-06	1.74052e-05	5.61345
A0A4Y9XZL0	5.42306	15.7546	8.12447	2.0349e-06	1.74052e-05	5.27093
A0A5B1QZS6	-4.10279	15.6285	-10.8571	2.0516e-06	1.74318e-05	5.60347
A0A4Y9ZK84	-4.26944	15.3177	-10.8168	2.11591e-06	1.786e-05	5.57277
A0A4Z0A4T0	-2.80772	16.5807	-10.7642	2.20304e-06	1.84738e-05	5.53261
A0A5B1QUN7	3.25129	17.9229	8.03284	2.30214e-06	1.91795e-05	5.1456
A0A4Y9ZPC9	5.32681	17.13	14.267	2.38206e-06	1.9695e-05	5.60893
A0A4Y9YQ02	2.68933	17.8042	8.00201	2.40025e-06	1.9695e-05	5.10319
A0A4Y9Y3I0	5.01949	15.2041	10.648	2.41007e-06	1.9695e-05	5.44311
A0A5B1RAN9	4.03879	18.187	10.638	2.429e-06	1.97241e-05	5.43531
A0A5B1QGH6	5.78977	17.539	7.93913	2.61442e-06	2.10962e-05	5.01632
A0A4Z0A3D8	2.62733	15.5616	7.91006	2.72021e-06	2.18127e-05	4.97599
A0A5B1QIN8	3.86781	15.5039	10.4012	2.92519e-06	2.33107e-05	5.24953
A0A5B1R7L1	-4.68467	16.3877	-13.8093	2.95888e-06	2.34336e-05	5.40812
A0A4Y9Y322	-2.97779	17.2218	-10.3651	3.01034e-06	2.36949e-05	5.2208
A0A4Y9ZHC0	-3.36445	15.2578	-13.7247	3.08213e-06	2.4112e-05	5.37007
A0A5B1RFL9	-2.5031	17.2697	-8.70292	3.18897e-06	2.47966e-05	4.97198
A0A4Z0A1U5	2.85892	18.067	10.2534	3.29128e-06	2.53884e-05	5.13134
A0A4Y9ZG68	2.07871	17.138	8.67065	3.30465e-06	2.53884e-05	4.93574
A0A5B1QKK6	-4.44079	15.2053	-7.75958	3.34571e-06	2.55508e-05	4.76546
A0A4Y9ZT81	-2.17426	17.3087	-8.6413	3.41385e-06	2.5917e-05	4.90266
A0A5B1QQN4	-2.46943	15.9353	-10.1872	3.47148e-06	2.61995e-05	5.07782
A0A4Y9ZZ87	-4.998	16.3126	-10.1568	3.55782e-06	2.66941e-05	5.05314
A0A5B1QVT9	-3.58758	16.2617	-8.56568	3.7135e-06	2.77001e-05	4.81703
A0A5B1R871	3.17339	18.0962	8.54839	3.78592e-06	2.80771e-05	4.79737
A0A4Z0A0Q0	-4.49895	17.6982	-10.0693	3.81969e-06	2.81647e-05	4.98172
A0A5B1QIA5;A0A4Y9YK92	-2.90897	17.5877	-7.65896	3.84814e-06	2.82123e-05	4.62304
A0A5B1QHW6	2.77228	16.433	8.52038	3.90652e-06	2.84776e-05	4.76543
A0A5B1QKI3	2.20925	17.0274	7.59503	4.20853e-06	3.05059e-05	4.53188
A0A5B1QS91	-3.04196	18.6034	-9.93255	4.27296e-06	3.07989e-05	4.86878
A0A5B1QH17	2.54278	17.2763	9.92204	4.31018e-06	3.08936e-05	4.86003
A0A5B1R6F0	2.25013	18.4699	9.8831	4.45121e-06	3.17272e-05	4.82756
A0A4Y9ZYW0	4.08319	15.7904	9.86533	4.51726e-06	3.20201e-05	4.81269
A0A4Y9ZVF2	-2.19161	17.1663	-8.38229	4.56494e-06	3.21803e-05	4.60668
A0A4Y9ZMY7	-3.54193	19.0713	-9.8304	4.65028e-06	3.26028e-05	4.7834
A0A5B1QTH4	-2.75177	16.8972	-8.354	4.71406e-06	3.27989e-05	4.5739
A0A4Y9XWG4	-3.23725	16.5896	-7.51225	4.72939e-06	3.27989e-05	4.41301
A0A4Y9ZEW7	-4.15168	15.2099	-12.8162	4.85229e-06	3.34704e-05	4.94164
A0A4Y9ZP72	-3.81824	18.0824	-12.7591	4.99777e-06	3.42876e-05	4.91343
A0A4Y9ZS72	2.45845	17.5159	7.46958	5.02422e-06	3.42876e-05	4.35138
A0A5B1QLN3	-2.32379	18.0213	-8.28394	5.10654e-06	3.4665e-05	4.4923
A0A5B1R541	3.31387	16.9777	9.62612	5.52016e-06	3.72756e-05	4.61001
A0A4Y9Z544	3.04444	16.7768	7.38949	5.63157e-06	3.78288e-05	4.23505
A0A5B1QPY1;A0A4Y9YCN0	-4.21772	15.3441	-12.4252	5.95398e-06	3.97653e-05	4.74548
A0A4Z0A3Z8	3.05155	16.8877	9.53167	5.98184e-06	3.97653e-05	4.52862
A0A4Y9ZKD6	-3.40647	16.535	-9.51761	6.05417e-06	4.00386e-05	4.51644
A0A5B1QCW8	-4.13387	17.892	-8.12541	6.13098e-06	4.03387e-05	4.30556
A0A4Y9ZK11	-2.77172	18.1367	-9.4373	6.4861e-06	4.24575e-05	4.44651
A0A5B1R9R2	-2.25972	17.4609	-8.00906	7.02332e-06	4.57407e-05	4.16662
A0A5B1QHI9	-5.78129	15.6747	-7.21748	7.21525e-06	4.67534e-05	3.9823
A0A4Y9ZJK7	-3.12349	16.2617	-9.26597	7.52575e-06	4.79668e-05	4.29541
A0A5B1QB18	2.91803	17.5366	7.94719	7.55409e-06	4.79668e-05	4.09208
A0A5B1QUU6	4.38851	15.593	9.26119	7.55726e-06	4.79668e-05	4.29116
A0A4Y9ZDH3	2.46009	15.8293	9.25948	7.56854e-06	4.79668e-05	4.28964
A0A5B1QBI0	3.79361	17.9592	11.9757	7.58944e-06	4.79668e-05	4.51052
A0A4Z0A7I2	3.06468	16.6551	7.89329	8.05173e-06	5.06391e-05	4.02677
A0A5B1QYD9	3.98947	16.8704	11.7878	8.42072e-06	5.27014e-05	4.40918
A0A4Y9ZVB4	4.63317	15.823	11.6118	9.29471e-06	5.78889e-05	4.3125
A0A5B1R2E9	3.07352	17.0812	7.03546	9.41741e-06	5.83698e-05	3.71042
A0A5B1QEH3	-2.63152	17.6727	-7.74089	9.66038e-06	5.95878e-05	3.84017
A0A4Y9YXG4	-3.56679	14.4907	-8.97137	9.77062e-06	5.99795e-05	4.02928
A0A5B1QZ03	-3.38239	19.8386	-11.4597	1.01344e-05	6.19164e-05	4.22752
A0A5B1QU34	-1.93765	19.2206	-7.66591	1.0576e-05	6.43078e-05	3.74733
A0A5B1R4Z0	-2.66404	16.3434	-8.87299	1.06774e-05	6.46187e-05	3.93857
A0A4Y9YAB2	-2.42405	17.3395	-8.77545	1.16689e-05	7.02876e-05	3.84771
A0A4Y9XLQ7	1.81519	17.2867	7.55408	1.21198e-05	7.26621e-05	3.60754
A0A5B1QJE6	5.86502	17.713	6.8312	1.27638e-05	7.61671e-05	3.39987
A0A5B1QM93	-3.24608	16.0689	-7.50648	1.2849e-05	7.63206e-05	3.54757
A0A5B1Q918	-2.71831	18.0494	-8.65638	1.3019e-05	7.69423e-05	3.73554
A0A5B1RCW1	4.00849	15.7217	7.49241	1.30736e-05	7.69423e-05	3.52977
A0A4Y9Z7Y8;A0A4Y9Y7L7;A0A5B1QSB4;A0A4Y9XYW6	2.29271	17.9235	6.80349	1.33068e-05	7.76434e-05	3.3573
A0A4Z0A7Z7	-4.51949	17.3797	-8.6322	1.33138e-05	7.76434e-05	3.71259
A0A4Y9XTE4	-3.20452	16.4964	-8.61475	1.3531e-05	7.85531e-05	3.69599
A0A4Y9YEH2	-2.71224	17.4147	-7.41047	1.44678e-05	8.36133e-05	3.4257
A0A4Y9ZLQ2	2.87044	15.9767	8.49739	1.50973e-05	8.68603e-05	3.58355
A0A4Y9YSF9	4.45131	18.7529	6.672	1.62388e-05	9.30108e-05	3.15378
A0A4Y9YIR3	4.41555	17.834	10.5227	1.7684e-05	0.000100838	3.67414
A0A4Y9YFZ4	-2.21136	17.6821	-8.30432	1.81269e-05	0.000102906	3.39549
A0A4Y9ZAT0	2.48737	17.2345	8.29777	1.82408e-05	0.000103097	3.38905
A0A5B1QLG6	-3.39291	18.7984	-8.28225	1.85138e-05	0.000104181	3.37375
A0A4Y9ZKV8;A0A4Z0A599	2.08686	18.5969	7.2052	1.87133e-05	0.000104844	3.1612
A0A4Y9Z928	-4.23148	20.055	-10.3295	1.9946e-05	0.000111264	3.55312
A0A5B1QRI7	2.33859	19.6195	6.53283	2.00994e-05	0.000111634	2.93574
A0A5B1QMT2;A0A4Y9Y124	2.28115	17.687	7.11461	2.09973e-05	0.000116119	3.04272
A0A4Z0A6N7	1.742	17.1638	8.13593	2.13207e-05	0.000117401	3.22828
A0A4Z0A1V5	2.75711	17.6285	10.1324	2.25979e-05	0.000123902	3.42715
A0A4Y9YH88	2.7257	15.8206	6.96568	2.5429e-05	0.000138832	2.84558
A0A4Y9ZKX8	2.41946	16.7106	7.94927	2.56024e-05	0.000139008	3.03937
A0A5B1QGH5	-3.54045	16.1868	-7.94625	2.56789e-05	0.000139008	3.03628
A0A4Z0A8S4	1.92355	17.7982	6.95491	2.57863e-05	0.000139008	2.83121
A0A5B1R3V1	3.57613	18.2647	9.83982	2.73097e-05	0.000146604	3.23513
A0A4Y9YUP2	-4.23443	17.5262	-6.32942	2.75815e-05	0.000147446	2.61211
A0A4Y9XSR3	-2.38872	17.5764	-7.85732	2.80524e-05	0.000149341	2.94489
A0A4Y9YZ46	-2.33554	17.8602	-6.29881	2.89412e-05	0.000153053	2.56289
A0A5B1QM70	-2.86427	18.5187	-9.74366	2.9095e-05	0.000153053	3.17069
A0A4Y9ZGC0	-5.92468	18.5476	-6.29517	2.91075e-05	0.000153053	2.55703
A0A4Y9XQ01	-1.85003	15.4786	-7.7974	2.9787e-05	0.000155987	2.88282
A0A4Y9YQ79	-2.93885	17.1944	-9.6895	3.01588e-05	0.000157292	3.1341
A0A4Y9ZDC3	-2.73173	17.8351	-9.67003	3.05521e-05	0.000158698	3.12089
A0A4Z0A7Y6	-1.8805	15.4755	-6.25663	3.09312e-05	0.000160019	2.49486
A0A4Y9ZFD2	-3.22215	17.434	-7.67583	3.36798e-05	0.000173539	2.75564
A0A4Z0A322	-2.84296	16.9942	-6.74075	3.4136e-05	0.000174884	2.54216
A0A5B1R1M5	2.26687	19.1492	6.73904	3.42134e-05	0.000174884	2.53982
A0A4Y9ZRP5;A0A4Y9ZK18	2.07464	17.382	7.64359	3.48037e-05	0.000177195	2.72163
A0A4Y9ZXV2	2.77854	17.3341	6.70658	3.57175e-05	0.000181129	2.49546
A0A4Y9Z4I6;A0A5B1QGE0	-3.81361	19.0972	-9.37392	3.73114e-05	0.000188466	2.91651
A0A4Y9ZNU7	2.43825	17.7469	7.56859	3.75809e-05	0.000189084	2.64204
A0A5B1QA47	3.13842	15.3571	9.34935	3.79449e-05	0.000190169	2.89925
A0A5B1QFW9	3.95806	16.6695	6.62328	3.99119e-05	0.000198066	2.38096
A0A5B1QIF8	1.90413	17.8313	6.09042	4.02961e-05	0.000198066	2.2243
A0A5B1QU02	-4.9941	18.5792	-6.61516	4.03483e-05	0.000198066	2.36974
A0A4Z0A1K9;A0A4Y9ZPX5	-2.32786	19.399	-6.61446	4.03865e-05	0.000198066	2.36877
A0A4Y9Z977;A0A5B1QFL2	2.48462	18.1318	6.08889	4.0395e-05	0.000198066	2.2218
A0A5B1QBT2	2.92735	17.2315	7.49731	4.04469e-05	0.000198066	2.5658
A0A4Y9XNU8;A0A4Y9YT07	-4.70106	17.1357	-6.06115	4.22336e-05	0.000206029	2.17626
A0A4Y9XTW2	-1.71648	17.6142	-6.57042	4.28457e-05	0.000208224	2.30779
A0A5B1R5H6	-2.21843	16.1561	-6.54846	4.41315e-05	0.000213061	2.27729
A0A4Y9ZBG1	2.26426	16.8667	6.54776	4.41732e-05	0.000213061	2.27631
A0A4Y9YIX4	2.463	17.3772	9.02417	4.75884e-05	0.000228674	2.66633
A0A4Y9YZ65;A0A5B1QK89	1.494	17.3541	7.30905	4.92381e-05	0.000235718	2.36153
A0A4Y9ZIF4	4.13062	17.4005	8.9397	5.05301e-05	0.000239654	2.60442
A0A4Y9ZEM7	3.73128	18.8626	6.44755	5.05963e-05	0.000239654	2.13622
A0A4Y9ZMZ9	-2.54001	16.6404	-7.28284	5.06205e-05	0.000239654	2.33275
A0A4Y9YDI6	3.8724	16.7345	6.4428	5.09249e-05	0.000240208	2.12954
A0A5B1QAJ1	-3.9604	17.1183	-5.9303	5.21781e-05	0.000245218	1.95995
A0A4Y9YBI6	2.96208	14.8815	6.4079	5.34079e-05	0.000250082	2.08041
A0A4Y9ZNJ0	-3.01216	16.9907	-6.375	5.58677e-05	0.000259889	2.03393
A0A4Y9XVC0	-3.63639	18.1635	-7.18928	5.59121e-05	0.000259889	2.22934
A0A5B1QL36	-2.76327	15.8857	-6.37184	5.61101e-05	0.000259889	2.02946
A0A5B1QJH9	-2.5237	15.7169	-6.3555	5.73825e-05	0.000264827	2.00631
A0A4Y9XKJ8	-3.52422	19.1924	-5.8556	5.89358e-05	0.00027102	1.83537
A0A5B1QE28	-3.95657	17.6548	-6.30356	6.16367e-05	0.000282428	1.93248
A0A4Y9YVB7	-2.39801	16.6964	-6.29378	6.24746e-05	0.000285249	1.91853
A0A4Y9YIR2	-2.06212	17.0392	-5.80099	6.44545e-05	0.000293245	1.74382
A0A4Y9Y668	1.64315	20.5686	6.25995	6.54692e-05	0.000296809	1.87019
A0A4Y9ZPY7	-2.28029	17.7213	-8.57495	6.58442e-05	0.000297458	2.3302
A0A5B1QU06	-2.67134	17.0443	-5.7828	6.64114e-05	0.000298968	1.71322
A0A4Y9Y2K9	-1.9806	18.2268	-6.99198	6.91718e-05	0.000310306	2.00776
A0A5B1R8F6;A0A4Y9Y091	2.02064	16.7229	6.97794	7.02387e-05	0.000313994	1.99181
A0A4Y9YGG1	3.39531	16.506	5.74279	7.09401e-05	0.000315343	1.64575
A0A5B1QU94	-2.5458	15.7432	-6.20129	7.10321e-05	0.000315343	1.78597
A0A4Y9Y3U2	-2.63669	16.1456	-8.44751	7.23883e-05	0.00031918	2.23166
A0A5B1QSS8	-3.68614	19.0303	-8.4474	7.2394e-05	0.00031918	2.23158
A0A4Y9ZKC7	2.08265	17.2648	6.93099	7.39404e-05	0.000324882	1.93828
A0A5B1QP06	2.75609	16.6594	8.40485	7.47412e-05	0.00032728	2.19836
A0A5B1R5M8	3.6942	16.2291	6.88206	7.80273e-05	0.000340507	1.88219
A0A4Y9ZWP4	1.80574	17.037	6.84753	8.10598e-05	0.000352542	1.84242
A0A4Y9ZV00	-2.47491	16.7871	-8.28086	8.20875e-05	0.000355805	2.10061
A0A4Y9ZL21	-1.79578	16.9555	-5.64758	8.30694e-05	0.000358849	1.48433
A0A4Y9Z897	1.90957	16.527	6.08277	8.38729e-05	0.000361104	1.61434
A0A4Z0A7P9	1.55832	17.306	6.07757	8.44905e-05	0.000362546	1.60677
A0A4Y9Y5F7	-1.43026	18.1918	-5.62661	8.60224e-05	0.000366698	1.44861
A0A4Y9Y376	3.40636	16.6194	6.79388	8.60297e-05	0.000366698	1.78035
A0A5B1RBP7	2.86969	18.1618	8.17641	8.89161e-05	0.000377746	2.01716
A0A4Z0A3W9	1.31562	16.6814	6.01434	9.23998e-05	0.000391251	1.51433
A0A4Y9XYX8;A0A5B1QII3	-1.77293	17.4491	-6.71973	9.34567e-05	0.000394424	1.69392
A0A4Y9XKG5	-2.15669	17.0549	-8.05508	9.76694e-05	0.000410562	1.91895
A0A5B1QE20	2.4519	19.9543	5.97354	9.79205e-05	0.000410562	1.45437
A0A5B1QEM0	1.88304	17.1561	6.67246	9.8556e-05	0.00041188	1.63846
A0A5B1QFL8	3.52422	18.553	5.96324	9.93686e-05	0.000413928	1.43921
A0A4Y9YZ20	-1.8106	18.2656	-5.95131	0.000101076	0.000419679	1.4216
A0A4Y9YIT1	2.10833	18.4458	5.5118	0.000104269	0.000431538	1.25193
A0A4Y9ZC39	-2.57749	16.9753	-7.9168	0.000108858	0.000449082	1.80529
A0A4Y9XK51	2.77948	16.1544	6.5649	0.00011133	0.000457261	1.51115
A0A5B1QPN7	-3.1148	16.9033	-7.88589	0.000111553	0.000457261	1.77963
A0A4Y9YVZ8	-2.52256	16.2333	-6.54959	0.000113291	0.000462905	1.49291
A0A4Z0ABY6	-1.96279	17.7109	-5.44937	0.000115857	0.000471886	1.1442
A0A5B1QF69;A0A4Y9ZBI2	7.34798	16.5313	6.51348	0.000118068	0.000479372	1.44974
A0A4Y9ZBY5;A0A5B1R0U7	-5.31977	15.5466	-6.44082	0.000128359	0.00051951	1.36238
A0A4Z0A216	1.98983	17.9102	7.67055	0.000132569	0.000534863	1.59824
A0A4Y9YSG8;A0A5B1QS27	4.36013	20.5425	5.35288	0.000136493	0.000548396	0.976688
A0A5B1R5E7	2.88339	16.3892	5.74164	0.000136778	0.000548396	1.10907
A0A5B1RF47	1.55734	17.0239	6.33119	0.000145787	0.000582693	1.22923
A0A5B1QWR5	-2.06992	15.3051	-7.54292	0.000147126	0.000586219	1.4885
A0A5B1QYB6	-2.89448	19.0752	-5.67814	0.000150084	0.000596153	1.01316
A0A4Z0A8Z5	2.4157	15.3619	7.50954	0.000151226	0.000598836	1.45952
A0A5B1QRT0	-2.59765	18.7227	-7.48953	0.000153746	0.000606942	1.44209
A0A5B1R7H8	-2.72013	16.1535	-6.26838	0.000156925	0.00061759	1.15219
A0A4Y9Y4S6	-2.06069	16.1972	-6.2627	0.000157977	0.00061983	1.1452
A0A4Y9ZAM0	2.05729	16.1435	6.25643	0.000159148	0.00062252	1.13747
A0A4Y9ZI81	1.9961	18.3285	5.59233	0.000170293	0.000663556	0.882638
A0A4Z0AB28	3.29292	15.3506	7.36403	0.000170673	0.000663556	1.33183
A0A4Y9YRK8	-4.31808	17.0935	-6.13687	0.000183373	0.000710778	0.989153
A0A4Y9ZZB8	2.50082	17.3474	6.13367	0.000184074	0.000711347	0.985156
A0A5B1Q9P6	2.14192	17.3172	6.12438	0.000186128	0.000717122	0.973541
A0A4Z0A679	-2.34452	16.5129	-5.16197	0.000189503	0.000727941	0.641541
A0A4Y9YZH6	-3.79085	19.125	-5.14918	0.000193749	0.000742031	0.618917
A0A4Y9Z6K9	5.00768	16.0552	5.13632	0.000198119	0.000756507	0.596152
A0A4Y9Y6Z2	-2.0097	16.9768	-7.17034	0.000201097	0.000765601	1.15833
A0A4Y9YV46	1.98668	16.7581	7.15105	0.000204448	0.000776057	1.14083
A0A5B1QU78	-1.92505	15.0587	-6.03594	0.000206968	0.000783302	0.862394
A0A4Y9YTN8	-4.1956	18.3165	-5.0908	0.000214432	0.000809165	0.51539
A0A4Y9YBN9	-1.89643	15.1776	-7.08314	0.000216759	0.000813634	1.07888
A0A4Y9ZX13	1.64394	16.8162	5.42999	0.000216885	0.000813634	0.632796
A0A4Y9ZPL2	-1.67148	18.1289	-5.07622	0.000219951	0.000822734	0.489453
A0A4Z0A5J6	2.1442	15.77	5.40564	0.000224969	0.000839055	0.594995
A0A5B1QGL7	1.44028	16.8665	5.04758	0.000231223	0.00085988	0.43846
A0A5B1QZ57;A0A4Y9YDJ9	-2.82943	16.301	-5.92431	0.00023698	0.000878745	0.720529
A0A4Y9ZBF5	2.35099	13.4966	5.8987	0.000244514	0.000904069	0.687735
A0A4Y9YVU6	2.34545	17.5353	5.88702	0.000248037	0.000913257	0.672745
A0A4Y9ZC83	-2.19718	15.8113	-5.88575	0.000248423	0.000913257	0.671116
A0A4Z0ABT2	-1.5514	17.7481	-5.87085	0.000253004	0.000925664	0.651967
A0A4Z0A3I8	-2.11892	18.2271	-6.90495	0.000253241	0.000925664	0.913843
A0A5B1QLA1	4.12235	16.2195	4.93709	0.000280695	0.0010231	0.240701
A0A4Y9ZW72	-1.6317	18.09	-5.25031	0.000284692	0.00103473	0.351849
A0A4Y9ZLR2	-3.87694	18.0155	-4.90417	0.000297481	0.00107816	0.181486
A0A5B1QEF1	4.18832	17.388	4.90028	0.000299529	0.00108225	0.174493
A0A4Y9ZK97	1.75505	18.8622	6.71375	0.000300297	0.00108225	0.732682
A0A4Y9XSF1	3.15046	19.0534	4.89284	0.000303496	0.00108919	0.161084
A0A4Y9XXE3	-3.6079	17.6808	-5.72266	0.000303921	0.00108919	0.459778
A0A5B1QPC4	1.47967	17.2513	4.88431	0.000308107	0.00110112	0.145713
A0A4Y9Z9Y4	-3.93022	18.8918	-5.1883	0.000313046	0.00111566	0.253833
A0A4Y9ZJE0	-1.76794	17.7999	-5.68354	0.00031915	0.00113427	0.408518
A0A5B1QLN6	-1.96058	16.4281	-5.67846	0.000321188	0.00113537	0.401845
A0A4Y9Z7E1	1.79235	17.9697	5.1715	0.000321232	0.00113537	0.227187
A0A4Z0A025	1.68902	15.6479	6.6351	0.000322455	0.00113656	0.656909
A0A5B1R2V9	1.98541	16.7322	5.67296	0.000323411	0.00113681	0.394616
A0A4Y9Y3N6	-3.01998	18.3838	-5.15504	0.000329476	0.00115463	0.201031
A0A4Y9ZCH2	3.59871	16.8463	4.84509	0.000330281	0.00115463	0.0748891
A0A4Y9ZAY4	-1.68074	17.4536	-5.1324	0.000341183	0.0011895	0.164995
A0A4Y9XXK7	-5.48666	17.773	-5.61797	0.000346572	0.00120502	0.3221
A0A5B1RED9	-2.11678	17.6932	-4.81603	0.000347774	0.00120593	0.0223079
A0A4Y9ZA72	2.92662	17.1324	5.10602	0.000355377	0.00122897	0.122928
A0A4Y9ZAE4;A0A5B1QT91	-2.43495	16.9339	-5.59113	0.000358522	0.00123651	0.286556
A0A4Y9ZHC8	5.25161	16.2826	4.79143	0.000363335	0.00124734	-0.0222778
A0A5B1QFF6	-3.51841	19.0089	-4.79101	0.000363605	0.00124734	-0.023035
A0A5B1QH44	2.03536	17.2198	5.08327	0.000368126	0.00125948	0.0865565
A0A4Z0AC10	1.73799	16.4169	5.55978	0.000373053	0.00127294	0.244897
A0A4Z0A5M3	2.88086	18.2259	5.07083	0.000375295	0.0012755	0.0666557
A0A4Z0A7M6	-1.52916	17.6398	-5.06993	0.000375823	0.0012755	0.0652051
A0A4Y9YFV8	-2.92968	16.5927	-5.06828	0.000376784	0.0012755	0.0625707
A0A4Z0A6T1	-2.87389	19.2117	-4.76893	0.000378207	0.00127695	-0.0631329
A0A5B1QK04	2.00107	21.0583	5.53392	0.000385519	0.00129822	0.21043
A0A5B1QG79	-1.77554	17.1929	-4.75076	0.000390676	0.00131214	-0.096163
A0A4Y9ZK38	2.78438	16.3885	5.51443	0.000395218	0.00132381	0.184378
A0A4Z0A894	1.76161	16.6019	5.51245	0.000396216	0.00132381	0.181733
A0A5B1R244;A0A4Y9YXA4	1.63148	16.9208	6.38159	0.000407439	0.00135778	0.407544
A0A5B1QGR2	-1.67286	18.0694	-5.01278	0.000410785	0.00136538	-0.0265635
A0A5B1RAA6	-2.48834	18.8621	-6.36928	0.000412163	0.00136642	0.395242
A0A4Y9YHM2	1.65558	17.7385	5.47223	0.000417129	0.00137697	0.127797
A0A4Y9Z8Y5	-3.67799	18.1322	-4.71365	0.000417491	0.00137697	-0.163744
A0A4Z0A3G3	2.62225	15.1894	5.44694	0.000430887	0.00141456	0.0937687
A0A5B1R292	2.467	16.4533	6.32154	0.000431092	0.00141456	0.347311
A0A4Y9ZW44	1.33961	16.6429	5.43711	0.000436367	0.00142821	0.0805165
A0A5B1QXR0	-1.78567	18.0242	-4.65866	0.000460787	0.0015043	-0.264157
A0A4Y9XNM3	-2.39309	17.1929	-4.92632	0.000470374	0.0015317	-0.166263
A0A5B1QWC6	2.11326	16.6059	5.33638	0.000497097	0.00161462	-0.0561172
A0A4Y9XP63	-1.27674	18.6916	-4.88154	0.000504768	0.0016354	-0.239018
A0A4Z0A7Y7	1.5587	16.0393	5.31918	0.000508351	0.00164286	-0.0795912
A0A4Y9ZMZ6	-3.55356	16.0009	-4.87403	0.000510791	0.0016466	-0.251245
A0A4Y9Y1G7;A0A5B1QZB2	1.77003	16.0207	5.30346	0.000518877	0.00166622	-0.101081
A0A4Y9ZGZ1	-1.80188	17.2172	-6.12361	0.000520699	0.00166622	0.145529
A0A5B1R5T0	-2.20568	17.8103	-4.59076	0.000520776	0.00166622	-0.388626
A0A5B1QPW1	1.8857	17.4418	4.53674	0.000574259	0.00183275	-0.487994
A0A4Y9ZG13	2.14141	15.0681	6.02027	0.000575681	0.00183275	0.0381569
A0A5B1QG10	1.15884	18.054	4.79585	0.000578208	0.00183624	-0.379002
A0A4Y9Z0K9	1.81961	18.2456	4.79183	0.000581921	0.00184347	-0.385597
A0A5B1QXZ4	2.58755	18.9553	4.50307	0.00061045	0.00192908	-0.550085
A0A5B1R1V2	2.88506	16.6921	4.7469	0.000625145	0.00197067	-0.459403
A0A5B1REN9;A0A5B1RD49	1.25158	17.588	4.48512	0.000630702	0.00198331	-0.583235
A0A5B1RH24	1.70348	16.0095	4.71496	0.000657933	0.00206388	-0.512046
A0A5B1QMG4	-1.41183	18.0834	-5.867	0.000669648	0.00209551	-0.123704
A0A5B1R544	-4.29386	18.2777	-4.44542	0.000678	0.00211648	-0.65666
A0A5B1R6Q2	1.44997	16.9901	5.85059	0.000680689	0.00211972	-0.141219
A0A4Y9YJX6	-1.71982	16.8165	-4.43119	0.000695832	0.00216163	-0.683012
A0A4Y9ZA43	-3.03291	17.7841	-4.66239	0.000715896	0.00221452	-0.598967
A0A4Y9ZCK0	2.43982	18.2884	4.66204	0.000716309	0.00221452	-0.599561
A0A5B1RDE2	2.6356	16.1028	5.75722	0.000747528	0.00230548	-0.241572
A0A5B1QK96;A0A4Y9XM84	1.46955	18.3392	4.9958	0.00078052	0.00240146	-0.529106
A0A4Z0AAG4	-1.72482	17.219	-5.71142	0.000782983	0.00240327	-0.291237
A0A4Y9YD97	-1.581	17.5083	-4.93318	0.00084957	0.00260143	-0.617934
A0A4Y9ZIZ4	-1.25705	17.3047	-4.31973	0.000853481	0.00260718	-0.890147
A0A4Y9ZHV1	3.96495	16.0101	4.9104	0.000876299	0.00267053	-0.650389
A0A5B1QXF8	1.57627	16.3821	4.29306	0.000896394	0.00271766	-0.939863
A0A5B1QCN3	-1.39929	16.6232	-4.52285	0.000897406	0.00271766	-0.831422
A0A5B1RBV9	-1.73498	15.5517	-5.5773	0.000898119	0.00271766	-0.438336
A0A4Z0A2B9	-1.37153	16.2459	-4.51838	0.000903975	0.00272894	-0.83892
A0A4Y9YDW2	-1.31174	16.0611	-4.88367	0.000908813	0.0027371	-0.688555
A0A4Y9Y4V9	3.27309	20.5414	4.28414	0.000911245	0.002738	-0.956511
A0A5B1QRY2	4.23019	18.6905	4.50524	0.000923543	0.00276847	-0.860934
A0A5B1R9N3	-1.41615	17.2363	-4.86789	0.000928621	0.0027772	-0.711142
A0A5B1R085	1.85721	16.2328	4.25811	0.000956051	0.0028506	-1.00513
A0A5B1R7L8	-1.79945	15.232	-4.48306	0.000957606	0.0028506	-0.898159
A0A4Y9YP26	-1.62937	17.6013	-4.25518	0.00096123	0.00285476	-1.0106
A0A4Y9ZQP3	3.80427	15.8374	4.25366	0.000963928	0.00285617	-1.01344
A0A4Y9Z828	-3.30369	16.7461	-4.23995	0.000988646	0.00292266	-1.03908
A0A4Y9YRJ5	-1.19457	17.772	-4.22543	0.00101553	0.00299524	-1.06625
A0A4Y9ZYH6	-1.85372	19.0548	-4.7971	0.0010234	0.00301072	-0.812922
A0A5B1R3K5	2.0374	15.4629	4.22016	0.00102547	0.00301072	-1.07611
A0A4Y9Z0M5	1.82993	17.2975	4.78762	0.00103687	0.00303721	-0.826615
A0A4Y9XQP7	1.98825	18.3984	4.43142	0.00104212	0.00304565	-0.985051
A0A5B1QTV7	-1.7353	18.0194	-4.76497	0.00106981	0.00311946	-0.859361
A0A5B1Q9L5	-1.19772	15.9646	-4.75664	0.00108221	0.00314847	-0.871431
A0A4Y9Z7G3	2.08951	16.8891	4.1878	0.00108878	0.0031596	-1.13672
A0A4Z0AAC8	1.97714	15.7847	4.40355	0.00109096	0.0031596	-1.03209
A0A5B1QFB0	4.44034	17.8543	4.18173	0.00110109	0.00318177	-1.14811
A0A5B1QDX9	-1.49936	16.8247	-4.73682	0.00111233	0.003207	-0.900167
A0A5B1QHF0	4.71998	17.8511	4.70807	0.00115764	0.00333016	-0.941962
A0A5B1QL59	-1.51733	16.8143	-4.34265	0.0012062	0.0034621	-1.13517
A0A4Y9Z396	1.74834	17.9903	4.33829	0.00121494	0.00347938	-1.14257
A0A5B1QF18	-3.16628	18.1674	-4.33431	0.00122296	0.00349457	-1.14933
A0A4Y9ZLN0	2.1559	16.5825	4.32316	0.00124573	0.00354451	-1.16825
A0A5B1QX14	-2.91114	17.0319	-4.32242	0.00124727	0.00354451	-1.16952
A0A4Y9YVW8;A0A5B1QBI1	-1.52557	16.9225	-5.26388	0.00124873	0.00354451	-0.792007
A0A5B1QBF7	2.42976	16.987	4.31759	0.00125727	0.00356088	-1.17771
A0A4Y9YL64	1.81977	15.9982	5.2428	0.0012773	0.00360964	-0.816293
A0A4Y9ZYB5	1.80304	18.1235	4.29792	0.00129896	0.00366278	-1.21117
A0A5B1R0D9	-2.13418	17.9797	-4.09047	0.00130455	0.00367048	-1.31952
A0A5B1QT03	-0.974587	17.1704	-4.29254	0.00131059	0.0036794	-1.22031
A0A4Y9ZEL2;A0A5B1QK03	2.42423	15.4848	4.06561	0.00136641	0.00382775	-1.36632
A0A4Y9ZX51	-1.74909	17.6681	-4.252	0.00140196	0.00391877	-1.28941
A0A5B1QHM3	-1.79936	16.5898	-4.56576	0.00141312	0.00394138	-1.1506
A0A5B1QFW4	-4.75423	17.5965	-4.04468	0.00142081	0.00395424	-1.40573
A0A4Z0AD19	1.2192	17.7744	4.55725	0.00143021	0.00397176	-1.16317
A0A4Z0A2S9	4.12433	16.5853	4.23644	0.00143877	0.00398692	-1.31598
A0A5B1QAK6	-2.878	16.913	-4.23026	0.00145368	0.00401955	-1.32654
A0A4Y9ZSN2	-1.51825	15.2951	-4.22234	0.00147302	0.00406426	-1.34008
A0A4Y9ZLQ3	-2.73995	16.4635	-4.00599	0.00152737	0.00420517	-1.47871
A0A4Z0A3K7	-1.329	17.8652	-4.16889	0.00161071	0.00442514	-1.43161
A0A4Y9YSA4	-2.14716	18.606	-3.97143	0.00162945	0.00446705	-1.54396
A0A5B1R2Y4;A0A4Y9XLR3;A0A5B1R4Y6	2.02808	15.7528	3.96285	0.00165586	0.00452979	-1.56017
A0A4Y9ZXA5	1.75805	16.2233	5.0014	0.00166223	0.00453752	-1.09913
A0A4Y9ZJ90	-2.44616	17.8907	-3.95452	0.00168192	0.00458155	-1.57591
A0A5B1QX03	-1.61655	15.7245	-4.97778	0.00170636	0.00463826	-1.12727
A0A5B1QWA1	2.89006	15.6002	4.42547	0.00172508	0.00467923	-1.35909
A0A4Z0ABD5	1.3048	18.0748	4.41706	0.00174599	0.00472596	-1.37167
A0A5B1R5B9	3.30317	18.7519	4.11921	0.00175079	0.00472899	-1.51697
A0A4Z0A8U3	-4.37086	14.6705	-4.11696	0.00175743	0.00473695	-1.52085
A0A4Y9YW72	-1.16131	16.8252	-4.09108	0.00183568	0.00493749	-1.56541
A0A4Y9YPD5;A0A5B1R1Q3	1.43817	16.6094	4.08287	0.00186127	0.00499584	-1.57957
A0A4Y9YRM7	1.73246	16.357	4.04937	0.00196957	0.00527549	-1.63739
A0A4Y9Y156	-1.64743	17.5142	-4.32608	0.00199036	0.00532006	-1.50844
A0A5B1QJ45	1.7198	18.6941	4.02991	0.00203545	0.00542471	-1.67102
A0A4Y9ZT77	1.81534	15.8392	4.02918	0.00203797	0.00542471	-1.67228
A0A5B1QLV3	-2.79977	15.796	-3.84555	0.00206434	0.00548354	-1.78219
A0A5B1QG73	-1.91481	15.2728	-4.80346	0.00207541	0.00550155	-1.3375
A0A4Y9ZL31	2.35178	16.5982	3.83858	0.00209163	0.00553312	-1.7954
A0A5B1QH77	1.36244	15.5655	4.76378	0.00217131	0.00573209	-1.386
A0A4Y9ZBN0	1.83001	17.2632	3.80788	0.00221634	0.00583894	-1.85363
A0A4Y9YFS7	3.49397	17.1015	3.97847	0.00222099	0.00583919	-1.76012
A0A4Y9ZKZ0	-3.27665	16.2412	-3.97636	0.00222896	0.00584816	-1.76378
A0A5B1R2T0	-2.08317	16.3491	-4.23892	0.00225904	0.00591501	-1.64054
A0A4Y9XYI5	1.3791	15.8872	4.69241	0.0023564	0.00615737	-1.47381
A0A4Y9Y333;A0A5B1R737	1.55183	17.2071	3.92381	0.00243747	0.00635624	-1.85504
A0A4Y9ZVR3	1.45118	18.7354	3.91995	0.00245355	0.0063852	-1.86174
A0A5B1QJZ0	1.17528	16.3356	3.91769	0.00246303	0.0063969	-1.86568
A0A4Y9XN78	-1.62664	17.3513	-4.16518	0.0025166	0.00652282	-1.75307
A0A4Y9YCR0	1.04552	19.7182	3.72351	0.00259969	0.00672459	-2.01382
A0A4Y9YGN5	-3.96066	16.3813	-3.87128	0.00266627	0.00688294	-1.94651
A0A4Y9ZHJ4	-2.15634	18.5947	-4.57874	0.0026884	0.00692194	-1.61527
A0A4Y9XWJ4	2.0919	19.1003	4.1194	0.00269217	0.00692194	-1.82331
A0A4Y9XW88	-1.35535	17.4567	-3.70223	0.00270663	0.00694521	-2.05425
A0A5B1QXC5	0.932933	17.3099	3.69361	0.0027512	0.00703298	-2.07063
A0A5B1QMJ0	-1.9853	17.7328	-3.69349	0.0027518	0.00703298	-2.07085
A0A4Y9Y296	2.89542	15.9451	3.65611	0.00295406	0.00753492	-2.14192
A0A4Y9XS74	2.31519	16.6223	3.80726	0.00297557	0.00757471	-2.05829
A0A5B1R7E8	1.85681	14.6419	4.0413	0.00302238	0.00767865	-1.94373
A0A5B1QSI0	-2.12491	17.1411	-3.63457	0.00307739	0.00780296	-2.18288
A0A5B1QPD7	-1.80814	18.5082	-4.45755	0.00310049	0.00784601	-1.76824
A0A5B1RAY7;A0A4Y9Z7X0	-5.80557	17.0505	-3.61557	0.0031905	0.00805789	-2.21901
A0A4Y9YX42	-1.9152	16.8354	-3.9995	0.00321662	0.00810508	-2.00849
A0A4Y9ZZG2	-1.29554	16.4046	-4.42524	0.00322182	0.00810508	-1.8094
A0A4Z0A607	2.22674	17.6322	3.60887	0.00323139	0.00811052	-2.23175
A0A4Y9YWI6	1.38817	17.7234	3.75838	0.00323662	0.00811052	-2.14385
A0A5B1QTP2	-1.10942	17.7317	-4.41497	0.00326147	0.00815685	-1.82251
A0A4Y9ZZB1	-3.27963	16.0665	-4.40985	0.00328144	0.00819084	-1.82906
A0A4Y9Z5K1;A0A5B1R0R5	-1.13893	15.7596	-4.39235	0.00335074	0.00832814	-1.85146
A0A4Z0A429	1.52172	17.6836	3.97164	0.0033534	0.00832814	-2.05178
A0A4Y9XST9	-2.17639	17.0916	-3.5882	0.00336096	0.00832814	-2.27108
A0A4Y9ZV34	-2.24108	16.4209	-3.58798	0.00336241	0.00832814	-2.27151
A0A4Y9XZS6	3.27605	17.732	3.5809	0.00340798	0.00842473	-2.28497
A0A5B1QZM0	-2.76336	18.8837	-3.71164	0.00350846	0.00865645	-2.22582
A0A5B1QKU3	1.19967	18.0309	3.53404	0.00372606	0.00917569	-2.37413
A0A4Y9Y161	1.09696	15.9759	3.64021	0.00397032	0.00975847	-2.35135
A0A4Y9YX11	-4.01002	17.6084	-3.84576	0.00405307	0.00994281	-2.24851
A0A5B1R0E4	2.53516	16.3197	3.47317	0.00418462	0.0102459	-2.48993
A0A4Y9XT66	1.54661	16.8054	3.46221	0.00427306	0.0104425	-2.51078
A0A4Y9Z5Y0	-2.11165	15.6599	-3.4588	0.00430096	0.0104768	-2.51727
A0A5B1QFY5	3.28267	18.0581	3.59383	0.00430342	0.0104768	-2.43302
A0A4Z0A993	-1.28229	16.0292	-3.80056	0.00434071	0.0105476	-2.31958
A0A4Z0ABC1	-1.76637	17.0118	-3.45094	0.00436598	0.0105889	-2.53222
A0A5B1QGA4	2.04287	17.5568	3.43181	0.00452837	0.0109621	-2.56859
A0A4Y9Z4M1;A0A5B1QHG5	-2.36292	16.4564	-3.56271	0.00454298	0.0109728	-2.48789
A0A4Y9XXM5	1.04623	18.0835	3.42933	0.0045499	0.0109728	-2.57332
A0A5B1QP47	-4.89847	19.0834	-3.42803	0.00456118	0.0109794	-2.57578
A0A4Y9Y3K6	1.73501	20.2477	3.42134	0.00461986	0.0110998	-2.58851
A0A4Y9XXG0	3.19863	15.4595	3.54953	0.00464853	0.0111478	-2.51113
A0A4Y9ZB25	-1.36603	18.5118	-3.38648	0.0049381	0.0118201	-2.65479
A0A4Y9YZY2	1.02375	15.2024	3.71072	0.00497851	0.0118947	-2.46153
A0A4Z0A6Q8	-2.98972	18.6411	-3.5027	0.00504443	0.0120297	-2.59381
A0A4Y9YXY6	1.35725	14.7928	3.37396	0.00505768	0.012039	-2.67858
A0A5B1QSA5	-2.27196	18.3166	-3.489	0.00516665	0.0122756	-2.618
A0A5B1QK15	3.21038	17.4617	3.36155	0.0051792	0.0122827	-2.70218
A0A4Y9YX23	-3.56535	18.6192	-3.35999	0.00519467	0.0122966	-2.70514
A0A5B1QJR6;A0A4Y9ZKM2	-3.2926	16.1062	-3.67423	0.00526519	0.0124406	-2.51943
A0A4Y9ZPW3	-0.937764	18.0494	-3.66949	0.00530364	0.0125084	-2.52695
A0A5B1QV70	1.34441	16.8043	4.00781	0.00536495	0.0126298	-2.35525
A0A4Y9ZBZ2	1.77178	16.5818	3.64719	0.00548879	0.0128644	-2.56241
A0A4Z0A7Z6	-1.44565	16.4245	-3.33067	0.00549426	0.0128644	-2.76083
A0A4Y9Z851	1.49451	17.5979	3.33063	0.00549469	0.0128644	-2.7609
A0A4Y9Z4G2	-2.55539	16.1716	-3.44993	0.00553232	0.0129289	-2.68707
A0A5B1QUG1	-1.38256	16.5682	-3.43194	0.00570947	0.0133186	-2.71888
A0A5B1QMM9	1.05929	17.4699	3.94875	0.00577854	0.0134553	-2.43456
A0A5B1R9H2	1.08242	17.3144	3.41632	0.00586802	0.0136389	-2.74651
A0A4Y9ZR59	1.04969	17.1931	3.58835	0.00601068	0.0139452	-2.6562
A0A5B1QW14	0.93645	16.8047	3.90639	0.00609673	0.0141193	-2.49177
A0A4Z0A8L9	1.60657	17.9751	3.27486	0.00611362	0.0141329	-2.86677
A0A4Y9YB10	1.98861	18.5104	3.3917	0.00612719	0.0141388	-2.79008
A0A4Z0A4S1	3.21657	16.3681	3.27118	0.00615686	0.0141818	-2.87375
A0A4Y9YW32	-1.87819	16.39	-3.37154	0.00634803	0.0145959	-2.82575
A0A5B1QHY2	1.59075	17.9456	3.25161	0.00639193	0.0146706	-2.91086
A0A4Z0A1J0	-1.29833	15.739	-3.54424	0.00643597	0.0147216	-2.72671
A0A5B1QYZ4	2.62467	18.3848	3.36362	0.00643713	0.0147216	-2.83979
A0A5B1QS47	2.93092	16.9441	3.8564	0.00649698	0.0148168	-2.5596
A0A4Y9Z9V4;A0A5B1QRQ5	-1.04924	17.0688	-3.24271	0.00650184	0.0148168	-2.92774
A0A5B1QYD3	2.84033	17.0725	3.85301	0.0065252	0.0148437	-2.56422
A0A5B1R7J0	-1.69614	16.6502	-3.81214	0.00687546	0.0156128	-2.61995
A0A5B1R7X0	-1.83325	15.3417	-3.20567	0.0069798	0.0158013	-2.99791
A0A4Z0A621	-1.50728	17.628	-3.80004	0.00698311	0.0158013	-2.6365
A0A5B1R412	3.80266	20.1717	3.20057	0.00704832	0.0159208	-3.00756
A0A4Y9ZK71	-1.21186	16.8305	-3.19892	0.00707057	0.0159319	-3.01068
A0A4Y9XVY2	1.3736	17.0017	3.78953	0.0070781	0.0159319	-2.6509
A0A4Z0A1L4	0.796699	16.6824	3.30068	0.00719135	0.0161585	-2.95125
A0A5B1QAT6	-1.44551	17.8182	-3.29564	0.00725541	0.0162739	-2.96017
A0A5B1RCN0	-2.18643	17.016	-3.29358	0.0072819	0.0163049	-2.96383
A0A5B1QNW9	-0.97578	17.7595	-3.46375	0.00729558	0.016307	-2.85582
A0A4Z0A2L6	1.01104	17.9605	3.74669	0.00748001	0.0166902	-2.70971
A0A5B1QQW1;A0A4Y9ZS20	-2.82291	18.4102	-3.44365	0.00752847	0.0167691	-2.88814
A0A4Y9ZWR0	1.03325	14.8973	3.43129	0.00767561	0.0170413	-2.90804
A0A4Y9YB07	-1.03577	17.8423	-3.43116	0.0076772	0.0170413	-2.90826
A0A4Y9XWH3	3.2264	17.3287	3.72448	0.00769807	0.0170581	-2.74029
A0A5B1QXX4	-1.08724	17.2824	-3.25481	0.00779727	0.0172481	-3.0325
A0A5B1R3P2	1.06878	16.6361	3.4125	0.00790496	0.0174562	-2.9383
A0A4Z0A5E3	0.924266	18.7717	3.39682	0.00810185	0.0178603	-2.96358
A0A4Z0A707	-0.911342	17.2348	-3.39535	0.00812066	0.017871	-2.96596
A0A4Y9ZDR9	4.32844	16.6853	3.12264	0.00818317	0.0179777	-3.15491
A0A5B1QDS7	-3.8083	19.5567	-3.12157	0.00819987	0.0179836	-3.15691
A0A4Y9ZPM8	-1.08133	18.2435	-3.22327	0.00824402	0.0180496	-3.08838
A0A5B1R1K5	-2.36136	17.4089	-3.21867	0.00831133	0.018166	-3.09653
A0A4Y9Z5E0	-2.10777	16.6834	-3.3709	0.00843865	0.0184129	-3.00539
A0A5B1QA37	1.61044	14.33	3.36369	0.00853499	0.0185915	-3.01704
A0A4Y9ZIQ3	-2.4293	17.1884	-3.64098	0.00858221	0.0186627	-2.85591
A0A4Z0A893	-0.878714	16.3061	-3.1969	0.00863741	0.0187509	-3.13509
A0A5B1QJY5	1.12398	20.236	3.19118	0.00872528	0.0189097	-3.14523
A0A4Z0A764	1.0661	16.528	3.34621	0.0087732	0.0189815	-3.04528
A0A5B1QCL0	1.38167	16.6887	3.17205	0.00902555	0.0194946	-3.1791
A0A5B1R6Z3	-2.3472	17.1233	-3.16418	0.00915222	0.019735	-3.19305
A0A4Y9ZMY3	0.988405	16.7787	3.0607	0.00921399	0.0198348	-3.27169
A0A5B1QQ46	2.04093	16.5997	3.30298	0.00939241	0.020185	-3.11519
A0A5B1R3A2;A0A4Y9YYA9	-1.20213	16.9064	-3.56234	0.00951647	0.0204175	-2.96563
A0A4Y9Z120	3.01784	17.6161	3.02382	0.00988812	0.0211614	-3.34105
A0A5B1R3R0	-1.19435	16.0217	-3.26995	0.0098962	0.0211614	-3.16868
A0A4Y9XTK8	0.83125	17.0755	3.26248	0.010014	0.0213749	-3.18079
A0A4Y9Z4J0	-0.969265	17.516	-3.11252	0.0100294	0.0213749	-3.28452
A0A5B1R0S9	0.922108	17.0855	3.25095	0.0101987	0.0216997	-3.19948
A0A4Y9Y2X8	-2.4206	19.7489	-3.09898	0.010273	0.0218216	-3.30848
A0A5B1QWI1	-1.31276	17.0048	-3.22829	0.0105721	0.0224199	-3.23625
A0A4Z0A228	-1.5445	22.6262	-2.9855	0.0106407	0.022528	-3.41299
A0A4Y9ZTU7	-0.973918	16.2418	-2.98237	0.0107047	0.0226262	-3.41887
A0A5B1R3H2	-1.08508	15.9998	-3.45972	0.0109053	0.0230063	-3.11001
A0A4Y9XJR6	0.948286	16.3065	3.20789	0.0109204	0.0230063	-3.26936
A0A5B1R6D7	1.33666	16.3556	3.19192	0.0112013	0.0235595	-3.2953
A0A5B1QR79	-2.22604	16.9221	-3.18601	0.0113072	0.0237432	-3.3049
A0A4Z0A4G4	-1.06333	16.778	-3.1799	0.0114177	0.0239361	-3.31483
A0A5B1QXY4	-1.0631	16.4362	-3.02419	0.0117309	0.0245526	-3.44074
A0A4Y9YU84	1.16964	18.4356	3.01419	0.0119411	0.0249518	-3.45841
A0A4Y9ZPN6	-1.14284	18.2661	-3.38822	0.0120019	0.0250382	-3.21137
A0A5B1R791	-2.35902	17.6987	-3.13718	0.0122225	0.0254443	-3.38428
A0A4Z0A7I0	-2.67739	17.3694	-2.91245	0.0122363	0.0254443	-3.5497
A0A5B1QAL4;A0A4Y9ZUI2;A0A4Y9Z149	1.25892	15.314	3.12502	0.0124622	0.0258722	-3.40406
A0A4Y9Z999	-1.06609	20.6734	-2.98763	0.0125179	0.0259458	-3.50531
A0A4Z0A8C9	1.0646	16.9632	2.89751	0.0125905	0.0260542	-3.57756
A0A4Y9ZBJ1	-0.91666	18.8975	-2.97201	0.0128702	0.0265902	-3.53288
A0A5B1R152	0.97697	17.4671	2.96921	0.0129345	0.02668	-3.53783
A0A5B1RDU2	-1.45661	18.507	-2.87122	0.013239	0.0272642	-3.62655
A0A4Y9YXZ1	1.23208	16.3306	2.95068	0.0133676	0.027485	-3.57052
A0A4Y9Y5A6	-0.898146	16.5633	-3.07858	0.0134233	0.0275555	-3.47967
A0A4Z0A8D6;A0A4Y9ZG48;A0A4Z0A8E6	1.98965	16.8746	2.86297	0.0134492	0.0275645	-3.64191
A0A4Z0ACQ2	-0.788707	17.0225	-3.3007	0.0135088	0.0276425	-3.33624
A0A4Y9YV44	1.71446	16.3054	3.29841	0.013551	0.0276846	-3.33953
A0A5B1QIM6	-1.38899	18.7504	-2.93625	0.0137148	0.0279747	-3.59594
A0A5B1R0X3	1.90742	17.3035	3.05427	0.0139567	0.0284229	-3.51927
A0A4Y9ZI98	-1.106	16.9872	-2.91827	0.0141605	0.0287922	-3.62763
A0A4Y9ZEK9	-2.13668	16.6195	-2.91617	0.0142134	0.0288541	-3.63133
A0A4Y9ZDQ5	2.3969	16.9269	3.02932	0.0145267	0.0294436	-3.55992
A0A5B1QZF5	-2.41398	16.4082	-2.89534	0.0147495	0.029848	-3.66799
A0A4Y9ZBN7	3.29788	15.6531	3.00243	0.0151682	0.0306468	-3.60375
A0A4Y9YU50	0.771527	18.57	2.87447	0.0153073	0.0308794	-3.7047
A0A4Y9Z2N2	1.19417	15.6959	2.86436	0.015585	0.0313903	-3.72248
A0A5B1QT73	0.844284	18.6518	2.78036	0.0157438	0.0316604	-3.79509
A0A4Y9ZG49	0.643875	16.7309	2.84326	0.016181	0.0324887	-3.75954
B1Q4V2;A0A5B1QF34;A0A4Y9ZD88	2.35108	17.3552	2.7331	0.0172255	0.0345318	-3.88226
A0A4Y9XPB9	-3.24379	17.3427	-2.90254	0.0178173	0.0356625	-3.76661
A0A4Y9YW82	-0.711078	16.5723	-2.90104	0.0178608	0.0356938	-3.76907
A0A4Y9Y2S1	2.82366	18.1221	2.71246	0.0179146	0.0357457	-3.92021
A0A5B1QZ91	2.93649	18.6321	2.71075	0.0179731	0.0358067	-3.92336
A0A5B1QWK7	1.02628	18.82	2.70786	0.0180721	0.035948	-3.92866
A0A4Y9ZTN5	-3.30279	17.5395	-2.77595	0.018239	0.0362239	-3.87753
A0A4Z0A842	1.16673	15.5458	2.77093	0.0184025	0.0364922	-3.88631
A0A4Y9Z944	-3.15126	16.2741	-2.75412	0.018961	0.0375416	-3.9157
A0A5B1QZE8	2.2376	17.0184	2.67171	0.0193554	0.0382635	-3.99491
A0A4Y9Y9X7	-0.754435	19.8751	-2.8431	0.0196147	0.0387164	-3.86351
A0A4Y9Z2H9	-0.775508	17.7047	-2.6339	0.0207932	0.0409054	-4.06394
A0A4Y9YTV3	-3.1192	17.6004	-2.63342	0.0208121	0.0409054	-4.06481
A0A5B1QSW9	-2.20177	17.1853	-2.70152	0.0208194	0.0409054	-4.00745
A0A5B1QHM4	0.987581	15.8754	2.80484	0.0208687	0.0409397	-3.92585
A0A4Y9ZD19;A0A5B1Q9L9	-1.90958	17.5002	-2.61833	0.0214148	0.0419469	-4.09227
A0A4Z0A3L0	1.03419	15.978	2.96576	0.0214477	0.0419473	-3.82127
A0A4Z0A1G6	-2.12774	17.0712	-2.67323	0.0218926	0.0427523	-4.05667
A0A5B1QY51;A0A4Y9YTJ8	1.41947	16.6274	2.94246	0.0221604	0.0432095	-3.85536
A0A4Y9Y4L5	1.70065	18.1017	2.76044	0.0224269	0.0436397	-3.99815
A0A5B1QMQ9	-1.10983	15.5735	-2.6591	0.0224491	0.0436397	-4.08121
A0A4Y9YX82	0.756335	16.9912	2.92839	0.0226032	0.0438728	-3.87597
A0A4Z0A8V4	-1.04929	16.6082	-2.92335	0.0227638	0.0441178	-3.88335
A0A4Y9Z5T7	-1.44845	17.272	-2.64453	0.0230374	0.0445807	-4.10649
A0A4Z0A3L2	0.78977	18.5417	2.63784	0.023313	0.0449832	-4.1181
A0A5B1QF43;A0A4Y9ZAV6	-1.10234	20.4667	-2.63778	0.0233155	0.0449832	-4.11821
A0A5B1R7K0	0.942709	16.4729	2.63562	0.0234048	0.0450876	-4.12194
A0A5B1QCD6;A0A4Y9ZP42;A0A4Y9YK84	-0.734391	16.5891	-2.89486	0.0236961	0.0455803	-3.92513
A0A4Y9YJF8	-1.2774	16.3953	-2.62731	0.0237526	0.0456206	-4.13634
A0A4Y9ZXI3	1.80715	18.0102	2.53823	0.0249103	0.0477726	-4.23726
A0A4Y9YBA2	-1.17121	15.7619	-2.59903	0.0249749	0.047825	-4.18525
A0A4Y9YVA7;A0A5B1QC90	0.9298	19.126	2.5356	0.0250341	0.047867	-4.24201
A0A5B1QP67	-2.30821	17.4578	-2.53397	0.0251107	0.047942	-4.24493
A0A5B1QLK6	-2.25251	15.8206	-2.84507	0.0254233	0.0484667	-3.99825
A0A5B1R8L9	-0.765386	16.3325	-2.84071	0.0255807	0.0486944	-4.00465
A0A4Y9ZN20	-0.757405	18.5461	-2.52251	0.0256585	0.0487702	-4.26556
A0A4Y9YND2	1.59588	15.6539	2.5177	0.0258916	0.0491403	-4.27419
A0A4Y9ZTT8	1.93644	17.2824	2.51007	0.0262657	0.0497767	-4.28789
A0A4Y9XVV4;A0A5B1QVN0	1.52994	16.5247	2.48893	0.0273298	0.0517171	-4.32578
A0A4Y9XJT4	-1.02232	15.4555	-2.63655	0.0274299	0.05183	-4.19944
A0A4Y9ZZW7	1.3171	17.062	2.78595	0.0276482	0.0521657	-4.08523
A0A4Y9YZ41	2.04044	17.8029	2.47621	0.02799	0.052733	-4.34852
A0A5B1R278	0.768975	17.5032	2.62066	0.0281485	0.0529539	-4.22519
A0A4Y9Y6H5	2.61261	17.188	2.52706	0.0283724	0.0532969	-4.3092
A0A5B1QAK0	-2.22105	19.3842	-2.46255	0.0287159	0.0538634	-4.37289
A0A5B1R2S3	0.756224	17.7963	2.51465	0.0290025	0.0543216	-4.33049
A0A5B1QNG0	-0.96126	16.5999	-2.59798	0.0292074	0.0546256	-4.26191
A0A5B1QEQ9	-0.958165	16.2029	-2.74253	0.0294124	0.0549289	-4.14921
A0A4Y9ZYK2;A0A5B1QAX9;A0A4Y9Z1X0	0.756408	17.33	2.7126	0.0306969	0.0572445	-4.19334
A0A4Y9Z0A1	3.22415	15.9598	2.41804	0.0312096	0.0581031	-4.452
A0A5B1QT12	0.713732	18.7096	2.70016	0.031248	0.0581031	-4.21169
A0A4Y9Z6J8	-0.847648	16.8801	-2.46641	0.0315845	0.0586439	-4.41298
A0A5B1QK19	-2.16691	17.5606	-2.68983	0.0317138	0.0587988	-4.22694
A0A5B1QNM8	-1.28906	16.6999	-2.45704	0.0321113	0.0593971	-4.42894
A0A5B1QAW4	1.26649	16.84	2.68047	0.0321418	0.0593971	-4.24075
A0A4Y9Y945	-0.797778	16.7864	-2.67974	0.0321754	0.0593971	-4.24183
A0A4Y9ZMK5	-1.12114	16.5475	-2.53208	0.0325173	0.0599421	-4.3684
A0A5B1RBL9	1.95105	17.2449	2.52362	0.0329685	0.0606866	-4.38203
A0A4Y9ZLK3	-2.66314	19.2932	-2.441	0.0330338	0.0607197	-4.45625
A0A4Y9ZR46	-0.800493	16.2743	-2.51433	0.0334711	0.0614356	-4.397
A0A4Y9XRD0	-0.586519	16.5358	-2.49618	0.0344757	0.063189	-4.42622
A0A5B1QB49	1.91447	16.6626	2.41555	0.0345501	0.063235	-4.49947
A0A4Y9Y6K6	-2.06259	17.8281	-2.48749	0.0349674	0.0639076	-4.4402
A0A5B1R3C8	0.888589	16.6558	2.62001	0.0350567	0.0639797	-4.33003
A0A5B1RD22	-1.6874	18.1595	-2.34785	0.0355687	0.0648218	-4.57564
A0A5B1QB64	-0.699829	16.6179	-2.60542	0.0358002	0.0651513	-4.35157
A0A5B1QH21	1.21629	15.9187	2.38743	0.0363042	0.0659334	-4.54705
A0A4Z0A302	-1.86383	15.5298	-2.46399	0.0363328	0.0659334	-4.47797
A0A4Z0A5P0	-0.72077	15.9529	-2.46131	0.0364918	0.0661285	-4.48228
A0A4Y9YWB5	-2.11236	17.478	-2.32857	0.036864	0.0667087	-4.60935
A0A4Y9YE64;A0A5B1QLV8	0.648942	18.2998	2.32692	0.0369766	0.0668183	-4.61222
A0A5B1QI07	-1.11664	17.7948	-2.37224	0.0372877	0.0672856	-4.5727
A0A5B1QKA7;A0A4Y9YN04	2.55803	15.4292	2.31749	0.037629	0.0678062	-4.62868
A0A5B1QTB3	-1.32925	17.2282	-2.36309	0.037892	0.0681843	-4.58811
A0A4Y9ZRV9	-1.67831	18.862	-2.30186	0.0387334	0.0695971	-4.65587
A0A4Y9XXR9	-1.65777	16.1882	-2.42385	0.038788	0.0695971	-4.54232
A0A5B1QUK8	0.792388	16.4792	2.54892	0.0388398	0.0695971	-4.43503
A0A4Y9ZLC5	1.1582	18.412	2.41309	0.0394742	0.0706351	-4.55954
A0A4Y9XP55	0.84856	15.4642	2.40868	0.0397585	0.0709946	-4.56659
A0A5B1R9B9	2.16827	17.5891	2.28735	0.0397857	0.0709946	-4.68104
A0A5B1R7D3	1.76003	14.3308	2.40639	0.0399075	0.0711129	-4.57026
A0A4Y9XZ21	-2.25481	19.7538	-2.27994	0.0403339	0.0717731	-4.69388
A0A4Y9YZE8	0.735832	17.8177	2.322	0.0407271	0.0723723	-4.65713
A0A4Z0A005	0.993706	18.115	2.27197	0.0409318	0.0726356	-4.70767
A0A5B1R030	0.999277	15.3661	2.50526	0.0413709	0.0732172	-4.4995
A0A5B1QVN1	1.3575	18.4498	2.26614	0.0413737	0.0732172	-4.71773
A0A4Z0A1J4	-0.883783	16.2223	-2.30392	0.0420381	0.0742905	-4.68736
A0A5B1QT43	3.09588	19.0744	2.25277	0.0424052	0.0748362	-4.74078
A0A4Y9YLX3	2.19916	17.586	2.24512	0.0430069	0.0757938	-4.75396
A0A4Y9YAE6	0.682552	16.0829	2.28899	0.0431516	0.0759444	-4.71227
A0A4Y9ZVN4	2.52523	17.1628	2.28787	0.0432365	0.0759897	-4.71414
A0A4Y9ZZL8	2.61666	15.7781	2.28162	0.0437114	0.0767192	-4.72454
A0A5B1QAL9	2.36042	17.9858	2.23087	0.0441481	0.0773798	-4.77842
A0A5B1QBI7	-1.0786	17.5222	-2.33951	0.0444986	0.0777985	-4.67686
A0A4Y9XXH4	-1.12745	19.134	-2.22644	0.0445082	0.0777985	-4.78601
A0A4Y9YV81	-1.21263	17.5866	-2.22169	0.044898	0.0783729	-4.79414
A0A4Y9ZRV1	2.83943	18.6776	2.25455	0.0458294	0.07989	-4.76952
A0A4Z0A0Z5	1.64869	16.8246	2.31496	0.0463117	0.0806213	-4.71582
A0A4Y9ZLA8	-1.7553	17.4253	-2.24579	0.0465356	0.0808135	-4.78404
A0A5B1QUP4	0.712637	16.2581	2.42399	0.0465481	0.0808135	-4.61942
A0A5B1R9R8	1.86954	16.6759	2.19986	0.0467313	0.081022	-4.83144
A0A5B1RF69	2.1839	18.3483	2.41858	0.0469152	0.0811453	-4.62739
A0A5B1QVA6	-0.846045	15.7957	-2.41838	0.046929	0.0811453	-4.62769
A0A4Y9ZZI1	-0.601186	18.9531	-2.30433	0.0471194	0.0813651	-4.73266
A0A4Y9YMK8	-0.851877	17.0637	-2.19416	0.0472215	0.0814317	-4.84115
A0A4Y9YN85	-2.10557	17.1011	-2.16488	0.049815	0.0857888	-4.89082
A0A4Z0A019	-1.84376	16.4686	-2.16254	0.0500282	0.0860405	-4.89478
A0A4Y9Z9A4	1.08483	16.5088	2.19864	0.0505191	0.0867684	-4.8618
A0A5B1R6W5	-0.807418	18.0568	-2.26038	0.0506079	0.0868048	-4.80208
A0A4Y9XJD6;A0A5B1R2S7	1.36504	17.4845	2.14978	0.051205	0.0877116	-4.91633
A0A5B1R321	2.49088	17.0865	2.2429	0.0520651	0.0890167	-4.8296
A0A4Y9Z2L9	-0.823704	16.8302	-2.18085	0.0521056	0.0890167	-4.89098
A0A4Y9YTJ3	2.92599	15.6072	2.24015	0.0522984	0.0892271	-4.83393
A0A4Z0A4W6	1.08399	16.6424	2.17686	0.0524675	0.0893335	-4.89751
A0A5B1R4V5	-1.15985	16.207	-2.13605	0.0525	0.0893335	-4.93946
A0A4Y9YAK5	1.47386	16.9369	2.16947	0.0531455	0.0903121	-4.90961
A0A4Y9ZA12;A0A5B1R0G3	2.20258	17.8421	2.16868	0.053218	0.0903158	-4.91089
A0A4Y9ZK86	-2.68573	18.5805	-2.16094	0.0539369	0.0913647	-4.92353
A0A4Y9Z9M8	1.64503	17.1382	2.16036	0.0539911	0.0913647	-4.92447
A0A5B1QKY1	-1.76528	16.2528	-2.12003	0.0540497	0.0913647	-4.96635
A0A5B1R9V0	-1.53692	15.3269	-2.21778	0.054232	0.0915522	-4.86905
A0A4Z0A1L6	0.64048	16.4589	2.21529	0.0544515	0.091802	-4.87296
A0A4Y9ZRU1	-0.879855	16.4306	-2.14966	0.055002	0.0926083	-4.94192
A0A4Z0A170	-0.847974	14.7465	-2.14547	0.0554026	0.0931606	-4.94875
A0A5B1R3F9	-1.98827	17.8592	-2.1997	0.0558453	0.0937822	-4.89736
A0A5B1QHC0	-0.538767	17.4655	-2.13982	0.0559471	0.0938302	-4.95793
A0A4Y9YED6	1.5565	15.9443	2.12221	0.057677	0.0966052	-4.98651
A0A5B1R1M2	0.677327	16.3607	2.17013	0.0585853	0.0979986	-4.94351
A0A4Y9XPS0	-1.41469	16.5905	-2.07384	0.0587598	0.0981625	-5.04332
A0A5B1R8Z8	-0.569173	16.4674	-2.15686	0.0598579	0.099867	-4.96418
A0A4Y9ZQ09	0.58528	16.9332	2.09835	0.0601012	0.100143	-5.02507
A0A4Y9YG90	-0.765389	16.8454	-2.04579	0.061803	0.102779	-5.08966
A0A5B1R4Q4	1.63689	16.6126	2.04542	0.0618435	0.102779	-5.09026
A0A4Z0A0K9	-0.739795	16.0344	-2.22428	0.0622857	0.10338	-4.91268
A0A4Z0A413	0.697844	16.1043	2.03351	0.063181	0.10463	-5.10985
A0A5B1QNX2	0.617778	18.2073	2.21429	0.0632023	0.10463	-4.92727
A0A5B1QVJ7	0.692394	16.8758	2.03134	0.0634275	0.104868	-5.11341
A0A5B1R711	0.675883	17.3275	2.11966	0.0635685	0.104966	-5.02188
A0A4Y9ZTY8	0.7535	17.8687	2.19753	0.0647706	0.106813	-4.95171
A0A4Y9YDX3	-2.62703	17.4176	-2.10566	0.0650219	0.10709	-5.04351
A0A4Y9XT86	-0.638241	18.1188	-2.09974	0.065646	0.107979	-5.05264
A0A4Y9Y2U6	0.550221	16.895	2.00979	0.065923	0.108164	-5.14866
A0A4Y9ZQK6	1.19674	16.0585	2.00976	0.0659266	0.108164	-5.14871
A0A4Z0A8S6	2.10032	17.2224	2.03261	0.0672903	0.11026	-5.13038
A0A4Y9XXM2	0.790535	17.9152	1.99693	0.0674542	0.110323	-5.16959
A0A5B1RAU8	2.3111	16.994	1.99655	0.0675011	0.110323	-5.17023
A0A5B1QBW5	-0.556551	15.9986	-2.1625	0.0681779	0.111288	-5.00273
A0A5B1RDF9	-1.5752	19.34	-1.9877	0.0685747	0.111793	-5.18459
A0A5B1QBT9	-0.739817	16.9397	-2.06884	0.0689985	0.112341	-5.10016
A0A5B1QWL0	-0.781961	17.2918	-2.0673	0.0691705	0.112479	-5.10253
A0A4Y9ZQN0	-0.883479	17.3696	-2.06569	0.0693502	0.112628	-5.105
A0A5B1QEE1	1.36917	18.0749	1.97968	0.0695608	0.112723	-5.19758
A0A5B1R419	0.953108	16.2955	2.06359	0.0695846	0.112723	-5.10822
A0A5B1QQC6	1.64826	17.4342	2.01055	0.0698783	0.113057	-5.16538
A0A5B1REG7	0.795828	17.7116	2.00865	0.0701054	0.113281	-5.16839
A0A4Z0A7Y0	-0.712003	14.7318	-2.14077	0.0703809	0.113583	-5.03429
A0A4Y9Z630	2.26784	17.9355	1.99726	0.0714825	0.115196	-5.18639
A0A4Y9XRS6	0.537065	17.1238	1.99663	0.0715595	0.115196	-5.18739
A0A4Y9ZL88	-2.4837	17.9203	-2.04438	0.0717695	0.115389	-5.13762
A0A4Z0A9E0	-0.624917	17.1287	-2.04193	0.0720526	0.115699	-5.14136
A0A4Y9XWP0	-1.76697	17.6666	-1.95193	0.073077	0.117197	-5.24233
A0A4Y9YXP4;A0A5B1QTP6	0.59567	16.9186	1.98117	0.0734701	0.117681	-5.21173
A0A4Y9ZZF6	-0.843063	15.1156	-1.97858	0.0737956	0.118054	-5.21581
A0A5B1R4F6	-0.941375	16.4833	-1.97658	0.0740474	0.11831	-5.21895
A0A5B1QV55	1.40002	18.0996	1.93938	0.0747203	0.119237	-5.26247
A0A4Z0A2F6	-0.698677	16.3204	-1.96989	0.0748955	0.119368	-5.22946
A0A5B1R1G1	1.21669	16.4066	2.0149	0.0752517	0.119786	-5.18256
A0A4Y9Y4D3	1.13414	16.3689	1.96303	0.0757734	0.120467	-5.2402
A0A4Y9ZSD2	0.779025	16.0696	2.08944	0.0758727	0.120476	-5.1086
A0A4Y9ZFE8;A0A4Y9ZIN0	-0.504818	16.5498	-1.95432	0.0769037	0.121832	-5.25383
A0A4Z0A1D9	0.760041	17.5713	1.95422	0.0769167	0.121832	-5.25398
A0A5B1QZS1	1.30855	16.8651	1.9847	0.0789855	0.124955	-5.22834
A0A4Y9ZQN8;A0A5B1QX51	-0.617261	15.9657	-1.93719	0.0791704	0.124971	-5.28053
A0A5B1QN80	-0.758306	18.0652	-2.0602	0.0791908	0.124971	-5.15076
A0A4Y9ZAQ3	-0.823545	17.4582	-1.90231	0.0797718	0.125734	-5.3215
A0A4Y9Z401	-2.42465	17.4221	-1.92547	0.0807569	0.127034	-5.29873
A0A4Z0A6L6	0.805662	15.5964	2.0465	0.080795	0.127034	-5.17047
A0A4Y9XQR2	-1.17923	18.5235	-1.9439	0.0843119	0.132272	-5.28977
A0A4Y9XSA0;A0A4Y9ZHJ1	2.32416	17.0366	1.87063	0.0843323	0.132272	-5.37144
A0A5B1QDS5	-2.42356	18.9519	-1.86811	0.0847053	0.132695	-5.3754
A0A5B1RDU5	0.599125	15.4874	1.89517	0.0849968	0.132989	-5.34555
A0A4Y9YW97	2.82795	19.4306	1.86053	0.085836	0.134138	-5.38727
A0A5B1QHA5	1.34929	16.5606	1.85757	0.0862804	0.134669	-5.39189
A0A4Y9Z5R7	-1.22886	17.0109	-1.84513	0.0881747	0.137458	-5.41131
A0A5B1Q9G1	1.42704	16.3918	1.87086	0.0885465	0.13787	-5.38285
A0A5B1QM34	-0.667295	19.6727	-1.98158	0.0888456	0.138168	-5.26344
A0A4Y9Y8H4	-1.53934	17.9319	-1.83801	0.0892743	0.138667	-5.42237
A0A4Y9XWU1	1.07771	16.0159	1.83293	0.0900678	0.13973	-5.43027
A0A4Y9Z778	-0.742905	16.8371	-1.83154	0.0902852	0.139899	-5.43242
A0A5B1QCT3	-2.55951	17.0256	-1.89359	0.0913501	0.141378	-5.36482
A0A4Y9ZQR9	1.48097	16.3042	1.84966	0.0917521	0.141742	-5.41518
A0A5B1RCI7	-0.581205	16.9901	-1.89045	0.0918066	0.141742	-5.36947
A0A4Y9ZHF3	0.887567	15.9148	1.82101	0.0919514	0.141795	-5.4487
A0A4Y9Z5Z3	-0.642742	17.7484	-1.95691	0.0921091	0.141868	-5.29857
A0A4Z0A7U7	-1.22796	16.9842	-1.81762	0.0924953	0.142292	-5.45395
A0A5B1RCL6	0.707301	16.7916	1.8338	0.0942199	0.144771	-5.43924
A0A4Y9ZGL0	0.754466	18.4885	1.9397	0.0944545	0.144958	-5.32299
A0A4Y9YES5;A0A5B1QDW4;A0A4Y9ZV95	-1.80878	17.2961	-1.83076	0.0946995	0.144991	-5.44383
A0A4Y9ZW64;A0A4Y9ZUT8	-1.23551	16.0431	-1.8709	0.0947019	0.144991	-5.3984
A0A4Z0A3Y6	1.30505	16.9576	1.80183	0.0950602	0.145366	-5.47826
A0A4Y9ZT93	-1.17975	17.6182	-1.82607	0.0954436	0.145779	-5.45092
A0A5B1QDQ9	0.962114	16.3527	1.86106	0.0961918	0.146747	-5.41291
A0A4Y9Z4U7	1.11604	16.886	1.85836	0.0966039	0.147201	-5.41688
A0A5B1QPA6	-0.563678	15.6193	-1.81659	0.096966	0.147577	-5.46522
A0A4Y9YVQ5	1.54817	15.8192	1.80776	0.0984028	0.149586	-5.4785
A0A5B1R840	0.740579	18.0307	1.83903	0.0996063	0.151236	-5.44527
A0A4Z0A3Y9	0.74485	17.308	1.83544	0.100174	0.151918	-5.45053
A0A5B1R6U1	-0.531385	17.1749	-1.79457	0.100587	0.152306	-5.49828
A0A5B1R9F2	0.493664	16.593	1.89538	0.100769	0.152306	-5.38562
A0A5B1R651	0.459076	18.3866	1.83159	0.100786	0.152306	-5.45617
A0A5B1QYT3	2.46768	15.0508	1.82122	0.102451	0.15464	-5.47131
A0A5B1QFL6	-1.1308	18.0311	-1.78032	0.102993	0.155277	-5.51955
A0A4Z0A004	-1.07859	16.9922	-1.80444	0.105198	0.158414	-5.49573
A0A5B1RBS2;A0A5B1RBH6	0.771035	16.1777	1.85794	0.106423	0.160072	-5.43819
A0A5B1RBK3	-0.641314	13.9545	-1.79449	0.10686	0.160541	-5.51018
A0A5B1QNP6	1.70896	17.1244	1.75328	0.107707	0.161623	-5.55967
A0A5B1QVX5	1.90516	19.9137	1.78815	0.107931	0.161771	-5.51935
A0A4Z0A5V9	2.83176	18.7826	1.74515	0.109161	0.163423	-5.57166
A0A4Y9YE39	0.608292	14.7543	1.78011	0.109306	0.16345	-5.53098
A0A4Y9Z4J8	-2.11681	17.407	-1.7187	0.109641	0.163715	-5.6041
A0A5B1R1N6	0.46977	19.0548	1.77703	0.109836	0.163715	-5.53542
A0A5B1QJ92	-1.80752	18.0269	-1.74125	0.109866	0.163715	-5.57741
A0A4Y9ZQS0	-3.0443	18.4717	-1.73891	0.11029	0.164156	-5.58085
A0A4Y9ZJN2	0.480715	16.4732	1.73721	0.1106	0.164426	-5.58335
A0A4Y9ZXE6	-0.57723	16.5216	-1.76342	0.112208	0.166493	-5.55501
A0A5B1RDU7	-0.713518	17.6466	-1.82058	0.112373	0.166493	-5.49031
A0A4Y9Y8B1	-1.82544	17.5784	-1.70419	0.11238	0.166493	-5.62569
A0A5B1QX96;A0A4Y9ZAB5	-0.436013	17.7206	-1.76033	0.112754	0.166854	-5.55946
A0A4Y9ZPQ8	1.63636	18.5703	1.70025	0.113134	0.167224	-5.63153
A0A5B1QUM3	-0.865487	15.9806	-1.74834	0.114893	0.169629	-5.57665
A0A4Y9ZX35	-0.575893	16.5279	-1.74207	0.116026	0.171105	-5.58562
A0A5B1QXY2	-1.33992	17.5511	-1.70408	0.116785	0.172027	-5.63179
A0A5B1R8T7	-0.75832	16.3398	-1.69873	0.117812	0.173341	-5.63956
A0A4Y9YZP8	-1.12678	16.93	-1.68278	0.120924	0.177716	-5.66264
A0A4Y9YDE7	0.698457	18.2832	1.65568	0.121979	0.179061	-5.69703
A0A4Y9YHM9	1.62708	17.3593	1.65236	0.122662	0.179858	-5.70186
A0A4Y9ZQZ9	-0.53046	15.8643	-1.75001	0.124495	0.182337	-5.58772
A0A4Y9Z9G5	0.609202	18.614	1.73692	0.126879	0.185616	-5.60564
A0A5B1QBY5	0.412978	16.5838	1.63141	0.127048	0.185652	-5.73223
A0A4Y9ZGN3	-1.95321	16.8318	-1.6821	0.127397	0.18595	-5.67058
A0A4Y9ZMT3;A0A4Y9ZNR1	-1.03549	17.4111	-1.62543	0.128325	0.187092	-5.74085
A0A4Y9XP57	-1.44677	15.6021	-1.67444	0.128921	0.187747	-5.68132
A0A4Z0A7V8	-0.56079	16.7926	-1.64101	0.129422	0.188263	-5.72249
A0A5B1QL08	-0.510868	18.3909	-1.61951	0.129598	0.188307	-5.74936
A0A4Y9Z800	-1.60338	16.9699	-1.60955	0.131766	0.19124	-5.76363
A0A5B1QUI8	-0.414354	18.4563	-1.70622	0.132638	0.192288	-5.64745
A0A5B1R4M7	0.552973	16.7535	1.61638	0.134677	0.195024	-5.75736
A0A5B1RCF0	0.78985	18.6333	1.64258	0.135439	0.195906	-5.72574
A0A5B1R7Y8	-0.551689	18.2542	-1.6759	0.138571	0.20021	-5.68845
A0A4Y9XXJ0	-0.67136	18.3258	-1.67244	0.139264	0.200986	-5.69312
A0A4Y9XPF7	-0.918564	17.9087	-1.66686	0.140388	0.20238	-5.70063
A0A4Y9Z453	0.778625	16.9106	1.60947	0.142526	0.205232	-5.77141
A0A4Y9ZP60	0.621315	17.8453	1.60105	0.144382	0.207671	-5.78295
A0A4Y9ZDD8	1.3149	19.0596	1.56965	0.145167	0.208566	-5.82262
A0A5B1QIM7;A0A4Y9ZEQ7	-0.444652	17.0774	-1.58354	0.148312	0.212845	-5.80684
A0A4Y9YZ63	-1.31318	17.7763	-1.55443	0.148736	0.213216	-5.84362
A0A5B1Q8Q6	0.40916	18.451	1.57339	0.150632	0.215693	-5.82061
A0A4Y9XZB0	1.93645	17.3973	1.54253	0.151579	0.216807	-5.85995
A0A5B1QC23	-0.471621	16.5138	-1.60997	0.152346	0.217661	-5.77655
A0A4Y9YPE4	-1.24659	20.6674	-1.53593	0.153176	0.218464	-5.86897
A0A4Y9ZYB1	0.934914	17.95	1.53563	0.153248	0.218464	-5.86938
A0A5B1R121	0.951158	15.9726	1.52791	0.155136	0.220909	-5.8799
A0A5B1QT39	0.530262	16.0739	1.55084	0.155904	0.221756	-5.85104
A0A4Z0A944	-0.382994	18.0074	-1.50165	0.157347	0.223561	-5.91445
A0A4Y9ZZP6	-0.85014	17.8391	-1.49925	0.162318	0.23037	-5.91864
A0A5B1R0T4	0.804301	16.5458	1.56095	0.163405	0.231656	-5.84102
A0A4Y9Y7F0	0.610166	17.4664	1.51897	0.163636	0.231728	-5.89362
A0A4Z0A9F5	-0.713625	14.8969	-1.51647	0.164257	0.23235	-5.89694
A0A4Z0A8I7	-1.43559	16.4267	-1.51005	0.165859	0.234358	-5.90544
A0A4Y9ZD05	1.38101	16.9913	1.48001	0.167298	0.236132	-5.94438
A0A5B1RBY6	1.62401	18.7895	1.47606	0.168338	0.237292	-5.94965
A0A4Y9XS97	-1.86052	16.5342	-1.45928	0.16849	0.237292	-5.97169
A0A4Y9ZL49	-1.57047	17.1775	-1.47311	0.169117	0.237729	-5.95357
A0A4Y9XS22	0.579368	16.7556	1.47291	0.169171	0.237729	-5.95384
A0A4Y9XPE4	-0.509196	17.4268	-1.52846	0.171139	0.240231	-5.88322
A0A5B1R0F5	-0.568511	15.7699	-1.44568	0.172205	0.241463	-5.98982
A0A4Y9ZC35;A0A5B1R2K3	-1.70904	20.0321	-1.43628	0.174812	0.244851	-6.00228
A0A4Y9Z2D0	1.02848	17.7263	1.45101	0.175056	0.244926	-5.98278
A0A4Y9ZN99	-0.559928	15.5631	-1.51143	0.175327	0.245038	-5.90518
A0A4Y9ZJD5	0.394244	17.7481	1.47201	0.175645	0.245052	-5.95541
A0A4Y9Y3E8	0.747396	16.5629	1.43303	0.175719	0.245052	-6.00656
A0A4Y9ZTD6	0.659609	15.7057	1.4463	0.176343	0.245455	-5.98896
A0A4Y9YJ05	1.54748	17.1375	1.43064	0.176391	0.245455	-6.00972
A0A4Y9YKJ8	1.55205	15.685	1.4406	0.177913	0.247305	-5.99643
A0A5B1QQF0	1.69069	16.1323	1.49619	0.179155	0.248762	-5.92473
A0A4Y9YA28	0.38858	20.2381	1.45332	0.180637	0.250549	-5.97968
A0A4Y9Y0S0	0.671498	22.1429	1.4299	0.180891	0.25063	-6.0104
A0A5B1RA53	0.46313	16.535	1.41744	0.184412	0.255135	-6.02657
A0A4Y9YPR5	0.352574	17.376	1.417	0.18454	0.255135	-6.02715
A0A4Y9ZXZ6	-0.753242	15.7675	-1.43794	0.184838	0.255271	-5.99951
A0A4Y9Y8V7	2.08475	18.0742	1.43198	0.186488	0.256783	-6.00715
A0A4Y9Y868	-0.84961	18.505	-1.39544	0.186523	0.256783	-6.05571
A0A5B1QZ78	-0.466208	16.9795	-1.43181	0.186533	0.256783	-6.00737
A0A4Y9ZSE3	-1.33687	16.789	-1.40581	0.187752	0.258184	-6.04158
A0A5B1QG82;A0A4Y9YTA5	0.585589	16.1178	1.41902	0.190119	0.261159	-6.02371
A0A4Y9Z6L2	0.564523	17.8809	1.41526	0.191185	0.262342	-6.0285
A0A4Z0AAQ8	-1.0011	16.6846	-1.37865	0.191522	0.262524	-6.07734
A0A5B1QL16	0.676846	16.2413	1.39189	0.191817	0.262648	-6.05944
A0A5B1QZQ1	1.17415	17.2166	1.37679	0.192082	0.26273	-6.07972
A0A5B1QY83	-0.52192	16.407	-1.376	0.192322	0.262779	-6.08074
A0A5B1QCG0	-1.30636	17.9831	-1.37362	0.19304	0.263479	-6.08378
A0A4Y9XX92	1.38839	17.8173	1.37064	0.193945	0.264433	-6.08759
A0A5B1R4R0	-0.343984	19.1274	-1.40383	0.194454	0.264845	-6.04301
A0A4Y9Y1Q4	0.487392	18.1251	1.36424	0.195901	0.266534	-6.09576
A0A4Z0A911	0.281747	19.5177	1.36175	0.196667	0.267292	-6.09893
A0A5B1QAM9;A0A4Y9ZDB2	-1.46174	17.8749	-1.3746	0.196966	0.267415	-6.08144
A0A5B1Q8L3	1.6185	19.0513	1.35556	0.198578	0.269319	-6.10678
A0A4Y9YZV2	2.65756	19.2728	1.36434	0.200077	0.271066	-6.09441
A0A5B1QXK7	-0.498428	17.0489	-1.38218	0.200781	0.271733	-6.07028
A0A5B1QCM6	1.62701	16.3742	1.37875	0.201798	0.272821	-6.07457
A0A5B1QJQ1	-0.529274	19.6721	-1.34447	0.206217	0.278502	-6.11932
A0A4Y9XND8	-0.651645	16.9407	-1.33831	0.208153	0.28082	-6.12699
A0A5B1QU09	0.687068	16.2304	1.33398	0.209524	0.282373	-6.13237
A0A5B1RGB4	0.55562	17.5492	1.3774	0.211679	0.284978	-6.07348
A0A4Y9XYC8	-0.677285	15.9152	-1.31771	0.214734	0.288788	-6.15246
A0A4Y9XNL0	-0.431306	17.1292	-1.30417	0.215046	0.288905	-6.17096
A0A4Y9Z8T2	0.391841	17.5061	1.31479	0.215679	0.289452	-6.15604
A0A5B1QCR4	-0.753069	16.7564	-1.29469	0.2182	0.292427	-6.18259
A0A4Y9ZD03;A0A4Y9YTZ0	-1.29575	20.7583	-1.30661	0.218352	0.292427	-6.16607
A0A5B1QEA7;A0A4Y9ZBR5	0.54293	18.1623	1.34873	0.220278	0.294699	-6.10836
A0A5B1R9M9	-0.428196	17.1302	-1.31492	0.221568	0.296116	-6.15324
A0A4Y9Z6X0	-1.20999	16.8443	-1.2953	0.222088	0.296503	-6.17985
A0A4Y9YZ73;A0A5B1R5W5	-0.7013	17.1763	-1.30664	0.224249	0.299077	-6.16326
A0A5B1R0L5	0.388567	18.0634	1.27563	0.224655	0.299307	-6.20577
A0A5B1REF5	-1.09333	17.325	-1.27108	0.22622	0.301079	-6.21127
A0A5B1QCY5	-0.349922	15.6237	-1.29499	0.228066	0.303222	-6.17729
A0A5B1QRC6	1.47729	16.1493	1.29038	0.229594	0.304936	-6.18282
A0A4Z0A0L0	-0.780686	17.3655	-1.31422	0.231039	0.306539	-6.14979
A0A4Y9ZZH6	-0.377753	22.4743	-1.25568	0.231576	0.306934	-6.22976
A0A4Y9YPZ3	0.894609	15.4086	1.25019	0.23351	0.309177	-6.23631
A0A4Z0A8Z1	0.4112	17.2637	1.2776	0.233866	0.309251	-6.19807
A0A4Z0A3M5	-1.70891	17.6264	-1.26011	0.234047	0.309251	-6.22215
A0A4Y9XQI7;A0A4Z0A983;A0A5B1QMX9	-1.91385	17.6616	-1.25515	0.235772	0.311209	-6.22804
A0A4Y9YZD4	0.359485	17.5739	1.26948	0.236617	0.312003	-6.20771
A0A5B1QB96	-0.378642	19.3257	-1.26482	0.238209	0.31378	-6.21323
A0A4Y9YSR4	-0.444743	17.1856	-1.28378	0.240908	0.316843	-6.1858
A0A4Z0AC97	-1.09739	16.768	-1.22919	0.241028	0.316843	-6.26116
A0A4Z0A682	1.38714	17.4313	1.21037	0.247923	0.325574	-6.28314
A0A5B1QH86	0.835055	17.6705	1.21837	0.2489	0.326523	-6.27119
A0A4Y9XKF2	-1.1105	17.9254	-1.20504	0.249905	0.327311	-6.28932
A0A4Y9ZLU5	-0.364079	15.6647	-1.21533	0.250012	0.327311	-6.27472
A0A5B1QL60	0.42382	17.0395	1.25568	0.250338	0.327405	-6.21858
A0A5B1QXF7	0.455617	18.0388	1.2052	0.253742	0.331518	-6.28641
A0A4Z0A283	1.12211	18.8964	1.18601	0.257079	0.335347	-6.3112
A0A4Y9YEP2	-0.71178	17.2154	-1.19593	0.257195	0.335347	-6.29705
A0A4Y9ZII5	0.803294	15.5425	1.2063	0.258941	0.33728	-6.28123
A0A5B1QS26	1.81619	18.2614	1.17641	0.260759	0.339304	-6.32213
A0A5B1QH08	-0.981044	15.6913	-1.19955	0.261424	0.339825	-6.28893
A0A5B1R4Q1	0.97165	17.6564	1.19872	0.261731	0.33988	-6.28987
A0A4Y9Y513	-0.639361	17.7266	-1.16789	0.264058	0.342554	-6.33177
A0A4Y9YX62	-1.18772	17.8593	-1.16645	0.264617	0.342933	-6.33339
A0A5B1QJ03;A0A4Y9Z8X9	0.963812	19.2614	1.16439	0.26542	0.343627	-6.33571
A0A4Z0A8N3	-0.305362	16.6469	-1.17186	0.266331	0.344459	-6.32437
A0A4Y9XQ98;A0A5B1QZD9	1.01012	17.1899	1.15804	0.26791	0.346152	-6.34284
A0A5B1RAB0	-0.457573	17.1197	-1.1659	0.268633	0.346737	-6.33107
A0A4Y9Z4X9	1.15678	18.0846	1.15591	0.272528	0.351411	-6.34225
A0A4Y9XXY3	-1.15908	17.4492	-1.14527	0.272971	0.351628	-6.35708
A0A4Y9ZMK3	-0.551352	14.0522	-1.14339	0.273724	0.352245	-6.35918
A0A4Y9ZE54	-0.717133	17.3527	-1.15747	0.277346	0.356549	-6.33621
A0A5B1QPE2	-0.402118	16.6978	-1.15518	0.278235	0.356811	-6.33875
A0A4Y9ZV30	-0.360342	16.1045	-1.15469	0.278428	0.356811	-6.33929
A0A4Z0ACI8;A0A4Z0A2F7	0.824761	17.3379	1.13155	0.278492	0.356811	-6.37225
A0A4Y9YMP7	-0.896549	17.4025	-1.13113	0.278663	0.356811	-6.37272
A0A5B1QB53	0.716025	16.7079	1.13905	0.279195	0.357135	-6.36092
A0A4Y9XXL3	0.337381	18.2525	1.13451	0.281015	0.359106	-6.36592
A0A5B1QRK4	0.953253	17.1698	1.1147	0.285385	0.364328	-6.39066
A0A4Y9Z9Y0	1.1213	15.7973	1.11809	0.287663	0.366871	-6.38384
A0A5B1R8C5	0.732624	17.9446	1.11132	0.290441	0.370046	-6.39118
A0A4Z0A265	-0.682359	16.1294	-1.11413	0.294548	0.374906	-6.3836
A0A4Y9ZDS5	-0.332369	16.5907	-1.09962	0.295287	0.375473	-6.40376
A0A4Z0A622	-0.222711	20.0853	-1.08532	0.301296	0.382735	-6.419
A0A5B1QZU3	-0.328127	17.8614	-1.09194	0.303676	0.385378	-6.40734
A0A5B1Q9F3	0.388113	16.2759	1.10949	0.304618	0.386191	-6.3815
A0A4Y9ZBA2	-0.779543	16.8934	-1.06787	0.305223	0.386576	-6.44065
A0A4Y9ZBL4	0.386967	21.432	1.08313	0.307362	0.388574	-6.41667
A0A5B1QUU2	1.30492	16.9445	1.071	0.307407	0.388574	-6.4341
A0A5B1QBS6	-0.391797	15.5217	-1.0706	0.312661	0.394827	-6.42983
A0A4Y9ZNX3	0.267783	16.0227	1.06844	0.313584	0.395603	-6.43209
A0A4Y9XZR6	0.436948	17.9314	1.06417	0.315409	0.397514	-6.43654
A0A4Y9YGP2	1.25025	17.5393	1.03784	0.318471	0.40098	-6.47175
A0A4Y9Z292	-1.68421	15.4982	-1.0395	0.326124	0.410213	-6.46199
A0A4Y9YSN2	-1.34157	16.2295	-1.02739	0.326587	0.410393	-6.47908
A0A4Y9YHN2	0.49839	15.8773	1.02539	0.327488	0.411123	-6.48111
A0A4Y9Z929	-0.90506	16.4429	-1.03125	0.329767	0.413579	-6.47039
A0A5B1R9I2;A0A4Y9XZB5	-0.625978	16.6335	-1.00319	0.33428	0.418829	-6.50671
A0A4Z0A8P7	0.325979	18.517	1.00924	0.334829	0.419108	-6.49735
A0A5B1QXG9	-0.608695	16.6194	-0.999779	0.335866	0.419996	-6.5101
A0A4Y9Z8M3	-0.347724	16.7119	-1.0109	0.338886	0.42336	-6.4909
A0A4Y9Y4K7	-0.713298	16.5281	-0.997731	0.340132	0.424425	-6.50879
A0A4Y9Z8E7	-0.530051	17.1139	-0.996627	0.340644	0.424425	-6.50988
A0A4Z0AAT1	1.14685	16.4668	1.00641	0.340925	0.424425	-6.49538
A0A4Y9ZXV5	0.259052	16.021	1.00604	0.341095	0.424425	-6.49575
A0A5B1Q9C0	0.242668	16.2561	1.00539	0.341393	0.424425	-6.4964
A0A4Y9Y8J3	0.85699	15.6334	0.991545	0.343008	0.426021	-6.5149
A0A4Z0A4A2	0.308973	16.7188	0.989748	0.343847	0.426649	-6.51667
A0A5B1QG39	-0.320601	16.5211	-1.01393	0.345059	0.427507	-6.48041
A0A5B1QSD3	-1.1295	16.8933	-0.97993	0.345204	0.427507	-6.52961
A0A4Y9Y9A1	1.02775	15.5889	0.978783	0.348998	0.431788	-6.5274
A0A5B1RB19	-1.0874	16.0057	-0.963319	0.35316	0.436516	-6.54568
A0A5B1RE25	0.490459	17.2079	0.977468	0.354285	0.437485	-6.52389
A0A4Z0A7B0	-0.364958	19.1223	-0.959377	0.355067	0.43803	-6.54946
A0A5B1RCB2	-0.295979	17.7537	-0.953977	0.360857	0.444745	-6.5513
A0A4Y9Z9D5	-0.319643	16.0693	-0.957533	0.36371	0.447831	-6.54314
A0A5B1QVW5	0.230856	17.1419	0.943123	0.366136	0.450386	-6.56159
A0A5B1R1B7	0.624231	17.8132	0.940314	0.367511	0.451644	-6.56424
A0A5B1QA86;A0A4Y9YV87	0.289842	17.427	0.935448	0.369901	0.454147	-6.56881
A0A5B1QFG6	-0.922719	16.8852	-0.92319	0.372912	0.457406	-6.58352
A0A5B1QKK2	-0.624215	17.2681	-0.926086	0.374533	0.458955	-6.57755
A0A5B1R5V3	0.28335	18.8285	0.915129	0.380004	0.465215	-6.58769
A0A4Z0A4E9;A0A5B1QQ56;A0A4Y9ZE79	0.864597	16.495	0.901897	0.386686	0.472944	-6.59979
A0A5B1RD57;A0A4Y9ZAS5	-0.682937	17.4386	-0.900749	0.38727	0.473125	-6.60083
A0A4Y9ZT45	-0.307329	21.3363	-0.894354	0.387571	0.473125	-6.60984
A0A4Y9YIS0	0.322088	19.4581	0.917886	0.389831	0.475431	-6.57313
A0A5B1QMJ2	-0.454016	17.2073	-0.877656	0.399139	0.486321	-6.62156
A0A4Y9ZX55	-1.2547	16.1216	-0.875785	0.400112	0.487043	-6.62322
A0A4Z0A6F6	0.27206	17.1417	0.868932	0.403688	0.490931	-6.62927
A0A5B1QRK6	-0.448507	16.6319	-0.861085	0.407809	0.495473	-6.63615
A0A4Y9ZQ43	-0.234591	16.8702	-0.879239	0.409033	0.496114	-6.60842
A0A4Z0A0W8	-0.616779	17.4945	-0.858619	0.40911	0.496114	-6.6383
A0A5B1QM47	-0.391881	17.2167	-0.852449	0.409567	0.496198	-6.64677
A0A5B1RG25	-0.458716	17.3657	-0.854784	0.411139	0.497634	-6.64163
A0A4Y9XN10	0.289574	17.899	0.842271	0.415032	0.501627	-6.6555
A0A4Z0A4B8	-0.381119	14.5975	-0.847109	0.415221	0.501627	-6.64826
A0A5B1QX45	-0.214453	17.9382	-0.841158	0.415633	0.501653	-6.65645
A0A5B1QT92	0.835656	16.2528	0.843882	0.416945	0.502764	-6.65103
A0A4Y9YDY5;A0A5B1QM81	-1.06931	17.8609	-0.843076	0.417377	0.502812	-6.65172
A0A4Y9ZX29	-0.308064	15.9547	-0.837913	0.420147	0.505522	-6.65614
A0A4Y9YWT3	1.21787	18.1799	0.832334	0.420415	0.505522	-6.66394
A0A4Z0A7X4	-0.364031	15.8188	-0.851536	0.423219	0.508417	-6.63298
A0A4Y9ZBE7	-0.911892	16.6698	-0.836188	0.425038	0.510125	-6.65319
A0A4Y9ZY10	1.06139	16.4844	0.83503	0.425656	0.510389	-6.65418
A0A5B1QWV6	-0.884126	17.1298	-0.823089	0.42817	0.512924	-6.66867
A0A4Y9ZEX9	-0.283859	17.1635	-0.815411	0.43622	0.522081	-6.67077
A0A5B1RCA7	-0.210391	17.0613	-0.807443	0.436748	0.522225	-6.68169
A0A4Y9Y6D4	-0.452366	16.8507	-0.807317	0.44063	0.526376	-6.67752
A0A5B1QQD9	0.240859	14.3529	0.790927	0.443335	0.529115	-6.69811
A0A4Z0A157	-0.262498	17.3418	-0.798592	0.445417	0.531105	-6.68473
A0A4Y9YIP9	0.298476	18.6144	0.80605	0.44727	0.53282	-6.6719
A0A4Y9ZQS6	0.559479	16.9617	0.781621	0.448595	0.533903	-6.70557
A0A5B1RBZ5	-0.257377	17.8116	-0.778373	0.452982	0.538625	-6.70529
A0A4Z0AA39	0.732085	16.984	0.773308	0.45585	0.541533	-6.70933
A0A4Y9XK17	0.182807	17.8084	0.77712	0.457345	0.542752	-6.70218
A0A5B1QYC7	0.174407	18.4295	0.765311	0.457908	0.542752	-6.71846
A0A4Y9YJ51;A0A5B1QHR8;A0A4Y9ZWG0	0.486073	17.2792	0.775693	0.458146	0.542752	-6.70332
A0A4Y9ZIP5	0.272945	16.4009	0.755007	0.466311	0.551916	-6.7237
A0A5B1RF48	-0.59221	17.4227	-0.74716	0.468414	0.553894	-6.73251
A0A4Z0AB50	-0.214823	16.069	-0.74415	0.472588	0.558315	-6.73208
A0A5B1RC75	0.393217	16.6764	0.740327	0.478271	0.56451	-6.73111
A0A4Y9ZUD4;A0A4Y9ZJ81	0.600027	18.2893	0.727651	0.482228	0.568657	-6.74461
A0A5B1QWG9	0.754527	18.3461	0.722866	0.482708	0.5687	-6.75083
A0A4Y9ZF31	-0.410302	15.8937	-0.722651	0.485173	0.57108	-6.74836
A0A4Y9ZXN7	0.561393	19.1161	0.716904	0.488573	0.574554	-6.75263
A0A5B1R6U9	0.348662	17.0249	0.713106	0.490826	0.576476	-6.75544
A0A4Z0A5C1	-0.499858	17.5044	-0.712637	0.491105	0.576476	-6.75579
A0A5B1QDC2	0.65844	16.9155	0.70374	0.494146	0.579514	-6.76486
A0A5B1QWG0	0.57469	16.3445	0.701781	0.495326	0.580369	-6.76628
A0A5B1QRY0	-0.833964	16.7969	-0.698731	0.497168	0.581995	-6.76848
A0A5B1QI97	-0.802231	17.5386	-0.695534	0.499102	0.583727	-6.77077
A0A4Y9ZZJ3	0.792756	17.589	0.695307	0.501477	0.585969	-6.76843
A0A4Z0ABJ5	-0.502681	17.4606	-0.694149	0.502175	0.586251	-6.76926
A0A4Y9Z8K5	0.560618	17.8581	0.688294	0.5035	0.587264	-6.77594
A0A4Y9ZI42	0.444699	16.5552	0.686245	0.504749	0.588186	-6.77739
A0A4Y9Z8C9	-0.735774	17.3528	-0.669287	0.515154	0.599766	-6.78925
A0A4Z0A4S9	-0.216905	16.3491	-0.665816	0.517299	0.601718	-6.79165
A0A4Y9Y2F9	0.483422	17.3924	0.665012	0.517797	0.601751	-6.7922
A0A4Y9YYD1	-0.398575	14.0289	-0.66057	0.52055	0.604404	-6.79524
A0A4Y9YYX0	0.199078	17.3358	0.667978	0.521176	0.604583	-6.78435
A0A5B1QBM4	-0.746292	18.2964	-0.658422	0.521885	0.604859	-6.79671
A0A4Y9ZLE6	0.219882	16.7981	0.65729	0.52259	0.604888	-6.79748
A0A4Y9ZJR2	-0.184058	16.7666	-0.673211	0.522854	0.604888	-6.77524
A0A4Z0A6Y9	0.215105	20.8833	0.652756	0.525416	0.607305	-6.80055
A0A4Y9YWS5;A0A5B1QUT2;A0A5B1QU66	0.793272	17.1921	0.664497	0.528084	0.60984	-6.78145
A0A4Z0ABE1	0.220734	17.3316	0.638871	0.534125	0.616262	-6.80984
A0A4Y9Z4W5	-0.740205	16.6621	-0.636581	0.535569	0.617123	-6.81135
A0A5B1QBV9	-0.343388	16.9348	-0.639382	0.535834	0.617123	-6.80726
A0A4Y9YF81;A0A5B1QEB0	0.273695	16.5436	0.637894	0.536767	0.617643	-6.80825
A0A5B1R5A2	-0.482786	16.4154	-0.635858	0.540952	0.621901	-6.80641
A0A5B1R2S9	0.687797	17.1552	0.628935	0.5424	0.623007	-6.81418
A0A4Y9YX83	-0.182134	18.2113	-0.628607	0.545477	0.625982	-6.81125
A0A5B1QRV4	0.811894	16.3894	0.622039	0.546759	0.626892	-6.81869
A0A4Y9ZFD4	0.492151	19.4978	0.608555	0.553421	0.63362	-6.82946
A0A4Y9ZA22	-0.241603	18.8231	-0.615655	0.553615	0.63362	-6.81977
A0A4Y9YYC5	0.447073	16.5977	0.60729	0.556149	0.635953	-6.82818
A0A4Y9YPB2	0.582743	17.6766	0.608127	0.562701	0.642872	-6.81994
A0A4Y9ZW10	-0.163623	18.173	-0.5798	0.572072	0.652996	-6.84724
A0A4Y9ZZT9	-0.297922	18.6233	-0.570896	0.577914	0.659079	-6.85258
A0A5B1QAF3	0.461135	17.0519	0.550633	0.593036	0.675724	-6.86265
A0A4Y9ZR19	0.16582	16.5931	0.54357	0.600152	0.683226	-6.8642
A0A5B1R503	-0.403575	19.3328	-0.538784	0.603315	0.686217	-6.86697
A0A4Y9YGI2	-0.232757	17.5721	-0.527156	0.607063	0.689869	-6.87767
A0A5B1QQ21	0.585102	17.3257	0.522327	0.610327	0.692964	-6.88032
A0A5B1R2R1	-0.250655	16.5344	-0.515413	0.615013	0.697667	-6.88408
A0A4Z0AA76	-0.137154	16.1165	-0.513975	0.617571	0.69995	-6.88326
A0A4Y9Y5P7	0.486383	16.8662	0.509744	0.618869	0.700478	-6.88712
A0A4Y9ZBF3	0.27839	17.5252	0.515049	0.619129	0.700478	-6.88036
A0A4Y9Z2Q9;A0A5B1QS38	-0.800743	17.1648	-0.507343	0.620506	0.701418	-6.8884
A0A4Y9YF82	0.294657	17.22	0.501925	0.624207	0.70498	-6.89127
A0A4Y9Z8I6;A0A5B1R044	-0.159314	17.677	-0.501865	0.628003	0.708644	-6.88755
A0A5B1QHX4	0.36425	17.0993	0.494019	0.629627	0.709851	-6.8954
A0A4Z0A6S9	-0.117308	20.3847	-0.502626	0.630969	0.71074	-6.88365
A0A5B1QCM9	0.465395	17.8095	0.500303	0.63252	0.711862	-6.88492
A0A5B1QLX9	0.141926	16.4026	0.491695	0.634893	0.713906	-6.89298
A0A4Y9YWS0	-0.350117	16.8831	-0.487197	0.635808	0.714309	-6.89745
A0A4Y9ZVJ7	-0.151596	16.309	-0.486522	0.638412	0.716607	-6.8957
A0A4Y9ZV43	0.199812	20.6502	0.478301	0.641924	0.71992	-6.90201
A0A4Y9ZB90	0.196926	17.2624	0.46937	0.646666	0.724605	-6.90787
A0A4Y9ZEI9	0.298198	18.2347	0.460832	0.652619	0.730353	-6.91204
A0A4Y9ZWM3	-0.434058	17.4661	-0.462386	0.652935	0.730353	-6.90996
A0A4Y9YKQ7	-0.206104	17.2218	-0.459399	0.65362	0.730483	-6.91274
A0A4Y9YCG8	0.472883	16.636	0.457394	0.655022	0.731413	-6.9137
A0A4Y9XLE6	0.138421	21.1036	0.456072	0.655947	0.731809	-6.91434
A0A4Y9ZEA9	-0.143281	18.8167	-0.457281	0.658481	0.733998	-6.91056
A0A5B1QVQ3	-0.291067	17.2525	-0.446191	0.662883	0.737791	-6.91903
A0A4Y9XWZ0	-0.146745	20.3154	-0.445976	0.663034	0.737791	-6.91913
A0A5B1QP58	-0.138166	17.2571	-0.444982	0.663733	0.737929	-6.9196
A0A5B1R2F1	-0.1667	15.3391	-0.448591	0.664503	0.738145	-6.91481
A0A5B1RC38;A0A5B1RC04;A0A5B1RD23	0.162286	17.0337	0.444819	0.66519	0.738269	-6.91843
A0A4Y9Z9J8	-0.361238	16.7296	-0.441537	0.66616	0.738706	-6.92121
A0A5B1QQC8	-0.462375	16.2733	-0.441645	0.667415	0.739459	-6.91993
A0A4Z0A4Y3	0.470101	16.315	0.437706	0.670181	0.741883	-6.92177
A0A4Y9ZTV8	0.322816	16.0019	0.427324	0.676214	0.747895	-6.92771
A0A5B1QL45	0.328658	17.9764	0.428342	0.676778	0.747895	-6.92609
A0A5B1QTY2	0.150162	15.847	0.427904	0.678939	0.748762	-6.9246
A0A4Y9XS04	-0.100433	17.5873	-0.4248	0.67928	0.748762	-6.9277
A0A4Z0A5I8	0.438054	18.8545	0.427371	0.679314	0.748762	-6.92485
A0A4Z0A338	-0.18786	16.0845	-0.412728	0.686607	0.755714	-6.93418
A0A4Y9XKG6	-0.143597	18.7276	-0.416727	0.686798	0.755714	-6.92971
A0A5B1R3Q8	0.347979	15.7731	0.411532	0.687462	0.755795	-6.9347
A0A4Z0A293	-0.127794	18.3374	-0.408156	0.691095	0.759139	-6.93509
A0A4Y9XNK4	0.103943	20.0056	0.412096	0.69285	0.760416	-6.92931
A0A4Y9ZIV9	0.256411	17.6253	0.405919	0.694436	0.761505	-6.93453
A0A4Y9ZCY8	-0.132459	18.2984	-0.407209	0.69627	0.762864	-6.93153
A0A5B1QEC6	0.581511	17.8572	0.398686	0.697855	0.763949	-6.93917
A0A4Y9XZ93	0.135923	16.5725	0.396662	0.701006	0.766702	-6.93856
A0A4Y9Y2A0	-0.261567	17.062	-0.393505	0.701565	0.766702	-6.94136
A0A4Y9XPD5	0.101938	20.3535	0.388356	0.704108	0.768826	-6.94449
A0A5B1QFP2	-0.150987	16.0619	-0.386181	0.706824	0.770715	-6.94441
A0A4Y9ZWI5	-0.132341	18.1266	-0.391887	0.70704	0.770715	-6.93833
A0A4Y9YE17	0.417712	16.7208	0.378054	0.714294	0.777201	-6.94638
A0A5B1QT82	0.263567	16.5945	0.374153	0.714389	0.777201	-6.95022
A0A5B1QUZ3	0.132741	18.0666	0.377338	0.714807	0.777201	-6.94668
A0A5B1QIH4	0.387458	16.8161	0.372734	0.71542	0.777209	-6.95078
A0A4Y9Z9I4	0.440107	16.9117	0.369905	0.717476	0.778783	-6.95189
A0A4Z0AAA6	0.223699	18.5854	0.369925	0.720131	0.780401	-6.94969
A0A4Z0ABN4	-0.233172	16.958	-0.367677	0.720183	0.780401	-6.95187
A0A5B1QDX0	-0.355206	17.9921	-0.362812	0.722641	0.781947	-6.95464
A0A5B1QLR4	0.125638	17.4577	0.366178	0.722828	0.781947	-6.95119
A0A4Y9Z9G0	-0.0776725	18.009	-0.355813	0.727752	0.78661	-6.9573
A0A4Y9ZVJ6	0.273396	19.5118	0.351734	0.731771	0.789643	-6.95801
A0A4Y9ZF15	0.211608	19.6032	0.353769	0.731789	0.789643	-6.95605
A0A5B1QMU1	-0.118454	17.5041	-0.348443	0.734172	0.790978	-6.95925
A0A4Y9Z8T4	0.253176	17.0072	0.350358	0.73426	0.790978	-6.95736
A0A4Y9YD78	-0.257114	16.641	-0.342055	0.737837	0.794165	-6.96239
A0A4Y9YNK5	0.135935	16.7864	0.342815	0.739735	0.795541	-6.9602
A0A5B1QGS6;A0A4Y9Z7G7	0.185898	17.1131	0.329501	0.747084	0.802771	-6.96686
A0A4Y9Y759	-0.123917	18.3931	-0.327841	0.74831	0.803206	-6.96743
A0A5B1QNV8	-0.0883071	15.8908	-0.330455	0.748741	0.803206	-6.96474
A0A4Y9ZEY7	-0.287296	19.3172	-0.315481	0.75746	0.811273	-6.97165
A0A4Z0A593	0.297869	18.2183	0.318451	0.757525	0.811273	-6.96899
A0A5B1R3U4	-0.421272	16.0704	-0.31426	0.759281	0.812475	-6.9714
A0A4Y9Z2V2	-0.169986	16.7789	-0.311094	0.761622	0.814301	-6.97246
A0A4Y9XTM5	0.0800764	16.8442	0.312234	0.764146	0.816319	-6.96963
A0A4Y9ZIP8	0.197605	17.0181	0.301986	0.767493	0.819182	-6.97607
A0A4Y9ZMT2	-0.62182	16.3115	-0.303325	0.768648	0.819182	-6.97413
[truncated: 3,415 more rows]

## Sheet: S5
Table S5. GO annotation of DEPs for BL vs CT comparison
[truncated: 581 more rows]
[truncated: 9 more columns]

[truncated: 7 more sheets: S6, S7, S8, S9, S10, S11, S12]
